# Supplementary material for: SiMul-db: a database of single and multi-target Cas9 guides for hazelnut editing
Source: Front Genet. 2024 Dec 16;15:1467316. doi: 10.3389/fgene.2024.1467316 (PMC11683083; doi:10.3389/fgene.2024.1467316)
Supplement: Supplementary file 2 [file Table1.xlsx]

## Sheet: Suppl.Materials
Suppl. Table 1. Selected gRNAs targeting Corylus americana genes.
The name of gene where the sgRNA located.	The chromosome and the coordinate of the start position of the sgRNA.	The sequence of sgRNA(20nt).	The on-target score of the sgRNA.	Self-folding free energy (ΔG)	The name of off-target gene with the highest CFD score.	The chromosome and the coordinate of the start position of the off-target site with the highest CFD score.	The sequence of off-target site.	The number of mismatches between sgRNA and off-target site.	The highest CFD score between sgRNA and all off-target sites.
CamerRush.04G104500.1	Camer_4:-22594038	AGTGCAGTGATAGATAACAG+TGG	0.755669	0.00	CamerRush.01G192700.1	Camer_1:+28151042	AATGCAGGGAGAGATAAGAG+TGG	4	0.0331
CamerRush.04G104600.1	Camer_4:-22633787	GGACTGTAATAGGCATTGTG+TGG	0.725642	0.00	CamerRush.01G222600.1	Camer_1:+32119498	TGACTGTGAAAGGCAATGTG+CAG	4	0.1481
CamerRush.04G104700.1	Camer_4:+22637270	CGGCACTTAAATCCACAGTG+AGG	0.768433	-0.30	CamerRush.08G072800.1	Camer_8:+15088160	CTTGACTGAAATCCACAGTG+AAG	4	0.0302
CamerRush.04G104800.1	Camer_4:+22656710	AAAGAATCGAGATCATCCAG+CGG	0.767594	0.00	CamerRush.10G077900.1	Camer_10:+10867701	AATGAATCGTGATGATACAG+TAG	4	0.0000
CamerRush.04G104900.1	Camer_4:+22664442	GGATCAGCAAAGATGCTGTG+AGG	0.722631	-5.10	CamerRush.10G132300.1	Camer_10:-21111162	AGATCAACAAAGGTACTGTG+GAG	4	0.1432
CamerRush.04G105000.1	Camer_4:-22677599	ATGGGAAGACAGTGAAACTG+TGG	0.739585	-1.00	CamerRush.10G095100.1	Camer_10:-16928341	ATGGGAAAACAGCAAAACAG+AAG	4	0.0439
CamerRush.04G105100.1	Camer_4:-22684999	GCTGGATTGATAAGACAAGG+GGG	0.748447	0.00	CamerRush.10G098800.1	Camer_10:-17654181	GTTGGAGTGAAAAGACCAGG+AGG	4	0.0708
CamerRush.04G105200.1	Camer_4:+22694075	ATTTCGGTGATCAAATCCGG+CGG	0.692990	-2.40	CamerRush.01G071000.1	Camer_1:+7074098	TTGTAGGTGATCAAATCAGG+TGG	4	0.1538
CamerRush.04G105300.1	Camer_4:-22703562	TATGACATAGAGGAGAAAAG+GGG	0.730096	0.00	CamerRush.10G043800.1	Camer_10:+4537607	GATGAGAAAGAGAAGAAAAG+TAG	4	0.0916
CamerRush.04G105400.1	Camer_4:-22709270	GATCAGGGTTGAACTCATCG+TGG	0.720944	-1.90	CamerRush.10G118200.1	Camer_10:+20005852	GATCACGATTGCACTCATTG+CAG	4	0.0215
CamerRush.01G100000.1	Camer_1:-10161140	CTTCAGGGAAGGTAGCGCAG+AGG	0.735248	-1.30	CamerRush.08G089900.1	Camer_8:-17592915	CTGCAGGGATCGTAGAGCAG+AAG	4	0.0490
CamerRush.04G105500.1	Camer_4:-22718992	ATGCTGATGATGTACTAAGG+AGG	0.766305	0.00	CamerRush.08G024900.1	Camer_8:-2525052	ATGCTGGTAATGTACTTAGA+AAG	4	0.0147
CamerRush.04G105600.1	Camer_4:-22720758	TAATGGCTATGTGATCAGTG+GGG	0.730319	0.00	CamerRush.10G148600.1	Camer_10:+22619619	TAATTGCCATGTTATCATTG+TGG	4	0.0600
CamerRush.04G105700.1	Camer_4:+22729974	GAGGGGAAGGAAACACTCCG+TGG	0.748982	-3.00	CamerRush.11G133600.1	Camer_11:-19731724	GAGAGGAAGGAAAAATTCTG+GAG	4	0.0116
CamerRush.04G105800.1	Camer_4:+22740432	ATGGTTGTACAGGCAAAATG+GGG	0.689843	-0.80	CamerRush.10G049300.1	Camer_10:+5224508	ATGGGTGTTCAAGAAAAATG+AAG	4	0.0325
CamerRush.04G105900.1	Camer_4:-22750742	TATTCCCAGACATGTCAATG+GGG	0.768512	0.00	CamerRush.02G071900.1	Camer_2:-6176082	TATTCAAAAACATGTCAAGG+AGG	4	0.1119
CamerRush.04G106000.1	Camer_4:+22757199	TAGAAACCCTGATGTCGAGG+GGG	0.720649	-1.20	CamerRush.11G123400.1	Camer_11:+18899838	TAGAAACCTTGGTATAGAGG+AAG	4	0.1229
CamerRush.04G106100.1	Camer_4:+22760265	ACATGCCGAATCCTAGAACA+GGG	0.714108	0.00	CamerRush.01G136200.1	Camer_1:-15986895	GCATGCCCAACCCTAGTACA+CAG	4	0.0142
CamerRush.04G106200.1	Camer_4:-22783221	CCATGCAAAGCATCGCAAGG+CGG	0.700763	-3.60	CamerRush.08G036700.1	Camer_8:-4029419	TCATGCAAAACATGTCAAGG+GAG	4	0.0000
CamerRush.04G106300.1	Camer_4:+22792517	CACCGAAGGAATTGACATGG+TGG	0.724041	0.00	CamerRush.01G151500.1	Camer_1:-21716685	CAGCGAAGAAATTGAAAAGG+AAG	4	0.0556
CamerRush.04G106400.1	Camer_4:-22801700	TGAGTGCATTCGGACACGAG+TGG	0.708913	-2.20	CamerRush.02G258100.1	Camer_2:+38480418	TGAGGGCACTCGGATACGTG+AAG	4	0.0055
CamerRush.01G100100.1	Camer_1:+10175852	TAGAGGTTACAGAGAAACCA+CGG	0.744023	-2.40	CamerRush.10G136800.1	Camer_10:+21570393	TTGATGGTACAGAAAAACCA+AGG	4	0.0963
CamerRush.04G106500.1	Camer_4:-22820241	TGACTGCATTCGGACACGTG+TGG	0.787011	0.00	CamerRush.02G258100.1	Camer_2:+38480418	TGAGGGCACTCGGATACGTG+AAG	4	0.0051
CamerRush.04G106600.1	Camer_4:-22823063	TTACATGGATAAATGCTCAG+GGG	0.746617	-0.40	CamerRush.10G020800.1	Camer_10:-2014800	TTACATGAATAAAGGCTTAT+TGG	4	0.0000
CamerRush.04G106700.1	Camer_4:-22855310	TGACTGCATTCGGACACGTG+TGG	0.787011	0.00	CamerRush.02G258100.1	Camer_2:+38480418	TGAGGGCACTCGGATACGTG+AAG	4	0.0051
CamerRush.04G106800.1	Camer_4:-22860548	TTACATGGATAAATGCTCAG+GGG	0.746617	-0.40	CamerRush.10G020800.1	Camer_10:-2014800	TTACATGAATAAAGGCTTAT+TGG	4	0.0000
CamerRush.04G106900.1	Camer_4:-22867568	ATACAGCCACCTCTCCTCCG+AGG	0.710710	0.00	CamerRush.01G268000.1	Camer_1:+39308014	GTGCAGCCACTTCTCCACCG+CAG	4	0.0260
CamerRush.04G107000.1	Camer_4:-22875556	GTGTCGCCTGAGATACAATG+TGG	0.747243	-5.60	CamerRush.09G050600.1	Camer_9:+4376424	GAGTAGCATGAGACACAATG+CAG	4	0.0233
CamerRush.04G107100.1	Camer_4:+22888699	AGGGAGAACTGATATCCCGG+TGG	0.767003	-5.20	CamerRush.10G027700.1	Camer_10:+2735335	AGAGAGAACTGACATCGCTG+GGG	4	0.0232
CamerRush.04G107200.1	Camer_4:+22899502	GTGAAACCGCAAGTTGCCTG+CGG	0.716361	-1.50	CamerRush.10G157300.1	Camer_10:-23340212	GTGAAACCGCAAGAACCCTT+TGG	4	0.0000
CamerRush.04G107300.1	Camer_4:+22913743	TAAATGATGAGGGAAACTGG+AGG	0.771913	0.00	CamerRush.08G115900.1	Camer_8:+20181540	TAAATTATGAGGGAAACATT+GAG	4	0.0538
CamerRush.04G107400.1	Camer_4:+22917155	CTTCCAGAACGACAGCAAGG+GGG	0.755219	0.00	CamerRush.11G005000.1	Camer_11:+466455	CTTCCACAACTATGGCAAGG+GAG	4	0.0224
CamerRush.01G100200.1	Camer_1:-10179136	GGTGACGAAGGTGACGAGGG+TGG	0.723744	-3.50	CamerRush.11G017500.1	Camer_11:-1725685	GGTTATGGAGGTGAGGAGGG+AAG	4	0.0032
CamerRush.04G107500.1	Camer_4:+22923916	ACAGATGTATCCGAAAACAC+AGG	0.723501	0.00	CamerRush.11G014100.1	Camer_11:-1472514	ATAGATTTATCTGAAACCAC+AGG	4	0.0494
CamerRush.04G107600.1	Camer_4:-22938529	TGGGAGGAATATGTACCCCA+AGG	0.667645	-3.10	CamerRush.01G137800.1	Camer_1:+16291393	TGGGAGGAATGTGTTCACTA+AAG	4	0.0073
CamerRush.04G107700.1	Camer_4:+22949260	TGTGGAGACAGTGTACCGTG+GGG	0.795144	-0.50	CamerRush.09G014800.1	Camer_9:+1037917	TGTCAAGACGGTGTACCCTG+TGG	4	0.1214
CamerRush.04G107800.1	Camer_4:-22970659	CTCCACACCAGTACTCACGT+GGG	0.737346	0.00	CamerRush.10G141500.1	Camer_10:+22091783	CTCTACAACAGTGCTCACAT+TGG	4	0.2422
CamerRush.04G107900.1	Camer_4:+22980167	ATTTATGTAGGCTATGTGAG+TGG	0.756793	-0.70	CamerRush.11G096300.1	Camer_11:-16038758	ATATATGTTAGCTATGTTAG+TGG	4	0.2667
CamerRush.04G108000.1	Camer_4:-22991581	GTTGGCAAGGCAGAACCAGG+AGG	0.706874	-0.90	CamerRush.10G095200.1	Camer_10:+16937241	GTTTGCAATGCAGTATCAGG+TGG	4	0.0318
CamerRush.04G108100.1	Camer_4:-23012605	AAATGCAGCCTATAATAACG+TGG	0.743500	0.00	CamerRush.10G096400.1	Camer_10:-17082492	AAATTCAACCAATAATTACG+GAG	4	0.0078
CamerRush.04G108200.1	Camer_4:-23026732	GAGGACCCCATAGTCCGATG+GGG	0.749774	-4.90	CamerRush.07G118500.1	Camer_7:-13419865	GAGGATCTCGGAGTCCGATG+CAG	4	0.0468
CamerRush.04G108300.1	Camer_4:+23051169	GGAGTGAGGATTAAGTCTTG+GGG	0.754493	-1.30	CamerRush.10G077700.1	Camer_10:+10749233	GGTGTCAGGATTATCTCTTG+AAG	4	0.0181
CamerRush.04G108400.1	Camer_4:+23052014	GATCAGATGAGGAAACTGTG+AGG	0.748131	0.00	CamerRush.10G106000.1	Camer_10:+18724169	GATCAGAAGAGGAAATTAAG+GAG	4	0.0126
CamerRush.01G100300.1	Camer_1:-10184212	AAGCACTGATGAGAACATAG+GGG	0.774963	0.00	CamerRush.10G027700.1	Camer_10:-2732201	AGGCAATGAAGAGAAAATAG+AAG	4	0.1651
CamerRush.04G108500.1	Camer_4:-23073621	TCATTCCACAAACAGCAATG+CGG	0.752562	0.00	CamerRush.09G044700.1	Camer_9:-3568155	TAATTTAATAAACAGCAATG+TAG	4	0.1149
CamerRush.04G108600.1	Camer_4:-23085848	TCATTCCACAAACAGCAATG+CGG	0.752562	0.00	CamerRush.09G044700.1	Camer_9:-3568155	TAATTTAATAAACAGCAATG+TAG	4	0.1149
CamerRush.04G108700.1	Camer_4:+23095612	TGTGCTATCTGGCATCAGAG+AGG	0.708400	-3.70	CamerRush.01G147500.1	Camer_1:+20596238	TGTGCTTTCTTGCATCATAA+AGG	4	0.1052
CamerRush.04G108800.1	Camer_4:-23110886	TCATTCCACATACAGCAATG+CGG	0.772982	0.00	CamerRush.10G049300.1	Camer_10:+5219070	TGATTCAACCAACAGCAATG+TGG	4	0.1304
CamerRush.04G108900.1	Camer_4:+23117993	TATGTGGAAGACATTGCTGA+AGG	0.721183	-1.20	CamerRush.10G157500.1	Camer_10:+23454639	TATGTGGGAGTATTTGCTGA+AGG	4	0.0484
CamerRush.04G109000.1	Camer_4:+23139641	TCATTCCACATACAGAAATG+CGG	0.704984	0.00	CamerRush.09G076900.1	Camer_9:-7539444	TCATACCATATACTGAAAAG+CAG	4	0.0173
CamerRush.04G109100.1	Camer_4:-23151625	ACTGAAAAGTCCAACCAGAG+CGG	0.747862	-0.20	CamerRush.10G128500.1	Camer_10:-20799099	ACTGCAAAGTCCCACGTGAG+CAG	4	0.0006
CamerRush.04G109200.1	Camer_4:-23159385	TCATTCCACATGCAGCAATG+CGG	0.736325	0.00	CamerRush.10G019200.1	Camer_10:-1783038	TAATTCCACATACAGTAATC+AGG	4	0.0895
CamerRush.04G109300.1	Camer_4:+23181972	GTGTACTTTGAGCATGTTGG+GGG	0.752721	-0.70	CamerRush.10G095100.1	Camer_10:+16930867	GTGTCCCTTGAGCATGTGGA+AAG	4	0.0279
CamerRush.04G109400.1	Camer_4:-23192588	TCATTCCAGCTACAACAATG+CGG	0.749607	0.00	CamerRush.11G000600.1	Camer_11:+92242	ACATTCCAGCGAGAACAAGG+TAG	4	0.0035
CamerRush.01G100400.1	Camer_1:+10192045	GTATTGCACACAGCAAAACG+TGG	0.719922	-4.20	CamerRush.10G082200.1	Camer_10:-12695201	GTAGTGAAAACAGCAAAACA+TAG	4	0.0977
CamerRush.04G109500.1	Camer_4:+23195367	GAGTGTGGTAGAATGTGATG+GGG	0.772772	0.00	CamerRush.10G127100.1	Camer_10:+20693741	GTGTGTGAGAGAGTGTGATG+GAG	4	0.0761
CamerRush.04G109600.1	Camer_4:-23210654	TCATCCCACATACAGCAATG+CGG	0.772982	0.00	CamerRush.10G019200.1	Camer_10:-1783038	TAATTCCACATACAGTAATC+AGG	4	0.0610
CamerRush.04G109700.1	Camer_4:-23216850	TCATCCCACACACAGCAATG+CGG	0.756583	0.00	CamerRush.11G075600.1	Camer_11:-11939642	AAATCCCACACGCAGCAGTG+GAG	4	0.0545
CamerRush.04G109800.1	Camer_4:+23217666	CAGGAAAAGAATATCCACGG+AGG	0.790882	-2.00	CamerRush.08G051100.1	Camer_8:+6810358	CAAGAAAAGATTATGCATGG+TAG	4	0.0019
CamerRush.04G109900.1	Camer_4:-23251733	GCAGGAAGCGATGTGCAGCG+CGG	0.721167	-1.80	CamerRush.03G236400.1	Camer_3:+33484663	GCAGGCAGCGAGGTACAGCA+GAG	4	0.0520
CamerRush.04G110000.1	Camer_4:-23269079	ATGCACGACTTAGTTCACAG+AGG	0.843626	-0.10	CamerRush.11G121000.1	Camer_11:+18701635	AGGCATGAATTAGTTCACAA+AGG	4	0.6268
CamerRush.04G110100.1	Camer_4:-23273491	GGGTGCTTCATGACTCACTG+TGG	0.744604	-3.50	CamerRush.10G088500.1	Camer_10:+15737401	GGGTTCTTTATGACTGCCTG+GAG	4	0.0018
CamerRush.04G110200.1	Camer_4:-23284908	GGGTGCTTCATGACTCACTG+TGG	0.744604	-3.50	CamerRush.10G088500.1	Camer_10:+15737401	GGGTTCTTTATGACTGCCTG+GAG	4	0.0018
CamerRush.04G110300.1	Camer_4:-23303941	TTATAGAGGAGACAACCGAG+AGG	0.788850	-0.40	CamerRush.11G110600.1	Camer_11:+17757867	TAATAGAGGAGACAACTAAC+CAG	4	0.0304
CamerRush.04G110400.1	Camer_4:-23333551	TTATAGAGGAAACAACCGAG+AGG	0.750675	-0.40	CamerRush.01G173600.1	Camer_1:+25835170	TTATATAGGAAATAACGGAA+AGG	4	0.0257
CamerRush.01G100500.1	Camer_1:+10200479	TGGTTATGGAGATCTTCCGG+CGG	0.747494	-2.00	CamerRush.08G095200.1	Camer_8:+18096830	TGGGTTTGGAGATCTTGTGG+GAG	4	0.0044
CamerRush.04G110500.1	Camer_4:+23349077	GTTGTAGATGAAGAGTGTGG+TGG	0.740074	0.00	CamerRush.10G012500.1	Camer_10:+1111087	GTTGAAGGTGAAGAGGTTGG+AAG	4	0.0082
CamerRush.04G110600.1	Camer_4:-23354925	GGAGTTGTAGATGAAGACGG+TGG	0.816964	0.00	CamerRush.10G012500.1	Camer_10:+1111084	GGAGTTGAAGGTGAAGAGGT+TGG	4	0.0485
CamerRush.04G110700.1	Camer_4:-23360302	GAGCTTGGAAGTGCCAATGG+TGG	0.735104	-2.20	CamerRush.10G095900.1	Camer_10:+17028431	GGACTTGGAAGCGTCAATGG+CAG	4	0.1081
CamerRush.04G110800.1	Camer_4:+23364756	GCAGTGACGATGCTGCCTTG+TGG	0.764796	-5.80	CamerRush.02G049900.1	Camer_2:-4093280	GCGGTGATGGAGCTGCCTTG+CAG	4	0.0578
CamerRush.04G110900.1	Camer_4:+23395428	TAGCTGCAAAGAATTTACTG+AGG	0.769254	0.00	CamerRush.10G076200.1	Camer_10:+10248202	TAGCTCCAAAGGAATTATTG+AAG	4	0.0508
CamerRush.04G111000.1	Camer_4:-23399289	GATTTCCTCAAATCAATTCG+GGG	0.666802	-1.50	CamerRush.10G107000.1	Camer_10:+18789490	GAGTTCCTCAAATCCATGTG+TGG	4	0.0210
CamerRush.04G111100.1	Camer_4:-23401904	GACCTGGTTTGAGATAGCGT+AGG	0.754157	-0.20	CamerRush.01G149800.1	Camer_1:+21230617	GAGCTGGTTTGTGTTAGTGT+TAG	4	0.0148
CamerRush.04G111200.1	Camer_4:+23412884	TCCCATCGGAGTACAAGCGG+AGG	0.700814	-1.50	CamerRush.10G096600.1	Camer_10:+17111375	TCCCATCGCAGTACACGTTG+TAG	4	0.0000
CamerRush.04G111300.1	Camer_4:+23433538	AGTGATGATGAAGAGGCTGA+TGG	0.696630	0.00	CamerRush.10G138100.1	Camer_10:+21657664	GGTGATGAGGAAGAGAGTGA+TGG	4	0.0364
CamerRush.04G111400.1	Camer_4:+23437893	GTATGTATTTCAGTCCACGG+AGG	0.812627	0.00	CamerRush.01G131100.1	Camer_1:+14529659	GTATGTATTTCGGGTCACAG+TAG	4	0.0000
CamerRush.01G100600.1	Camer_1:+10213345	TGTGTATTCAGTACTCCCTG+CGG	0.774148	-0.20	CamerRush.11G069800.1	Camer_11:-9385896	TGTGTGTTCAGAAATCCATG+TGG	4	0.1077
CamerRush.04G111500.1	Camer_4:-23478520	CGTGTACACACCAATCCGAG+AGG	0.737635	-0.90	CamerRush.11G074300.1	Camer_11:+11419960	CATAAACACACCAATCCAAG+TGG	4	0.2636
CamerRush.04G111600.1	Camer_4:+23483675	ACGAGCGTTGAAATACGGTG+AGG	0.764765	-1.50	CamerRush.02G244300.1	Camer_2:-36959410	ACGGGAGTTGAAATCAGGTG+GAG	4	0.0410
CamerRush.04G111700.1	Camer_4:-23516628	CGTGTACACACCAATCCGAG+AGG	0.737635	-0.90	CamerRush.11G074300.1	Camer_11:+11419960	CATAAACACACCAATCCAAG+TGG	4	0.2636
CamerRush.04G111800.1	Camer_4:-23536507	TGTGTACACACCAATCCGAG+AGG	0.751608	-0.60	CamerRush.11G102500.1	Camer_11:+16787231	TGTGTGCAAGCCAATCCGAT+CAG	4	0.0617
CamerRush.04G111900.1	Camer_4:-23566907	AGGTTGATCAACATCCATGG+GGG	0.773993	-1.50	CamerRush.10G092500.1	Camer_10:+16428360	AGGTTGTTCTACATGCATGA+CAG	4	0.0047
CamerRush.04G112000.1	Camer_4:+23571347	TAGAAGAGATCCAACAACTG+AGG	0.723255	0.00	CamerRush.10G117500.1	Camer_10:-19922616	AAGAAGCGATCTAAGAACTG+TAG	4	0.0031
CamerRush.04G112100.1	Camer_4:+23608492	AGTGCAGAAGAAAACAGACA+TGG	0.722561	0.00	CamerRush.10G092200.1	Camer_10:+16379017	AATGCAGAAAAAAACAGAAT+AAG	4	0.0526
CamerRush.04G112200.1	Camer_4:-23626293	CATCCTTGTAAACTGTGCTG+GGG	0.703045	0.00	CamerRush.01G063700.1	Camer_1:+6132496	CATTCTTGTAAATTATCCTG+GAG	4	0.0322
CamerRush.04G112300.1	Camer_4:+23632364	TTTGGCGTTTGAATGCACGC+GGG	0.777762	-2.60	CamerRush.10G148500.1	Camer_10:+22607889	TCTTGCCTGTGAATGCACGC+TAG	4	0.0344
CamerRush.04G112400.1	Camer_4:+23636633	ACTAACTGGACTTTCCGGTG+AGG	0.740036	-6.10	CamerRush.08G088800.1	Camer_8:-17491577	ACTACCTTGACTTTCAGGTG+AGG	3	0.3125
CamerRush.01G100700.1	Camer_1:-10229885	AGTCGCAAATAAGAGCGCCG+GGG	0.785998	-2.30	CamerRush.04G089000.1	Camer_4:-18959814	AGGCGCAAGTGAGAGCGCGG+CAG	4	0.0070
CamerRush.04G112500.1	Camer_4:+23655022	ACTAACTGGACTTTCCGGTG+AGG	0.740036	-6.10	CamerRush.08G088800.1	Camer_8:-17491577	ACTACCTTGACTTTCAGGTG+AGG	3	0.3125
CamerRush.04G112600.1	Camer_4:-23671565	TCATGTCTACTCGCCCAGTG+AGG	0.713060	0.00	CamerRush.07G107700.1	Camer_7:-10753734	TCATGTCTACTTGTACTGTG+GAG	4	0.0030
CamerRush.04G112700.1	Camer_4:-23675810	CTGATGGGGTCAGAACTGGG+CGG	0.758717	-3.20	CamerRush.10G054800.1	Camer_10:+6037478	CTAATGTGGTCAGAAGTGGA+AAG	4	0.0160
CamerRush.04G112800.1	Camer_4:+23677822	ACCGCCTTCGAGCTGCACAG+AGG	0.717433	-0.40	CamerRush.11G077000.1	Camer_11:+12602639	ACTGGCTTCCGGCTGCACAG+AAG	4	0.0278
CamerRush.04G112900.1	Camer_4:-23684100	TCAGCAAATGAAACCACCAG+CGG	0.761027	-0.30	CamerRush.10G143800.1	Camer_10:+22265068	TCAGCAAATGACAACTGCAG+TGG	4	0.0000
CamerRush.04G113000.1	Camer_4:-23691151	ACTGGTGCACAAGTCCAACG+AGG	0.783045	-2.00	CamerRush.01G056300.1	Camer_1:-5381362	ATTGGTGTACAAGACCAACA+AAG	4	0.1197
CamerRush.04G113100.1	Camer_4:+23697779	GGGTGTCACTGTTGACACGT+TGG	0.759550	-7.20	CamerRush.02G250600.1	Camer_2:+37714603	ACGTGTCACTATTCACACGT+TAG	4	0.0692
CamerRush.04G113200.1	Camer_4:-23704072	TGAATCAACAGGATCCACGG+CGG	0.793044	-0.10	CamerRush.10G032100.1	Camer_10:-3141814	TCAATCAACAGAATCCATTG+GAG	4	0.0718
CamerRush.04G113300.1	Camer_4:+23713158	GGGTTGTCTGAAATGATCGG+CGG	0.763425	-1.40	CamerRush.11G082700.1	Camer_11:-13818670	GGGAAGTCTGAAAGGATCTG+CAG	4	0.0000
CamerRush.04G113400.1	Camer_4:+23747921	GTGAGAGCGAACGATTACCG+CGG	0.769925	0.00	CamerRush.11G091800.1	Camer_11:-15466284	GGGAGAGGGAACCATTAGCG+AGG	4	0.0303
CamerRush.01G100800.1	Camer_1:+10236173	TGAGAGAGTGAAGCTTTGTG+GGG	0.750637	-1.30	CamerRush.10G072000.1	Camer_10:+9201532	TGAGAAACTGAAGCTTGGCG+AGG	4	0.0200
CamerRush.04G113500.1	Camer_4:-23752844	GTCCCGTAATGAGATCACAA+GGG	0.764433	0.00	CamerRush.11G041000.1	Camer_11:-4288624	GTATCGGAATGAGCTCACAA+GGG	4	0.0874
CamerRush.04G113600.1	Camer_4:-23765489	TCTTCGACGAAGTAAGAACG+AGG	0.763832	-0.70	CamerRush.11G024400.1	Camer_11:+2461181	TTTTTGACGGAGTGAGAACG+CAG	4	0.0389
CamerRush.04G113700.1	Camer_4:+23785694	AGAAGAAACCAATGGCAAGG+AGG	0.705026	0.00	CamerRush.10G013300.1	Camer_10:+1158327	AGAAGAAATCAAGGGCAACT+TGG	4	0.0716
CamerRush.04G113800.1	Camer_4:-23788169	TTGATGTCTTAGGAAAATCG+AGG	0.746746	-1.30	CamerRush.10G024800.1	Camer_10:+2413059	TGGGTGTCTTAGAAAAATCA+AAG	4	0.1178
CamerRush.04G113900.1	Camer_4:+23798879	ATCCCAATCCCTATACACCG+TGG	0.768154	0.00	CamerRush.11G127000.1	Camer_11:-19208738	TTCCCTATCCCTACACACTG+TAG	4	0.0244
CamerRush.04G114000.1	Camer_4:-23800436	GCAAGGGGTGAAACCCGACG+AGG	0.743422	-5.10	CamerRush.02G263200.1	Camer_2:-39012152	GAAAGGGGTAGAACCCGATG+TAG	4	0.0528
CamerRush.04G114100.1	Camer_4:-23803981	ATACTGGTATATCCCAACAG+CGG	0.804816	-1.50	CamerRush.02G101200.1	Camer_2:+10618520	ATAGTCATATATCCAAACAG+TGG	4	0.0758
CamerRush.04G114200.1	Camer_4:+23812512	AACAACTGCAGATGACACAT+CGG	0.724530	0.00	CamerRush.10G088400.1	Camer_10:+15683024	AATAACTGCATATGACTAAT+AAG	4	0.0049
CamerRush.04G114300.1	Camer_4:+23839827	TCTCTCTCTAATTTGCACCG+TGG	0.761473	0.00	CamerRush.10G128100.1	Camer_10:+20771676	TCTCTCTCTGATATGCATCT+CAG	4	0.0449
CamerRush.04G114400.1	Camer_4:+23855296	GGTCAATAGTGACCTCAAGG+GGG	0.774577	-5.90	CamerRush.10G048300.1	Camer_10:-4947638	GGTCTGCTGTGACCTCAAGG+CAG	4	0.0198
CamerRush.01G100900.1	Camer_1:+10239209	TGAGAGAGTGAAGCTTTGTG+GGG	0.750637	-1.30	CamerRush.10G072000.1	Camer_10:+9201532	TGAGAAACTGAAGCTTGGCG+AGG	4	0.0200
CamerRush.01G010000.1	Camer_1:+785250	TGGCTTTAGATGCTAACGGG+AGG	0.696385	-2.90	CamerRush.11G068600.1	Camer_11:-9073930	TGGCTGTCGATTCTAACTGG+CGG	4	0.0628
CamerRush.04G114500.1	Camer_4:-23861396	TGATGATGTTGGCGTCAAGG+TGG	0.720692	-3.10	CamerRush.10G077700.1	Camer_10:+10766466	TGATGATGATGTCATCAACG+TAG	4	0.0311
CamerRush.04G114600.1	Camer_4:-23869822	GCCGGAATAGACATCAACCA+CGG	0.738021	0.00	CamerRush.10G083800.1	Camer_10:-14014951	GACGTAAAAGACATCACCCA+GGG	4	0.0308
CamerRush.04G114700.1	Camer_4:-23883444	GGCCTGTGTGTAGAGAGCAG+CGG	0.746798	-2.40	CamerRush.11G096900.1	Camer_11:+16085727	TGCCTGTGTGAAGACAGGAG+TAG	4	0.0071
CamerRush.04G114800.1	Camer_4:-23892318	AGTCTCAAGATGGATATACG+AGG	0.758101	-1.00	CamerRush.10G098800.1	Camer_10:+17641046	AGTCTCAAAATGCATATATT+AAG	4	0.0227
CamerRush.04G114900.1	Camer_4:+23911544	AGAAGGATTTGCAATCATTG+TGG	0.590901	0.00	CamerRush.10G126900.1	Camer_10:-20680408	GTAAGGATGTGCAACCATTG+AAG	4	0.0279
CamerRush.04G115000.1	Camer_4:+23928921	AAGAATTTACTACTCACGTG+GGG	0.715669	0.00	CamerRush.01G281300.1	Camer_1:+41071353	AAGAATTTACTATTCACTAA+GGG	4	0.1250
CamerRush.04G115100.1	Camer_4:-23933553	AGTCTCAAGATGGATCTACG+AGG	0.818056	-0.70	CamerRush.10G049300.1	Camer_10:+5223117	AGTCTGAAGATGGAGCAATG+AAG	4	0.0016
CamerRush.04G115200.1	Camer_4:+23955435	CTTTGAGTATGCATAATGGG+TGG	0.725221	0.00	CamerRush.10G063800.1	Camer_10:-7660464	CTTTATGTATGCTTAATGGA+AGG	4	0.1741
CamerRush.04G115300.1	Camer_4:+23964777	ATACAGTTGTGATTGCACCG+AGG	0.768696	-0.80	CamerRush.10G088600.1	Camer_10:+15743920	ACACAATTGTCATTGCAGCG+AAG	4	0.0127
CamerRush.04G115400.1	Camer_4:+23982954	AATGGCCAAGACTGACATGG+CGG	0.764047	0.00	CamerRush.11G089700.1	Camer_11:-15160766	AATGGCAAAGAATGAAAGGG+TAG	4	0.0463
CamerRush.01G101000.1	Camer_1:+10246825	GGGGACAACAGGAAACCCTG+AGG	0.802265	-3.90	CamerRush.05G206600.1	Camer_5:+30651001	GAGAGCACCAGGAAACCCTG+CAG	4	0.0609
CamerRush.04G115500.1	Camer_4:+23987655	TGATGACATTAAGTCCACTG+TGG	0.796586	-1.20	CamerRush.09G089400.1	Camer_9:+10980794	TGATGACATCCAGTACTCTG+AGG	4	0.0063
CamerRush.04G115600.1	Camer_4:+23994668	TTCAGGGTAGTACTCAAGGG+GGG	0.726186	-1.40	CamerRush.02G206400.1	Camer_2:+30171391	TTCGGAGTAGTAATCAAGCG+GAG	4	0.0279
CamerRush.04G115700.1	Camer_4:+24001141	ACCCCTCAGCCAGCTCACCG+AGG	0.739137	0.00	CamerRush.02G168600.1	Camer_2:-20336204	ACCCCTCAGCAAGCTCAGAA+GAG	4	0.0104
CamerRush.04G115800.1	Camer_4:+24011013	AGAAAACTACGAGAACGATG+AGG	0.716463	0.00	CamerRush.10G009300.1	Camer_10:-763745	AGAAGAGTATGAGAACGAAG+AAG	4	0.0236
CamerRush.04G115900.1	Camer_4:-24020836	TGTCTGTATCCAGAGTAAAG+CGG	0.744929	-2.30	CamerRush.01G197200.1	Camer_1:-28632992	TGGTTTTATCCAGAGTCAAG+AGG	4	0.0471
CamerRush.04G116000.1	Camer_4:+24028032	TTAGGAAGGTTGATCCAGAG+AGG	0.711396	-1.50	CamerRush.10G155900.1	Camer_10:+23203526	TTGGGAAGTTTGGTTCAGAG+GAG	4	0.0037
CamerRush.04G116100.1	Camer_4:+24036996	TTAGGAAGGTTGATCCAGAG+AGG	0.711396	-1.50	CamerRush.10G155900.1	Camer_10:+23203526	TTGGGAAGTTTGGTTCAGAG+GAG	4	0.0037
CamerRush.04G116200.1	Camer_4:+24048504	TTAGGAAGGTTGATCCAGAG+AGG	0.711396	-1.50	CamerRush.10G155900.1	Camer_10:+23203526	TTGGGAAGTTTGGTTCAGAG+GAG	4	0.0037
CamerRush.04G116300.1	Camer_4:+24073006	TGAGTTCATATGCATCACAG+AGG	0.750294	-0.80	CamerRush.01G285500.1	Camer_1:-41518647	TGAGTTCTTATGGATGAAAG+AAG	4	0.0013
CamerRush.04G116400.1	Camer_4:-24075867	TTTGCTCAGATATCCAACGG+CGG	0.749138	0.00	CamerRush.10G107100.1	Camer_10:-18804062	TTTGCTCTGATATAGAAGGG+TAG	4	0.0003
CamerRush.01G101100.1	Camer_1:+10276225	GGGTTCGGTTCAGAAAACAG+AGG	0.791891	-0.50	CamerRush.10G143800.1	Camer_10:-22265481	GGGTTTGCTTGAGAAAACAC+CAG	4	0.0159
CamerRush.04G116500.1	Camer_4:-24084551	ATGGCGGTAGAGCTATACAG+GGG	0.772118	-4.70	CamerRush.01G221800.1	Camer_1:-31918404	ATGGTTGTAGAGATATACTG+GAG	4	0.0228
CamerRush.04G116600.1	Camer_4:-24098458	ATGGCGGTAGAGCTATACAG+GGG	0.772118	-4.70	CamerRush.01G221800.1	Camer_1:-31918404	ATGGTTGTAGAGATATACTG+GAG	4	0.0228
CamerRush.04G116700.1	Camer_4:+24113063	GCATTTCCGTACATACTCAG+GGG	0.764203	0.00	CamerRush.03G234800.1	Camer_3:+33374635	GCATTTCATTATATACTCAA+TGG	4	0.1750
CamerRush.04G116800.1	Camer_4:-24117334	TATGTTTCCGAGGTTCATGG+GGG	0.734773	0.00	CamerRush.10G065400.1	Camer_10:-7832700	AATGTTTCCAAGGTTCTTGT+TGG	4	0.0871
CamerRush.04G116900.1	Camer_4:-24123538	GTAGAAGGAAACTGTCTCTG+GGG	0.711976	-0.60	CamerRush.01G001900.1	Camer_1:+205826	CCAGAAGGAAACTGTCTCGA+GAG	4	0.0372
CamerRush.04G117000.1	Camer_4:-24128667	TGTCGAGCGAGTAAGCGATG+AGG	0.751886	-1.70	CamerRush.11G074900.1	Camer_11:+11710391	TGCGGAACGAGTCAGCGATG+AAG	4	0.0117
CamerRush.04G117100.1	Camer_4:+24132136	ATATGAATACTCCACCACCG+GGG	0.825337	0.00	CamerRush.02G103600.1	Camer_2:+10897626	ATATGTATAACCCACAACCG+AAG	4	0.1070
CamerRush.04G117200.1	Camer_4:-24141995	AGACCCTCCAGCTTACGCAG+CGG	0.752964	-0.70	CamerRush.08G030800.1	Camer_8:+3174357	AGACCCTGCAGCTTTGGCAA+AAG	4	0.0048
CamerRush.04G117300.1	Camer_4:+24176209	CATGTCAGACGATGACTGAG+GGG	0.714533	-3.70	CamerRush.10G141200.1	Camer_10:+22064554	CATGTCGGACGAGGAGAGAG+AAG	4	0.0039
CamerRush.04G117400.1	Camer_4:-24194231	CTGAGATTAGAACACCACAA+CGG	0.746809	0.00	CamerRush.10G047300.1	Camer_10:+4841133	GTGAGATTAAAACAGCAAAA+TGG	4	0.0229
CamerRush.01G101200.1	Camer_1:-10284846	AGCTCTTCATCAGAGCGACG+CGG	0.734992	-5.80	CamerRush.07G048900.1	Camer_7:-3711502	AGCTATCCATCAGAGCAACC+AGG	4	0.1571
CamerRush.04G117500.1	Camer_4:-24210026	AGTTAAAATAGAGTTCCACG+TGG	0.823563	0.00	CamerRush.10G068200.1	Camer_10:-8333921	ACTTAAAATAGTGTTCCAAA+GAG	4	0.0240
CamerRush.04G117600.1	Camer_4:-24234325	GATATGAAGAGGAAATCCTG+AGG	0.776315	-2.00	CamerRush.10G068500.1	Camer_10:-8345623	GGTATGAAGTGGAAAACCTT+CGG	4	0.4492
CamerRush.04G117700.1	Camer_4:-24238659	TGACAACATAGTGAACGCTG+TGG	0.818029	-0.10	CamerRush.02G182300.1	Camer_2:-22429674	TGACAACATGCTGTACGCTC+AAG	4	0.0141
CamerRush.04G117800.1	Camer_4:+24248740	AGGTTGAATTGGGTGCAATG+GGG	0.768019	-1.30	CamerRush.09G118800.1	Camer_9:-17118297	ATGTTGAAGTGCGTGCATTG+AAG	4	0.0270
CamerRush.04G117900.1	Camer_4:-24257636	TTGATGTTGTGAGAGCTGCG+CGG	0.836671	-0.70	CamerRush.10G062300.1	Camer_10:+7442463	TTGTAGTTGTGAGAGCTGGA+TGG	4	0.0373
CamerRush.04G118000.1	Camer_4:-24294473	AGGTTGAATTGGTTGCAATG+GGG	0.787321	-1.30	CamerRush.09G058500.1	Camer_9:-5239934	TGCTTGAATTGGTTGCTAGG+AAG	4	0.0033
CamerRush.04G118100.1	Camer_4:-24322410	TTGATGTTGTGAGAGCCGCG+CGG	0.790197	-1.20	CamerRush.03G088600.1	Camer_3:-9849543	TGGAGATTGTGAGAGCCTCG+TGG	4	0.3584
CamerRush.04G118200.1	Camer_4:+24332606	ATTGGCACGAGAAAGTAACA+GGG	0.776171	-0.80	CamerRush.10G134700.1	Camer_10:-21333682	ATTGGTAGGAGAAAGAAAGA+AAG	4	0.0176
CamerRush.04G118300.1	Camer_4:-24338892	AGTCGAGCAGATGATCAGGG+AGG	0.760407	-0.40	CamerRush.01G000300.1	Camer_1:+47508	CTTCGAGAAGATGATAAGGG+AAG	4	0.0919
CamerRush.04G118400.1	Camer_4:-24346895	TATTGGCCGGATCCACAGCG+TGG	0.734243	-0.70	CamerRush.08G037100.1	Camer_8:+4123527	TATTGGCGGAATCCACAGTA+CAG	4	0.0673
CamerRush.01G101300.1	Camer_1:-10290759	ACACCACCTGATGAGCACAT+GGG	0.738310	0.00	CamerRush.10G146900.1	Camer_10:+22470246	ACACAAGCTGATGATGACAT+CGG	4	0.0059
CamerRush.04G118500.1	Camer_4:-24351687	TGTATCCTGATGGATCAAGG+TGG	0.807520	-4.30	CamerRush.11G124100.1	Camer_11:+18943362	TGTTTCCAAATAGATCAAGG+AGG	4	0.3055
CamerRush.04G118600.1	Camer_4:+24355211	CCTCAGCTGGAGTACTACTG+GGG	0.751190	-1.30	CamerRush.02G068900.1	Camer_2:+5765223	TCTCAGCTGGGGTACTCCCG+GAG	4	0.0082
CamerRush.04G118700.1	Camer_4:+24359554	TTCCCATCCACTGATACGAG+AGG	0.674018	0.00	CamerRush.11G045100.1	Camer_11:+4749484	TTCCCATCCACTGACAAAGG+CAG	4	0.0086
CamerRush.04G118800.1	Camer_4:-24366250	GAAGGAGTACAAGATTGTGG+TGG	0.768330	-0.50	CamerRush.10G027100.1	Camer_10:-2681286	GGAGTTGTACAAGATTGTTG+AAG	4	0.0296
CamerRush.04G118900.1	Camer_4:+24372521	AGGCGTCTGAACCTACAGTG+GGG	0.756495	-1.20	CamerRush.01G306300.1	Camer_1:+44302823	AGCAGTCTGCCCCTACAGTG+TGG	4	0.0432
CamerRush.04G119000.1	Camer_4:+24390592	GGATAAATCTTTGGTCACCG+CGG	0.773543	0.00	CamerRush.09G123900.1	Camer_9:+17544243	GGATAAATCTTAGTCCACCT+GGG	4	0.0407
CamerRush.04G119100.1	Camer_4:+24402279	AAGAACACACAAGTGCACCG+AGG	0.757189	-1.30	CamerRush.11G087100.1	Camer_11:+14665821	AAGACCAAAGAAGTGCACAG+CAG	4	0.0140
CamerRush.04G119200.1	Camer_4:+24407683	GTAGTGATTCACAATCATGG+CGG	0.775511	-2.00	CamerRush.10G092500.1	Camer_10:+16428007	GTAGTGAATCACACACATGA+CAG	4	0.0241
CamerRush.04G119300.1	Camer_4:+24421927	GTAGTGATTCACAATCATGG+CGG	0.800348	-2.00	CamerRush.10G092500.1	Camer_10:+16428007	GTAGTGAATCACACACATGA+CAG	4	0.0241
CamerRush.04G119400.1	Camer_4:+24457301	GTAGTGATTCACAATCATGG+CGG	0.800348	-2.00	CamerRush.10G092500.1	Camer_10:+16428007	GTAGTGAATCACACACATGA+CAG	4	0.0241
CamerRush.01G101400.1	Camer_1:+10300281	TGGCAGTTACAACAGAACAG+AGG	0.739992	0.00	CamerRush.10G028000.1	Camer_10:+2763257	TGGCAGTGCCAACAGCAAAG+AGG	4	0.0000
CamerRush.04G119500.1	Camer_4:-24481502	TAAATGATTCTAAAGCTGCG+AGG	0.727781	0.00	CamerRush.10G021600.1	Camer_10:+2109163	CAAATGATGCCAAGGCTGCG+AAG	4	0.0428
CamerRush.04G119600.1	Camer_4:+24486006	GAAGGCGTACATGAGAACGA+TGG	0.667503	-0.90	CamerRush.01G069000.1	Camer_1:-6821602	GAAGTAGTAGATGAGAATGA+CAG	4	0.0181
CamerRush.04G119700.1	Camer_4:+24493286	GGAGCCTCGGATAATCCGAG+AGG	0.759017	-7.00	CamerRush.03G232400.1	Camer_3:-33162454	GGAACCTCGGACTCTCCGAG+TGG	4	0.0548
CamerRush.04G119800.1	Camer_4:-24497490	AACCCGATGAGGTTACTATG+GGG	0.775192	-2.20	CamerRush.02G285700.1	Camer_2:-41439098	TATCCGATGAGATTCCTATG+GAG	4	0.0454
CamerRush.04G119900.1	Camer_4:+24514637	GTTGCAGCATCTAATCCCAG+TGG	0.739492	0.00	CamerRush.01G016400.1	Camer_1:+1599216	GTTGCTGCATATAATACAAG+GAG	4	0.0748
CamerRush.04G120000.1	Camer_4:+24519312	AGACCTCTGGGATTTCACTG+TGG	0.761506	0.00	CamerRush.10G069700.1	Camer_10:-8538374	AGACATCAGGGATTTAAGTG+GGG	4	0.0610
CamerRush.04G120100.1	Camer_4:+24523947	GTACAAAGGTTGCATTGATG+GGG	0.735630	0.00	CamerRush.09G046800.1	Camer_9:-3796771	GTACAAAACTTCCATTAATG+AAG	4	0.0690
CamerRush.04G120200.1	Camer_4:-24538948	CGAATGAGAAGCAAGCTACG+AGG	0.735325	0.00	CamerRush.10G146200.1	Camer_10:-22442381	CCAATGAGAAGGAGGCTGCG+GAG	4	0.0149
CamerRush.04G120300.1	Camer_4:+24560479	TAGCAATCTAAGTTCCAACT+CGG	0.674479	0.00	CamerRush.10G093400.1	Camer_10:+16638997	TATCATTCTATGTTCCAACA+CAG	4	0.0160
CamerRush.04G120400.1	Camer_4:-24579590	ATATATGACAGTATCCACAA+GGG	0.776048	0.00	CamerRush.10G096200.1	Camer_10:+17065921	ATGTATGACAGCAACTACAA+AGG	4	0.1103
CamerRush.01G101500.1	Camer_1:+10305573	GACCGTTGAGTGCTACGTGG+TGG	0.745638	-1.00	CamerRush.08G150800.1	Camer_8:-22858967	GACGCTTGAGTGCTTGGTGG+CAG	4	0.0031
CamerRush.04G120500.1	Camer_4:-24587779	CTTGCAGCCAAAGAAGAGTG+AGG	0.698326	0.00	CamerRush.10G065000.1	Camer_10:+7785335	CTTGCAGCCAAAGATAGCTG+TAG	4	0.0044
CamerRush.04G120600.1	Camer_4:+24600422	CTGTGTCTGGGATTGCCCGG+TGG	0.711757	-5.90	CamerRush.09G145400.1	Camer_9:-19579678	GTGTGTCTGGGATTCCCAGT+AGG	4	0.0939
CamerRush.04G120700.1	Camer_4:-24615062	TTATTGCTAGAACTGCGGGA+CGG	0.699782	-1.50	CamerRush.02G085700.1	Camer_2:-7921846	TTCTTGCTAAAACTGAGTGA+AGG	4	0.2667
CamerRush.04G120800.1	Camer_4:+24618808	GAGTGAGAGAGGTCGCACTG+CGG	0.733797	-5.10	CamerRush.10G000600.1	Camer_10:+83871	GATTTAGAGATGTCGCCCTG+TGG	4	0.0102
CamerRush.04G120900.1	Camer_4:+24622826	ATGGGTCCAAGATTGCTCGG+TGG	0.785230	-2.10	CamerRush.10G015600.1	Camer_10:+1430734	ATTGTTCCAAGATTCCTCAG+AGG	4	0.0292
CamerRush.04G121000.1	Camer_4:-24626768	ACAAGGGGTCGAGAATCCGG+AGG	0.740756	-2.30	CamerRush.09G008600.1	Camer_9:-565893	ATAAGGGGTCAAGAATTTGG+CGG	4	0.2727
CamerRush.04G121100.1	Camer_4:-24637616	AAATAGCATGAGGATATCTG+CGG	0.713379	0.00	CamerRush.10G143800.1	Camer_10:+22266205	AAATAACATTAGGTTATGTG+AAG	4	0.0150
CamerRush.04G121200.1	Camer_4:+24643257	GAAGAGCAACAGTACCAGGG+CGG	0.795299	0.00	CamerRush.07G247600.1	Camer_7:-36380381	TGAGAGCAACAGCACCAGGG+AAG	3	0.1637
CamerRush.04G121300.1	Camer_4:-24643963	CATACTGTCAACAATATGGG+TGG	0.707387	-1.50	CamerRush.10G093500.1	Camer_10:+16669130	AATACTTTCAACAATGTGAG+AGG	4	0.0785
CamerRush.04G121400.1	Camer_4:-24672561	GACATTGTCAACAATCTGGG+TGG	0.714702	-0.90	CamerRush.10G080300.1	Camer_10:+11686924	GTCAGTGTCACCAATCTTGG+CAG	4	0.0322
CamerRush.01G101600.1	Camer_1:+10309601	CATCCTGGAAGTACTCAGAG+AGG	0.742702	-2.30	CamerRush.10G106500.1	Camer_10:+18756848	CGTGCTTGAAGAACTCAGAG+AAG	4	0.0474
CamerRush.04G121500.1	Camer_4:+24694588	TACACATACCGAAATCATGG+AGG	0.743133	0.00	CamerRush.01G011200.1	Camer_1:+914107	TAAACATACTGAAGACATGG+AAG	4	0.0571
CamerRush.04G121600.1	Camer_4:-24711344	AACACATACCGAAATCATGG+AGG	0.743838	0.00	CamerRush.01G094300.1	Camer_1:-9426409	AACACATGTCCAAATCAGGG+GAG	4	0.0238
CamerRush.04G121700.1	Camer_4:+24719454	AACACATACTGAAAACATCG+AGG	0.763784	0.00	CamerRush.01G213300.1	Camer_1:+30516991	AACACATTCTGACAGCTTCG+AGG	4	0.0078
CamerRush.04G121800.1	Camer_4:+24728301	ACCAACTAGCCAAATCACTG+GGG	0.773914	0.00	CamerRush.09G038700.1	Camer_9:+2979222	ACCCACTAGCAAAAATACTG+AAG	4	0.0122
CamerRush.04G121900.1	Camer_4:-24742907	TGGTGTTTGGAATGTCAATG+CGG	0.787584	0.00	CamerRush.10G078500.1	Camer_10:+11058111	TGGTGTTTGGCATGATGATG+TGG	4	0.0126
CamerRush.04G122000.1	Camer_4:-24745748	ATCTGCTTAAGTGTACAGAG+GGG	0.772539	-1.50	CamerRush.11G091800.1	Camer_11:+15458787	ATATCCTTAAGTCTAGAGAG+AGG	4	0.0441
CamerRush.04G122100.1	Camer_4:+24762780	TGCGAACTGATTGATAACAG+AGG	0.739907	-0.30	CamerRush.11G087000.1	Camer_11:+14639583	TGCGTACCAGTTGATAACAG+AAG	4	0.0337
CamerRush.04G122200.1	Camer_4:+24773727	AAAGTGCATAGGCAAAGGAG+AGG	0.710163	-1.60	CamerRush.10G101700.1	Camer_10:+18250425	AGGGTGCAAATGCAAAGGAG+GAG	4	0.0453
CamerRush.04G122300.1	Camer_4:+24781069	TGCAAATCACCAATGCATGG+GGG	0.724345	-1.60	CamerRush.11G071700.1	Camer_11:+10298859	TGCAAAACACCAAGGCCTGT+TGG	4	0.0000
CamerRush.04G122400.1	Camer_4:+24799355	TGCGAACTGATTGATAACAG+AGG	0.739907	-0.30	CamerRush.11G087000.1	Camer_11:+14639583	TGCGTACCAGTTGATAACAG+AAG	4	0.0337
CamerRush.01G101700.1	Camer_1:+10330556	GTCATCCTCAGTGATGATGG+GGG	0.710563	-5.00	CamerRush.10G127800.1	Camer_10:+20746639	GTCATTCTCAGTGCTCCTGG+AGG	4	0.0000
CamerRush.04G122500.1	Camer_4:-24807157	ACGGCAAATTAAAGACTACG+GGG	0.800935	0.00	CamerRush.10G100300.1	Camer_10:+17946734	ATGGCACATTAAAGACAAGG+CAG	4	0.0069
CamerRush.04G122600.1	Camer_4:+24815243	TGCAAATCACCAATGCATGG+GGG	0.719527	-1.60	CamerRush.11G071700.1	Camer_11:+10298859	TGCAAAACACCAAGGCCTGT+TGG	4	0.0000
CamerRush.04G122700.1	Camer_4:+24848034	TGCGAACTGGTTGATAACAG+AGG	0.712298	-1.70	CamerRush.10G008200.1	Camer_10:-699530	TGTGTACTGGTATATAACAG+TGG	4	0.0600
CamerRush.04G122800.1	Camer_4:+24859511	GAGATGGATAGAGAAAAGGG+GGG	0.723594	0.00	CamerRush.10G083400.1	Camer_10:+13730945	GAGAGAGAGAGAGAGAAGGG+GGG	4	0.2575
CamerRush.04G122900.1	Camer_4:+24866193	AACATACATGAAAGACACAG+AGG	0.753291	0.00	CamerRush.10G106800.1	Camer_10:+18775541	AACATAAATAAAAGAAGCAG+CAG	4	0.0320
CamerRush.04G123000.1	Camer_4:+24885777	TGCAAATCACCAATGCATGG+GGG	0.719527	-1.60	CamerRush.11G071700.1	Camer_11:+10298859	TGCAAAACACCAAGGCCTGT+TGG	4	0.0000
CamerRush.04G123100.1	Camer_4:+24906447	TGCAAATCCCCAATGCATGG+GGG	0.719010	-1.60	CamerRush.10G141900.1	Camer_10:+22118518	TGACAATCCCGAAGGCATGG+AAG	4	0.0000
CamerRush.04G123200.1	Camer_4:+24949125	TGCAAATCACCAATGCATGG+GGG	0.724345	-1.60	CamerRush.11G071700.1	Camer_11:+10298859	TGCAAAACACCAAGGCCTGT+TGG	4	0.0000
CamerRush.04G123300.1	Camer_4:+24968011	GAGATGGATAGAGAAAAGGG+GGG	0.723594	0.00	CamerRush.10G083400.1	Camer_10:+13730945	GAGAGAGAGAGAGAGAAGGG+GGG	4	0.2575
CamerRush.04G123400.1	Camer_4:+24973537	TGAAGTATTTGATGGCACAG+TGG	0.733843	0.00	CamerRush.11G106600.1	Camer_11:+17286581	TCAAGAATTTGATGGCATAC+TAG	4	0.0429
CamerRush.01G101800.1	Camer_1:+10358516	GTGTTTGTAACACGCAAGGG+TGG	0.712716	-3.20	CamerRush.10G036400.1	Camer_10:+3582300	ATGTTTGTAACTTGAAAGGG+AGG	4	0.0467
CamerRush.04G123500.1	Camer_4:-24976457	AAAAGCGCTTTCGCTCACCG+GGG	0.723013	-3.00	CamerRush.04G123500.1	Camer_4:-24976457	AAAAGCGCTTTCGCTCACCG+GGG	0	10000
CamerRush.04G123600.1	Camer_4:+24978990	GAGGAATGAACCTTGACGAG+TGG	0.700131	-2.60	CamerRush.06G171900.1	Camer_6:-27904849	GAGACATTAACCTTGACAAG+GGG	4	0.1947
CamerRush.04G123700.1	Camer_4:+24989089	CCTGTGGCGGTAATACCGCG+TGG	0.776219	-7.00	CamerRush.04G123700.1	Camer_4:+24989089	CCTGTGGCGGTAATACCGCG+TGG	0	10000
CamerRush.04G123800.1	Camer_4:-24999344	TGTGGAGGAACAGAACACTG+CGG	0.840763	-1.40	CamerRush.10G095000.1	Camer_10:+16888070	TTTGGAGGAAGAGAAAACGG+AAG	4	0.0103
CamerRush.04G123900.1	Camer_4:-25013983	CAGGGCAGAGAATTGCTCGG+AGG	0.756227	-5.60	CamerRush.02G053900.1	Camer_2:+4343383	CAGGGCACAGAGTTCCTCTG+CAG	4	0.0210
CamerRush.04G124000.1	Camer_4:-25038841	AAGGACAATAATAAGTCACG+GGG	0.736172	-2.00	CamerRush.10G019900.1	Camer_10:+1845993	AAGGACACCAATAAGACATG+CAG	4	0.0430
CamerRush.04G124100.1	Camer_4:-25046507	CTTCGTCTCAGACTCAGTAG+CGG	0.692957	-0.60	CamerRush.10G073400.1	Camer_10:+9660016	GTTCGTCTAAGATTCTGTAG+GAG	4	0.0000
CamerRush.04G124200.1	Camer_4:-25054494	CCCCGTTACCAAAACCATGG+AGG	0.717464	-0.80	CamerRush.09G078700.1	Camer_9:-8023753	CCCCTTGACGCAAACCATGG+GAG	4	0.0071
CamerRush.04G124300.1	Camer_4:+25059646	AAGTGATGATGACAAAAGTG+GGG	0.778672	0.00	CamerRush.11G097700.1	Camer_11:+16239747	CAGTAATGCTGACAAAAATG+AAG	4	0.0762
CamerRush.04G124400.1	Camer_4:-25069747	TGTGTAGACCAAATTCAACG+TGG	0.788143	0.00	CamerRush.11G004700.1	Camer_11:+444906	TGTCTATACCAAAATCAATG+AGG	4	0.0864
CamerRush.01G101900.1	Camer_1:+10400165	GCACAGACCAACAAGAATGG+CGG	0.725809	-0.20	CamerRush.10G054600.1	Camer_10:+6018483	GCATAAACCCACAAGAATGC+AGG	4	0.1143
CamerRush.01G010100.1	Camer_1:+789991	GTGAACCAATGAACTCTGGG+AGG	0.795339	-2.00	CamerRush.11G117200.1	Camer_11:-18437309	ATGAACCAATGACTCCTGGG+CAG	4	0.0098
CamerRush.04G124500.1	Camer_4:+25082132	ACGCTGCAGTCTCTTCAGAG+GGG	0.759204	-1.00	CamerRush.02G305800.1	Camer_2:+43007179	ACCCTGCAGTCCCTTAAGTG+GAG	4	0.0509
CamerRush.04G124600.1	Camer_4:-25110800	TCTTGTCGATGCCATCATCG+TGG	0.711638	-3.00	CamerRush.11G073600.1	Camer_11:-11176588	TCTTCTCTATGAAATCATCG+AGG	4	0.1349
CamerRush.04G124700.1	Camer_4:-25115343	AGAAGGATCAATTGTCACAA+CGG	0.697281	0.00	CamerRush.10G098800.1	Camer_10:+17663933	AAAAGGATCAATGGCCAAAA+AAG	4	0.0084
CamerRush.04G124800.1	Camer_4:-25123157	AGAAGGATCAGGTGTCACAA+CGG	0.702886	0.00	CamerRush.10G005300.1	Camer_10:-477657	AAAAGGATCAGTTCGCACAA+AGG	4	0.0070
CamerRush.04G124900.1	Camer_4:+25127015	AAACCCAAACCCTGTCACAG+CGG	0.745271	0.00	CamerRush.10G154400.1	Camer_10:+23072833	AAACACCAACCTTGTCCCAG+TAG	4	0.0062
CamerRush.04G125000.1	Camer_4:-25131389	GCAGCCATTATGACTCAACG+AGG	0.752778	0.00	CamerRush.02G233300.1	Camer_2:+35242681	GTATCCAATATGATTCAACG+TGG	4	0.1939
CamerRush.04G125100.1	Camer_4:-25143161	TCTTGTCGATGCCATCATCG+TGG	0.695202	-3.00	CamerRush.11G073600.1	Camer_11:-11176588	TCTTCTCTATGAAATCATCG+AGG	4	0.1349
CamerRush.04G125200.1	Camer_4:+25152459	AAACCCAAACCCTGTCACAG+CGG	0.745271	0.00	CamerRush.10G154400.1	Camer_10:+23072833	AAACACCAACCTTGTCCCAG+TAG	4	0.0062
CamerRush.04G125300.1	Camer_4:-25182403	GATGCTAAGATTGTGCCGGA+AGG	0.732696	0.00	CamerRush.11G139500.1	Camer_11:+20142248	GATGCTGAGATTGTCACGTA+CAG	4	0.0333
CamerRush.04G125400.1	Camer_4:-25186975	GGGAGTGCAAGGGACAGTTG+CGG	0.697039	0.00	CamerRush.11G078700.1	Camer_11:+13060504	GGGAGGATAAGGAACAGTTG+AAG	4	0.1197
CamerRush.01G102000.1	Camer_1:-10403465	GGGTTTATAACACCCAAGGG+TGG	0.699418	-4.60	CamerRush.11G053300.1	Camer_11:-5630285	GGGTTTAGAAAAGCCAAGAG+GAG	4	0.0139
CamerRush.04G125500.1	Camer_4:+25191596	ACGATCTTAGCATCCACAAG+CGG	0.688845	0.00	CamerRush.01G114900.1	Camer_1:+12151420	AAGGTTTTAGCATCCAAAAG+AAG	4	0.0511
CamerRush.04G125600.1	Camer_4:-25196581	GCAGCCATTATGACTCAACG+AGG	0.752778	0.00	CamerRush.02G233300.1	Camer_2:+35242681	GTATCCAATATGATTCAACG+TGG	4	0.1939
CamerRush.04G125700.1	Camer_4:+25232775	GAGAGTAACTGAATTGTTGG+GGG	0.727569	-1.10	CamerRush.10G064500.1	Camer_10:+7730543	GTGAGGAACTGAGTTCTTGG+AGG	4	0.0000
CamerRush.04G125800.1	Camer_4:+25249325	AATTGATGTCAATAACGTCG+CGG	0.740275	-3.40	CamerRush.01G222400.1	Camer_1:-32065634	AAATAATGTAAATAACGTTG+AAG	4	0.0642
CamerRush.04G125900.1	Camer_4:+25282535	TGACGTCTTCATATGCACCG+CGG	0.826274	0.00	CamerRush.05G173300.1	Camer_5:+27814636	TGATTTCTTCATATGCACTT+TGG	4	0.0775
CamerRush.04G126000.1	Camer_4:-25289414	AGTGGTATGCTCCCACTAGG+CGG	0.766987	-4.90	CamerRush.11G074200.1	Camer_11:-11397125	CTTGGTATGCTCCCACAAGG+TGG	3	0.2909
CamerRush.04G126100.1	Camer_4:+25304357	TGACGTATTCATATGCACCG+CGG	0.828293	-1.40	CamerRush.10G137300.1	Camer_10:+21607609	TAACGTATTCTTATGTACCC+GAG	4	0.0089
CamerRush.04G126200.1	Camer_4:-25321975	TGACGTTCTCATATGCACGG+CGG	0.826060	0.00	CamerRush.03G181300.1	Camer_3:+27532690	GGACGTGTTCATATGCACCG+CGG	4	0.2207
CamerRush.04G126300.1	Camer_4:+25351989	AGATCTGCTCAAGCTCTGGG+CGG	0.758835	-1.40	CamerRush.01G245700.1	Camer_1:+36351359	AGATCTCCTCATGCCCTCGG+AAG	4	0.0077
CamerRush.04G126400.1	Camer_4:+25369938	TTCAAACAAAGCAAACGAGG+AGG	0.713258	0.00	CamerRush.10G029900.1	Camer_10:+2934482	TTCCAAGAAAACAAAAGAGG+AAG	4	0.0431
CamerRush.01G102100.1	Camer_1:-10405935	TGATGGTCAAACGCACTACG+GGG	0.746400	0.00	CamerRush.02G313900.1	Camer_2:-43590291	TCAGGGTCAGACGCACTACT+GGG	4	0.1683
CamerRush.04G126500.1	Camer_4:-25398968	CTGATGGGCCAATAGCACTG+AGG	0.775091	-0.60	CamerRush.11G118100.1	Camer_11:-18506727	CTGATGGCCAACCAGCACTG+AAG	4	0.0287
CamerRush.04G126600.1	Camer_4:-25422971	GCTCAAGAGCCACGTCATGG+AGG	0.731322	-0.90	CamerRush.10G059100.1	Camer_10:-6609926	GCCCAAGAGACACATCATGA+TGG	4	0.2612
CamerRush.04G126700.1	Camer_4:-25438209	TCATGACAATGAGAGAGCTG+TGG	0.702272	-1.80	CamerRush.10G143300.1	Camer_10:-22231389	TCATAGCAATGAGGTAGCTG+TAG	4	0.0107
CamerRush.04G126800.1	Camer_4:-25444980	ATGGATTGGCAATTGCAATG+TGG	0.778173	-1.00	CamerRush.11G091700.1	Camer_11:+15409543	AAGGATTAGCACTAGCAATG+CAG	4	0.0357
CamerRush.04G126900.1	Camer_4:-25458312	ACCCGTCTCTAATTGGAACG+TGG	0.704226	-1.70	CamerRush.04G126900.1	Camer_4:-25458312	ACCCGTCTCTAATTGGAACG+TGG	0	10000
CamerRush.04G127000.1	Camer_4:+25464532	TCACACATGAGTGTATATGG+GGG	0.760455	-2.70	CamerRush.10G050400.1	Camer_10:-5393397	TCACACCAGATTTTATATGG+AGG	4	0.0404
CamerRush.04G127100.1	Camer_4:-25474417	GACCTCGCTCATGTACAGCA+CGG	0.735651	-1.10	CamerRush.01G002800.1	Camer_1:+277545	GACGACGCTCATAAACAGCA+CGG	4	0.1429
CamerRush.04G127200.1	Camer_4:+25490528	GTGTACCGAGCAACGCAGTG+AGG	0.740397	-2.80	CamerRush.07G073100.1	Camer_7:-5916606	GTGTGCTGAACAACGCAGTG+GAG	3	0.1416
CamerRush.04G127300.1	Camer_4:+25492570	TTGGAGTGGTGAGCACCAAG+TGG	0.683232	-3.40	CamerRush.10G149800.1	Camer_10:-22703323	TTGGAGTTGGGACCATCAAG+TGG	4	0.0405
CamerRush.04G127400.1	Camer_4:-25498809	ATAAGCAGAAAGAATGAACA+CGG	0.679615	0.00	CamerRush.10G138000.1	Camer_10:+21650437	AAAAGCAGAAAGATTCAGCA+GAG	4	0.0000
CamerRush.01G102200.1	Camer_1:+10436271	GCTTTGGCACCATTTCCGGG+TGG	0.731105	-2.40	CamerRush.10G003400.1	Camer_10:+316940	GCTTTGGCAGCATTTCTTGT+TGG	4	0.0847
CamerRush.04G127500.1	Camer_4:-25503770	GGTGGACTATAGAATATACG+AGG	0.763816	0.00	CamerRush.10G125200.1	Camer_10:+20560097	GTTGGATTATAGAATCTAGG+TAG	4	0.0000
CamerRush.04G127600.1	Camer_4:-25512906	GGCAACATAGTCACTCACTG+TGG	0.748163	-1.80	CamerRush.11G070900.1	Camer_11:+9814526	GGCTACAAATTCATTCACTG+GAG	4	0.0786
CamerRush.04G127700.1	Camer_4:-25514073	TGTGGGTGATGGAAGATACG+AGG	0.696585	0.00	CamerRush.11G120600.1	Camer_11:+18680564	TGTGGCTGATGGAATTTAAG+AAG	4	0.0000
CamerRush.04G127800.1	Camer_4:-25533925	GGTGGATTATAGAATATACG+AGG	0.785292	0.00	CamerRush.09G041300.1	Camer_9:-3220502	GGTGAATTATGGAATATTTG+GGG	4	0.1300
CamerRush.04G127900.1	Camer_4:-25544265	GGCAACATAGTCACTCACTG+TGG	0.748163	-1.80	CamerRush.11G070900.1	Camer_11:+9814526	GGCTACAAATTCATTCACTG+GAG	4	0.0786
CamerRush.04G128000.1	Camer_4:+25547137	AAATGAGATTGATTGCAGTG+AGG	0.697326	-0.50	CamerRush.10G100600.1	Camer_10:+18011544	AAATGAGCTTTATTTCTGTG+GAG	4	0.0008
CamerRush.04G128100.1	Camer_4:+25552392	TGTCGGAGGATAATCCTCCG+AGG	0.785114	-10.10	CamerRush.01G221800.1	Camer_1:-31916245	TATCGGAAGACAATCCTCCA+AAG	4	0.1371
CamerRush.04G128200.1	Camer_4:+25555183	GTCCCACGAATGTTCCACCG+CGG	0.792004	0.00	CamerRush.02G086600.1	Camer_2:+8082005	GTCCCACCAGTGTTTCACCT+TGG	4	0.0160
CamerRush.04G128300.1	Camer_4:+25559772	GTCCCACGCATGTTCCACCG+CGG	0.783893	0.00	CamerRush.02G288400.1	Camer_2:+41655708	GTCCGACTCTTGTTCCCCCG+GAG	4	0.0151
CamerRush.04G128400.1	Camer_4:-25570136	CCAAAGTCAAATCTGGTTCG+GGG	0.704028	0.00	CamerRush.09G089300.1	Camer_9:-10943974	CCAAAGCAAAAACTGGTTCC+GAG	4	0.0397
CamerRush.01G102300.1	Camer_1:-10454603	AGAAGGCCATGTGATACGCG+AGG	0.703757	0.00	CamerRush.09G084700.1	Camer_9:+9596085	GGAAGGTCATGTGATACTTG+CAG	4	0.0648
CamerRush.04G128500.1	Camer_4:-25575202	CCAAAGTTAAATCTGGTTCG+GGG	0.726433	0.00	CamerRush.10G076900.1	Camer_10:+10526458	CCTACCTTAAATCTGGTTTG+AAG	4	0.0288
CamerRush.04G128600.1	Camer_4:+25580997	GCTGGATGAGATGATCAATG+GGG	0.821572	-1.00	CamerRush.10G012000.1	Camer_10:+1068426	GCTGGAGGAGATGAACCATC+TGG	4	0.0258
CamerRush.04G128700.1	Camer_4:+25587107	TAAAAGCATAGAGCACCGAG+TGG	0.756583	-0.70	CamerRush.11G051400.1	Camer_11:+5406961	TAAAAGCATAAAGCACCCCT+AAG	4	0.0179
CamerRush.04G128800.1	Camer_4:+25589116	TAGACCTGGAGTGTGCAAAG+GGG	0.740430	0.00	CamerRush.08G148600.1	Camer_8:-22714966	CAGACGTGAAGTTTGCAAAG+TAG	4	0.0214
CamerRush.04G128900.1	Camer_4:+25593576	GTTCCACGAGCTACCAACAG+GGG	0.759612	-1.30	CamerRush.01G251200.1	Camer_1:-37174275	GATCCACGAGCTCCAACCAG+CAG	4	0.0018
CamerRush.04G129000.1	Camer_4:-25604467	GAGGACCTTCTTTCTAACCA+AGG	0.660612	-0.30	CamerRush.10G011500.1	Camer_10:+1028004	GAGGAGCTTCTTTCCAAGGA+AGG	4	0.0023
CamerRush.04G129100.1	Camer_4:-25609376	GTTCACCATTGATGCAACGA+AGG	0.712617	-0.10	CamerRush.10G149100.1	Camer_10:-22653712	TTTCACCAATCATGCAACTA+GAG	4	0.0688
CamerRush.04G129200.1	Camer_4:-25611757	GCTATGGTTTAGTCCCAATG+TGG	0.727201	-1.00	CamerRush.11G013300.1	Camer_11:-1388756	GCTATTGTGTAGTTACAATG+TGG	4	0.0673
CamerRush.04G129300.1	Camer_4:+25621857	TTTGAAGCAAAGGTCCCCTG+TGG	0.741715	-0.60	CamerRush.06G101500.1	Camer_6:+12503282	TTTGAAGCAAACGTTTGCTG+TGG	4	0.0006
CamerRush.04G129400.1	Camer_4:-25636334	GTTCCATTAGTCCTTCGCCG+AGG	0.730397	0.00	CamerRush.03G073300.1	Camer_3:-7293093	GTTCCATTTGTCCTTTGGCA+AAG	4	0.0060
CamerRush.01G102400.1	Camer_1:-10460746	ATAGAGGCTAGGCTCCCATG+GGG	0.747308	-2.30	CamerRush.10G011300.1	Camer_10:-951187	ATAGATGCTAGGCTCTTATC+TAG	4	0.0106
CamerRush.04G129500.1	Camer_4:+25664324	CCTATGGGGAGTGATCGTCG+TGG	0.772421	-2.40	CamerRush.11G065800.1	Camer_11:+8339762	CCTATGGGGAGGGATGGGAG+AAG	4	0.0028
CamerRush.04G129600.1	Camer_4:-25668635	GGACAATCAGAAGCACGAGG+CGG	0.716073	0.00	CamerRush.10G077400.1	Camer_10:-10647128	GGATAAGCAGGAGGACGAGG+AGG	4	0.0000
CamerRush.04G129700.1	Camer_4:+25688191	GGCGAACCAAGAGATCACAT+CGG	0.748975	-0.50	CamerRush.02G212200.1	Camer_2:-31541712	GTCGAACCAAGAGGGCTCAT+TAG	4	0.0005
CamerRush.04G129800.1	Camer_4:+25698026	TGGTGCGATTACGAATCCTG+AGG	0.760894	-0.40	CamerRush.06G130600.1	Camer_6:-21909183	TGGTGAGCTTAAGAATCCTG+AGG	3	0.2843
CamerRush.04G129900.1	Camer_4:+25717696	TAGGGCGGCTTGTAGTAGGG+CGG	0.725911	-0.40	CamerRush.04G130000.1	Camer_4:+25725530	TAGGGCGGCTTGTAGTGTGG+GGG	2	0.1176
CamerRush.04G130000.1	Camer_4:+25725515	TAGGGCGGCTTGTAGTAGGG+CGG	0.725911	-0.40	CamerRush.04G130000.1	Camer_4:+25725530	TAGGGCGGCTTGTAGTGTGG+GGG	2	0.1176
CamerRush.04G130100.1	Camer_4:+25749427	TGGTTGAGGCTTGTACACCG+GGG	0.791918	-0.40	CamerRush.01G230800.1	Camer_1:+33818702	TGGCTGCGGCTCGTCCACCG+TAG	4	0.0190
CamerRush.04G130200.1	Camer_4:+25757013	GGAGGCTGCTTGTACACCGG+TGG	0.719116	-1.10	CamerRush.02G124600.1	Camer_2:-13177380	GGAGGTTGCTTCTCAACCGG+TGG	4	0.0234
CamerRush.04G130300.1	Camer_4:-25784854	GGCAAACCTCAACCTCCCAA+GGG	0.672985	0.00	CamerRush.01G004800.1	Camer_1:-383092	GGCAAACCCCAAACACCAAA+CAG	4	0.0287
CamerRush.04G130400.1	Camer_4:-25789798	TCGCACAAACCACCCCACCA+TGG	0.702073	0.00	CamerRush.10G076900.1	Camer_10:+10531702	AGGCACAAGCAACCCCACCA+TGG	4	0.3478
CamerRush.01G102500.1	Camer_1:-10466849	AGGAGCCCGAAGATTCACGG+AGG	0.800988	-1.60	CamerRush.07G059200.1	Camer_7:+4563258	CGGAGCCCGAAGATTGACGT+TGG	3	0.0923
CamerRush.04G130500.1	Camer_4:-25798009	CACAAACCACCCCAGCATGG+TGG	0.690911	-0.50	CamerRush.08G134900.1	Camer_8:-21712298	CACAAACCACCTCACCATTC+CAG	4	0.0109
CamerRush.04G130600.1	Camer_4:+25820201	AAGATATTATGCATGCATGG+GGG	0.734485	-0.20	CamerRush.10G087800.1	Camer_10:+15577702	AAGATATTCTGAATGCAATG+AAG	4	0.0470
CamerRush.04G130700.1	Camer_4:+25829138	GCTAACAAAAGGACTCGCGG+CGG	0.765464	0.00	CamerRush.10G007600.1	Camer_10:+667804	GCTAACAAAAGGAATAATGG+AGG	4	0.2100
CamerRush.04G130800.1	Camer_4:-25843051	AATGTCCAACAAGAACCAAG+TGG	0.738435	0.00	CamerRush.10G022400.1	Camer_10:+2199017	AATTTCCAACAAAAAGAAAG+GAG	4	0.0062
CamerRush.04G130900.1	Camer_4:+25850792	ATGGAATATCAGCCGCAGCG+GGG	0.742241	-0.60	CamerRush.11G011100.1	Camer_11:+1214246	ATGGCATATCTGCAGCATCG+GGG	4	0.0359
CamerRush.04G131000.1	Camer_4:+25859459	TGTTGGTGCCGGAATCCAAG+GGG	0.716195	-1.80	CamerRush.09G045000.1	Camer_9:-3599021	TGTTTGGGCCGGGTTCCAAG+AAG	4	0.0159
CamerRush.04G131100.1	Camer_4:-25872387	GGCATACTCAGACATGATTG+TGG	0.694048	-0.40	CamerRush.10G071800.1	Camer_10:-9133775	GGCATGGTCAGCCATGATTC+TAG	4	0.0098
CamerRush.04G131200.1	Camer_4:-25885796	TCGACAAGAAACTCACCCTG+GGG	0.728562	0.00	CamerRush.11G014000.1	Camer_11:-1458280	TCGGCAGAAAAATCACCCTG+AAG	4	0.0817
CamerRush.04G131300.1	Camer_4:+25903457	GCTGGCACTAATTTCCATGG+AGG	0.722979	0.00	CamerRush.10G071900.1	Camer_10:+9163895	GCTGACACTGATTTCTCTGG+CGG	4	0.0261
CamerRush.04G131400.1	Camer_4:+25910561	CGATCTTGAAAATCACATAG+CGG	0.740929	0.00	CamerRush.10G138800.1	Camer_10:-21723583	AGATCTTGTCAATCAAATAG+CAG	4	0.0519
CamerRush.01G102600.1	Camer_1:-10479829	TCTGTTCCTCACAAAAGTTG+CGG	0.642458	0.00	CamerRush.10G016900.1	Camer_10:-1584358	TCTCTGCCTCACAAATGATG+CAG	4	0.0000
CamerRush.04G131500.1	Camer_4:-25919309	GCCCAAGAGAGATTGGAGCA+TGG	0.653165	-6.70	CamerRush.01G192400.1	Camer_1:+28136847	GCCCAACAGGGATTTGAGAA+AAG	4	0.0061
CamerRush.04G131600.1	Camer_4:-25934227	TGTAACCGAGGTATACGTGA+CGG	0.714556	-0.80	CamerRush.01G128100.1	Camer_1:-14013254	TGGAACCAAGTTATACTTGA+TGG	4	0.0481
CamerRush.04G131700.1	Camer_4:-25944634	ATTTCTACTGTTCAACAACG+TGG	0.698321	0.00	CamerRush.09G106800.1	Camer_9:+15793274	ATTGCTGCTGTTCAAAAACT+GAG	4	0.0801
CamerRush.04G131800.1	Camer_4:-25950906	GGTGCAGATGACATATACTG+AGG	0.726086	0.00	CamerRush.11G074400.1	Camer_11:+11480767	GGTGCAAATCAAATTTACTG+CAG	4	0.0148
CamerRush.04G131900.1	Camer_4:-25957942	TTTGCCACGCTAAGAAGGCG+TGG	0.674893	-3.20	CamerRush.10G027500.1	Camer_10:+2714547	GTTGCCACGATTAGAAGGGG+GAG	4	0.0090
CamerRush.04G132000.1	Camer_4:-25967269	TAAATCTTAATCCACCCACG+AGG	0.773443	0.00	CamerRush.01G269900.1	Camer_1:+39496885	ATAATCTTAAGCCACCCAAG+GAG	4	0.0323
CamerRush.04G132100.1	Camer_4:-25976272	TAAATCTTAATCCACCCGCG+AGG	0.756169	0.00	CamerRush.10G155500.1	Camer_10:+23160886	TAACTCTTAATCCAATGGCG+GAG	4	0.0004
CamerRush.04G132200.1	Camer_4:-25984773	TAAATCTTAATCCACCCAGG+AGG	0.737963	0.00	CamerRush.01G269900.1	Camer_1:+39496885	ATAATCTTAAGCCACCCAAG+GAG	4	0.0539
CamerRush.04G132300.1	Camer_4:-25989226	TAAATCTTAATCCACCCACG+AGG	0.773443	0.00	CamerRush.01G269900.1	Camer_1:+39496885	ATAATCTTAAGCCACCCAAG+GAG	4	0.0323
CamerRush.04G132400.1	Camer_4:-25991066	GGTCGGAGATCACAACAAAG+GGG	0.744127	-1.60	CamerRush.11G061600.1	Camer_11:+7050776	GGTCGGCAAACACAACAAAA+CAG	4	0.0911
CamerRush.01G102700.1	Camer_1:-10481364	TTGGTGACCAGAGAAGAATG+TGG	0.724976	-0.90	CamerRush.10G136100.1	Camer_10:+21506230	TTGGTGTACAGAGTAGATTG+TAG	4	0.0197
CamerRush.04G132500.1	Camer_4:+26036058	TTATCTACGAGACAATGCGA+AGG	0.700224	0.00	CamerRush.11G102200.1	Camer_11:-16766366	TTGTCTACGATACTATGCGG+GGG	4	0.0959
CamerRush.04G132600.1	Camer_4:+26011451	GTGTCAAACTGATTCCCATG+TGG	0.765198	0.00	CamerRush.10G091700.1	Camer_10:-16245774	GTGTCACACTGATGCTCATA+TAG	4	0.0000
CamerRush.04G132700.1	Camer_4:+26067741	GTGTCAAATTGATACCCATG+TGG	0.765198	-4.00	CamerRush.10G088400.1	Camer_10:+15681179	GTGGCAAAAATATACCCATG+TAG	4	0.0496
CamerRush.04G132800.1	Camer_4:+26089017	GTGTCAAATTGATTCCCATG+TGG	0.765198	0.00	CamerRush.10G154400.1	Camer_10:-23068447	GTGTAAAAGTGATAACCATG+GAG	4	0.0126
CamerRush.04G132900.1	Camer_4:-26119588	TTGAACTCGTCATAAATGGG+CGG	0.704023	-1.40	CamerRush.10G071600.1	Camer_10:+8977729	TCGAACTAGTCATTAATGGT+TGG	4	0.2080
CamerRush.04G133000.1	Camer_4:+26109008	GTAAGGTTACCAAGTGACGA+CGG	0.759386	-2.90	CamerRush.10G081000.1	Camer_10:+11899976	ATAAGGAGACCAAGTGATGA+AGG	4	0.3712
CamerRush.04G133100.1	Camer_4:+26125884	GAGTCTCCCATATCCCAAGG+AGG	0.766822	0.00	CamerRush.10G043300.1	Camer_10:+4489117	GAGCCTTCCATCTCCCAAGT+GAG	4	0.0251
CamerRush.04G133200.1	Camer_4:+26140422	GTGGACACTAGCAGTCATGG+TGG	0.743146	-1.50	CamerRush.10G132600.1	Camer_10:-21160979	GTGAGCTCTAGTAGTCATGG+CAG	4	0.0396
CamerRush.04G133300.1	Camer_4:+26154141	GCCGCCTTCGAAGAGCACGG+AGG	0.734700	-1.60	CamerRush.10G144100.1	Camer_10:+22315840	GCAGCCTACGAGGAGAACGG+CGG	4	0.5007
CamerRush.04G133400.1	Camer_4:+26174563	GATGATCCAGATAAAGTTTG+GGG	0.758483	0.00	CamerRush.10G026700.1	Camer_10:+2617985	TATGATCCTGTTAAAGTTGG+GGG	4	0.0462
CamerRush.01G102800.1	Camer_1:+10506899	AGATCTTCCAGTAGAGAGGG+CGG	0.696399	-1.60	CamerRush.08G097200.1	Camer_8:+18370817	AGATCTTCCAATAGAGATCC+TGG	4	0.1281
CamerRush.04G133500.1	Camer_4:+26196413	CTGGCAGTCAACCTACTCAG+GGG	0.741493	0.00	CamerRush.01G320700.1	Camer_1:-46194945	CTCGCAATCAACCTGCTCAA+CAG	4	0.0608
CamerRush.04G133600.1	Camer_4:-26203446	ATTCGTCTTCTCTTTCAGGG+GGG	0.671164	0.00	CamerRush.10G043500.1	Camer_10:+4507323	ATGATTCTTCTCTTGCAGGG+AAG	4	0.0016
CamerRush.04G133700.1	Camer_4:+26206196	GGAACATTAGGATAGCTCGG+TGG	0.797317	0.00	CamerRush.10G098900.1	Camer_10:-17699506	TGATCAGTAGGGTAGCTCGG+CGG	4	0.2704
CamerRush.04G133800.1	Camer_4:+26212719	GTTGAGTATATGCACTCACG+GGG	0.728332	-3.90	CamerRush.11G014300.1	Camer_11:+1490723	GTTGAATACATGCATTCAAG+GGG	4	0.0264
CamerRush.04G133900.1	Camer_4:-26222479	GGCCCAGAAAGTATCAACTG+TGG	0.800619	0.00	CamerRush.11G060500.1	Camer_11:-6823101	GGCCCAGAAAATCTTAACTA+TAG	4	0.0034
CamerRush.04G134000.1	Camer_4:-26226514	GGATTTCAGGACAATCCCAG+AGG	0.739039	-2.60	CamerRush.01G056800.1	Camer_1:-5418402	GGCTTTCAGGCCAACCCCAC+TAG	4	0.0052
CamerRush.04G134100.1	Camer_4:+26240028	GAACCAAAGAAAGAGAACAG+CGG	0.764944	0.00	CamerRush.10G085700.1	Camer_10:+15109470	GAACCAAAAAAAGAGAGCTA+AAG	4	0.0148
CamerRush.04G134200.1	Camer_4:-26245421	GCAATGAGAAAGGCATACCA+TGG	0.690077	-0.30	CamerRush.11G118100.1	Camer_11:+18509341	ACAACCAAAAAGGCATACCA+AAG	4	0.1591
CamerRush.04G134300.1	Camer_4:-26249372	GAAAGCAGAAGATTTCAAGG+AGG	0.735503	-1.60	CamerRush.10G065800.1	Camer_10:+7901608	GACAGCTGAAGTTTACAAGG+TAG	4	0.0094
CamerRush.04G134400.1	Camer_4:+26263693	ATATTCAGATGAAACATTAG+GGG	0.724329	0.00	CamerRush.10G016500.1	Camer_10:+1535044	ATATACAGATCAAGCATTTG+GAG	4	0.0140
CamerRush.01G102900.1	Camer_1:-10515174	TCGGGGAAGATTCTCATCTG+CGG	0.706259	-2.30	CamerRush.11G072900.1	Camer_11:+10966127	TCGGGGAAGAGACTGGTCTG+GGG	4	0.0031
CamerRush.01G010200.1	Camer_1:+807084	ATTGTGGAAACAGACCACTG+AGG	0.850030	-3.90	CamerRush.11G019300.1	Camer_11:+1953234	ATAGTGGAAACTGACCATTT+CGG	4	0.1071
CamerRush.04G134500.1	Camer_4:-26270981	GAGGTACGTGGAGATCGGGA+GGG	0.708841	0.00	CamerRush.08G055100.1	Camer_8:-7880493	GAAGTACGAGGAGACCAGGA+AGG	4	0.1773
CamerRush.04G134600.1	Camer_4:+26273574	AGATCTCTCAGTGAAGCTCG+AGG	0.682548	0.00	CamerRush.11G103400.1	Camer_11:-16840013	AGATCTCGCAGTTCATCTCG+AGG	4	0.0000
CamerRush.04G134700.1	Camer_4:+26278573	AAGCATGTGAAGTCTGAGGA+AGG	0.696650	0.00	CamerRush.10G124800.1	Camer_10:+20528512	AAGTGTGTGAAGTCTAAGGG+GAG	4	0.1142
CamerRush.04G134800.1	Camer_4:+26286691	TGATAGAAAGAAGTTCATGG+AGG	0.767147	0.00	CamerRush.10G087900.1	Camer_10:+15608255	TGGTAAAAAGAACATCATGG+AAG	4	0.0413
CamerRush.04G134900.1	Camer_4:-26290574	CAACATGCTTTACATCCGTG+GGG	0.733500	0.00	CamerRush.11G012700.1	Camer_11:+1322068	CAAGATGCATTACATCCAGG+CAG	4	0.0208
CamerRush.04G135000.1	Camer_4:+26296923	ACGATGATGAGGCCTCGCTG+CGG	0.737557	-0.10	CamerRush.03G038900.1	Camer_3:+3152065	ATGACGAGGAGGCCTCGCTT+GAG	4	0.1210
CamerRush.04G135100.1	Camer_4:+26301907	ACCATGATGAGGCCTCGCTG+CGG	0.712533	-0.10	CamerRush.10G135600.1	Camer_10:+21460345	ACCTTCATGACGCCGCGCTG+TGG	4	0.0093
CamerRush.04G135200.1	Camer_4:-26314359	ATGTCTGCCACGCCGCAGCG+AGG	0.708220	-4.10	CamerRush.03G155100.1	Camer_3:+24255626	ATGTCTACCACCCTGCAGCA+AAG	4	0.0944
CamerRush.04G135300.1	Camer_4:+26318007	TAGTAGGGATCATGGAGACG+GGG	0.710214	0.00	CamerRush.10G107600.1	Camer_10:-18841747	TGGTAGGGTTCATGGCGACC+TGG	4	0.0000
CamerRush.04G135400.1	Camer_4:+26322666	ACCATGATGAGGCCTCGCTG+CGG	0.712533	-0.10	CamerRush.10G135600.1	Camer_10:+21460345	ACCTTCATGACGCCGCGCTG+TGG	4	0.0093
CamerRush.01G103000.1	Camer_1:-10522062	ATAGCTCCAAAGAATCTCCG+TGG	0.700328	0.00	CamerRush.01G204300.1	Camer_1:+29506539	GTAGCTTCAAAGAATTTGCG+TAG	4	0.0086
CamerRush.04G135500.1	Camer_4:+26331193	TCTTCCCGGGAAACCCAAGG+TGG	0.703082	-2.70	CamerRush.10G122400.1	Camer_10:-20426303	CCTTCCCGAGATACCCAATG+AGG	4	0.1224
CamerRush.04G135600.1	Camer_4:+26343938	AAGATGATGATGCCTCGCTG+CGG	0.738736	0.00	CamerRush.10G044200.1	Camer_10:+4561681	AAGATAATTATGCTTTGCTG+GAG	4	0.0312
CamerRush.04G135700.1	Camer_4:+26350318	GAGATGATTGAGGATCAATG+GGG	0.800732	-1.30	CamerRush.10G078800.1	Camer_10:-11112217	AAGATGATTGAGGATTTGTG+GAG	4	0.0038
CamerRush.04G135800.1	Camer_4:+26358011	GACTTGTCCTCCGAAAACGG+TGG	0.714533	-1.30	CamerRush.07G250900.1	Camer_7:-36573425	GCCTTGTCCAACGACAACGG+CGG	4	0.1378
CamerRush.04G135900.1	Camer_4:+26367536	TTGCTCAGGAAAATATGTTG+TGG	0.757502	0.00	CamerRush.10G107400.1	Camer_10:+18825625	GTGCTCAAGAAATTATGTTC+CAG	4	0.0319
CamerRush.04G136000.1	Camer_4:+26376062	TGTAACAGAGAATTGTGTGG+AGG	0.756351	-0.50	CamerRush.10G116200.1	Camer_10:+19738831	TGTAATCAAGAATGGTGTGG+TAG	4	0.0000
CamerRush.04G136100.1	Camer_4:+26387568	TAAAGCTAGTCTAGACCCCG+GGG	0.758037	0.00	CamerRush.02G052900.1	Camer_2:+4280639	TAAAGCAAGTCTAGACAGAG+AAG	4	0.0060
CamerRush.04G136200.1	Camer_4:+26409606	TGTAACAGAGAATTGTGTGG+AGG	0.756351	-0.50	CamerRush.10G116200.1	Camer_10:+19738831	TGTAATCAAGAATGGTGTGG+TAG	4	0.0000
CamerRush.04G136300.1	Camer_4:-26421355	GAATGAGCATCTGAACAACG+TGG	0.734321	0.00	CamerRush.11G113500.1	Camer_11:+18008422	GAGTTAGCATCTGCAGAACG+GAG	4	0.0016
CamerRush.04G136400.1	Camer_4:+26454953	GGAATACCAGAGGATCCTTG+TGG	0.717965	-1.80	CamerRush.01G156100.1	Camer_1:+23310237	GGAATACATGGGTATCCTTG+AGG	4	0.0760
CamerRush.01G103100.1	Camer_1:-10541060	GAATGGCCAAGAAAGTCGTG+CGG	0.747735	-2.40	CamerRush.10G002200.1	Camer_10:+221421	CCATGGCCAAGAAAGTCTAG+AGG	4	0.1069
CamerRush.04G136500.1	Camer_4:+26458030	CATGCTGAGCTCAAACACAG+AGG	0.741051	0.00	CamerRush.11G039600.1	Camer_11:+4114920	CAGGCAGAGCTCAGACACAA+TAG	4	0.0492
CamerRush.04G136600.1	Camer_4:-26462435	ATGCAGTCAACTGAATAGAG+GGG	0.714539	-1.00	CamerRush.10G072400.1	Camer_10:+9319215	ATGCAGACAACTGAGTTGAA+GAG	4	0.0184
CamerRush.04G136700.1	Camer_4:-26470057	GGAGCACCAGAGCTACGCTG+TGG	0.727532	-2.20	CamerRush.10G127700.1	Camer_10:+20730145	GGAGCACCAGGCCTTTGCTG+GAG	4	0.0055
CamerRush.04G136800.1	Camer_4:+26483701	GGTGGTGGGATTGGTAAAGG+CGG	0.657273	0.00	CamerRush.10G130500.1	Camer_10:+20956987	GGTGGTGGGATTGATGAATC+TGG	4	0.0412
CamerRush.04G136900.1	Camer_4:+26494545	TGTGTGCTCCGAGATCTCGG+CGG	0.822706	-3.10	CamerRush.01G106000.1	Camer_1:+10929528	GGTTTGCTCCCCGATCTCGG+TAG	4	0.0102
CamerRush.04G137000.1	Camer_4:-26499517	GTAAGCGCTATGTCAAACTG+CGG	0.762052	0.00	CamerRush.09G145100.1	Camer_9:+19553949	GTAAGTGCTATTTCAATCTT+TGG	4	0.0333
CamerRush.04G137100.1	Camer_4:+26502949	TACTATCAAGCTGACCCATG+TGG	0.704667	0.00	CamerRush.02G299900.1	Camer_2:+42508518	TAATATAAAGATGACCCGTG+TAG	4	0.0506
CamerRush.04G137200.1	Camer_4:+26515840	TAGTTGAACAGAGTCAATGG+AGG	0.725418	-1.70	CamerRush.10G108400.1	Camer_10:-18913123	TCGTTGAACAGAGTGTATGA+GAG	4	0.0000
CamerRush.04G137300.1	Camer_4:+26527789	AAGTTGGACCCAGAATTGAG+GGG	0.766457	0.00	CamerRush.10G074400.1	Camer_10:+9811563	AAGTTGGTCACAGATTTGAC+AAG	4	0.0083
CamerRush.04G137400.1	Camer_4:+26531796	TGTGCTGTTGAACAGAAGGG+AGG	0.738899	-1.80	CamerRush.11G107900.1	Camer_11:+17520249	TGTGCTGTTGACAAGCAGGA+GAG	4	0.0000
CamerRush.01G103200.1	Camer_1:+10563632	ATAGAAGGAGAACTCCACCA+AGG	0.784428	-2.10	CamerRush.10G075300.1	Camer_10:-10096591	ACAAAAGGAGAAATCCACCG+AGG	4	0.2269
CamerRush.04G137500.1	Camer_4:+26538365	CAGCTGGGCTACGTATACGT+TGG	0.705441	-0.40	CamerRush.04G249000.1	Camer_4:-36367254	AAGCTCGGCTACGACTACGT+AAG	4	0.0298
CamerRush.04G137600.1	Camer_4:+26553276	CTAACCAAGAGGAATCCAGG+AGG	0.818769	-0.70	CamerRush.02G090000.1	Camer_2:+8681832	CTTGCCAAGAGGAACCCAGA+AGG	4	0.1128
CamerRush.04G137700.1	Camer_4:-26575157	ATCCTACTAAACTTGCCGGG+GGG	0.771196	0.00	CamerRush.02G123500.1	Camer_2:-13071648	AGCCTACTAACCTTCCCTGG+GAG	4	0.0158
CamerRush.04G137800.1	Camer_4:+26583964	CTAACAAAGAAGCTCCACCA+GGG	0.766626	0.00	CamerRush.10G071500.1	Camer_10:+8963296	ATCACAAGTAAGCTCCACCA+GAG	4	0.0435
CamerRush.04G137900.1	Camer_4:-26591334	GAAAAGGGTATTGATCTGGG+CGG	0.795219	0.00	CamerRush.10G062400.1	Camer_10:+7446269	GAAAAGGGTAATGATGAGGA+GAG	4	0.0150
CamerRush.04G138000.1	Camer_4:+26597103	AGACCAATAGAAGACCCTGG+AGG	0.803611	0.00	CamerRush.11G085300.1	Camer_11:+14236427	AGACCAAGAGAGGACTTTGG+AGG	4	0.0760
CamerRush.04G138100.1	Camer_4:-26620572	TAATATTCTCAAAGCATCAG+GGG	0.705426	0.00	CamerRush.10G119600.1	Camer_10:+20134106	TCCTCTTCTGAAAGCATCAG+GAG	4	0.0170
CamerRush.04G138200.1	Camer_4:+26649108	ATCAGTCTTAGCAGAAGACG+GGG	0.693192	-3.80	CamerRush.10G129200.1	Camer_10:+20848699	GTGAGTCTTGGCAGAAGATG+AGG	4	0.1282
CamerRush.04G138300.1	Camer_4:+26693778	CGCAAATGTCATGAATGTGG+GGG	0.730006	-1.00	CamerRush.10G087900.1	Camer_10:+15604902	ATCAAGTGTCACGAATGTGG+AGG	4	0.4306
CamerRush.04G138400.1	Camer_4:-26737726	TAACATGGATGACAGCACCA+TGG	0.739630	-1.40	CamerRush.11G098500.1	Camer_11:+16349841	TAAAATGGAAGAGAGCTCCA+CGG	4	0.0131
CamerRush.01G103300.1	Camer_1:-10572259	CATAGGGCTGAGGTGCCAAG+CGG	0.687179	-4.80	CamerRush.07G027400.1	Camer_7:-2045033	CAAAGGGCAGAGATGCCAAC+CAG	4	0.0680
CamerRush.04G138500.1	Camer_4:+26756847	ATCAGTCTTAGCAGAAGACG+GGG	0.693192	-3.80	CamerRush.10G129200.1	Camer_10:+20848699	GTGAGTCTTGGCAGAAGATG+AGG	4	0.1282
CamerRush.04G138600.1	Camer_4:-26781247	GATTTCGTGGGAGACCACGG+AGG	0.781975	-8.40	CamerRush.04G092700.1	Camer_4:-20030222	GATTCTGCGGGAGTCCACGG+TGG	4	0.4952
CamerRush.04G138700.1	Camer_4:-26787097	TGATTTCACCTGAGTAAACG+AGG	0.707336	0.00	CamerRush.11G101000.1	Camer_11:+16630704	TGATTTTACCTCAGAAAACC+TAG	4	0.0277
CamerRush.04G138800.1	Camer_4:-26792390	GAATGGGAATAAGCTCACTG+AGG	0.788958	-1.70	CamerRush.11G013800.1	Camer_11:-1441998	GCAAGGAAATAAGTTCACTG+GAG	4	0.0711
CamerRush.04G138900.1	Camer_4:-26802032	ATGGGTGACCAGGTGCAAGG+AGG	0.740487	-2.60	CamerRush.09G054500.1	Camer_9:-4787142	CTGGGAGACCAGCAGCAAGG+CAG	4	0.0502
CamerRush.04G139000.1	Camer_4:-26806009	TGTGCAATGTGATCTTGAGG+AGG	0.737039	0.00	CamerRush.08G070500.1	Camer_8:+14348545	TGTACTATGTGAATTTGAGG+GAG	4	0.0846
CamerRush.04G139100.1	Camer_4:+26808710	TCCGAGTTGGAAAACCCGTG+CGG	0.717487	-2.10	CamerRush.11G140700.1	Camer_11:+20257648	TCCACGTTGGGAAACCCATG+AGG	4	0.2025
CamerRush.04G139200.1	Camer_4:+26812700	AAGTGAAAATCAGCACTGGG+AGG	0.724214	-2.80	CamerRush.10G155700.1	Camer_10:+23176264	AGGTGAAAGACAGCACTAGG+AGG	4	0.3165
CamerRush.04G139300.1	Camer_4:+26824091	TTCAGGAACTTACGACACAG+AGG	0.734257	0.00	CamerRush.01G288900.1	Camer_1:+41821726	CTGAGGAACCTACGTCACAG+CAG	4	0.0119
CamerRush.04G139400.1	Camer_4:-26828654	GAACTGTGCTGATAACACAG+GGG	0.839477	-4.10	CamerRush.11G074000.1	Camer_11:-11340076	GCATTGTGCTGAAAACAGAG+GAG	4	0.0150
CamerRush.01G103400.1	Camer_1:-10576884	GAACATGACGATTCACCCGG+GGG	0.736758	0.00	CamerRush.05G233000.1	Camer_5:+32656340	GAACATGAGGTTTGACCCGA+TGG	4	0.0000
CamerRush.04G139500.1	Camer_4:-26833084	AATGTTGATGACATAACTGG+AGG	0.760659	-1.30	CamerRush.10G075500.1	Camer_10:+10140616	AACTGTGATGACATCACTGG+TGG	4	0.0272
CamerRush.04G139600.1	Camer_4:+26845159	GCCCACCATGAAGTCCTGCG+GGG	0.743452	0.00	CamerRush.10G039500.1	Camer_10:-3962744	GCTAACCATGATGTCCTTCG+CAG	4	0.0334
CamerRush.04G139700.1	Camer_4:-26856204	AATGGCTACCAAGATAACAA+TGG	0.677326	-0.30	CamerRush.10G049500.1	Camer_10:+5261332	AAGGAATACCAAGATAAAAA+GAG	4	0.0562
CamerRush.04G139800.1	Camer_4:+26873313	CAGATCTTATCAACACTCAG+TGG	0.737364	0.00	CamerRush.09G151100.1	Camer_9:-20097532	CAGAATTTATCAAAACACAG+TGG	4	0.0867
CamerRush.04G139900.1	Camer_4:+26880722	ACATTGCTATGTCTAACAGG+GGG	0.722611	-0.30	CamerRush.10G098800.1	Camer_10:-17678219	ACATTGTTCTTTTTAACAGG+CAG	4	0.0324
CamerRush.04G140000.1	Camer_4:+26889894	GTTGCTCTACAAGACCTGTG+GGG	0.758957	0.00	CamerRush.11G018900.1	Camer_11:+1914738	ATTGGTCTACAAGGGCTGTG+CAG	4	0.0033
CamerRush.04G140100.1	Camer_4:+26894406	TACAAGGCATGAAAGCACAG+AGG	0.771619	-0.90	CamerRush.11G038600.1	Camer_11:-3947044	TACAAGTCAATAAAGCACAA+TGG	4	0.1766
CamerRush.04G140200.1	Camer_4:+26897831	GGTGGTGCCGACGATCCACG+CGG	0.763586	-4.30	CamerRush.11G071200.1	Camer_11:-9962755	GGTGGTGCCGGAGATCCTCA+GAG	4	0.0564
CamerRush.04G140300.1	Camer_4:+26899466	TCGAGGCTGAGATAACAAGG+GGG	0.828580	0.00	CamerRush.01G092400.1	Camer_1:-9267433	GCGAGGCTGAGAGATCGAGG+AGG	4	0.0088
CamerRush.04G140400.1	Camer_4:+26906481	GACGACCAAGAGGATCTCAA+GGG	0.700302	-2.40	CamerRush.10G094000.1	Camer_10:-16697655	GACGATGAAAAGCATCTCAA+AGG	4	0.1717
CamerRush.01G103500.1	Camer_1:+10586775	TGGTGTTGTCGAGCTCACCG+TGG	0.731181	-4.30	CamerRush.11G137200.1	Camer_11:+19958668	TGAAGATGTCGAGCTCGCCG+GAG	4	0.0142
CamerRush.04G140500.1	Camer_4:-26910934	CAACCCGAGATGCAACCCTG+TGG	0.745921	0.00	CamerRush.11G033700.1	Camer_11:+3425248	TAACCCGTGAAGCAACCGTG+TGG	4	0.0429
CamerRush.04G140600.1	Camer_4:-26913257	TATTGATGCTGACACGCGTG+TGG	0.701578	-2.90	CamerRush.11G089600.1	Camer_11:-15129465	TTTTGATGCTGTGACGAGTG+TAG	4	0.0040
CamerRush.04G140700.1	Camer_4:-26922765	TGGCATAATTGATTGCTGAG+TGG	0.770841	-3.60	CamerRush.10G078500.1	Camer_10:+11059712	TGGGGTAATTGATTGATGAT+TAG	4	0.0653
CamerRush.04G140800.1	Camer_4:+26929356	CCTGTAGCAAGATACATGCG+AGG	0.732256	-1.70	CamerRush.11G072200.1	Camer_11:+10466415	TCTGTAGAAATATACTTGCG+CGG	4	0.0000
CamerRush.04G140900.1	Camer_4:-26936163	GGATGCTCGAGAACTCGCCG+CGG	0.792329	-0.70	CamerRush.11G137900.1	Camer_11:+20017342	TGATGCTCCAGAACTGGCAG+TGG	4	0.0355
CamerRush.04G141000.1	Camer_4:-26951099	GATTCGAAGCCGTTTCACAG+AGG	0.742866	-2.40	CamerRush.11G132400.1	Camer_11:-19671231	AATTCCAAGCCCGTTCACAG+CAG	4	0.0220
CamerRush.04G141100.1	Camer_4:+26961127	TCGCCCACACATTCTCACCG+GGG	0.762936	0.00	CamerRush.02G080100.1	Camer_2:-7207101	TCGCCAACACATGCTGACGG+CAG	4	0.0012
CamerRush.04G141200.1	Camer_4:-26962092	TTGGCTGAGAAATCGGACAG+GGG	0.716173	-3.60	CamerRush.01G147500.1	Camer_1:+20570953	GTGGCTGTGAAATCGGATAT+GAG	4	0.0478
CamerRush.04G141300.1	Camer_4:-26969802	AACATGGTTGTTGAAGCTGG+GGG	0.784632	-1.30	CamerRush.10G059000.1	Camer_10:+6596504	AGTATGGTTGTTGTAGATGG+AGG	4	0.1369
CamerRush.04G141400.1	Camer_4:-27015182	GGAACTGCAAGCTGCCGTCG+CGG	0.665249	-1.50	CamerRush.01G294300.1	Camer_1:-42328230	GCAAATGGAAGCTGCCGGCG+AAG	4	0.0220
CamerRush.01G103600.1	Camer_1:+10592605	AAACATCTTAAGCAGTACTT+GGG	0.648635	0.00	CamerRush.10G017800.1	Camer_10:-1633977	GAACATCTGAAGGACTACTT+TGG	4	0.0230
CamerRush.04G141500.1	Camer_4:-27018570	TAGCTGCTGAAGTTGCCAGG+AGG	0.729098	-2.00	CamerRush.10G071900.1	Camer_10:-9160875	TCGCTTCTGAAGTTGTCAGA+GAG	4	0.0392
CamerRush.04G141600.1	Camer_4:-27054744	CCACCACGATAAGTACCTGG+TGG	0.795278	-0.20	CamerRush.10G145000.1	Camer_10:-22375768	TCACCACCATAACTACCCGG+AGG	4	0.1110
CamerRush.04G141700.1	Camer_4:-27073018	TAGCTGCTGAAGTTGCCAGG+AGG	0.729098	-2.00	CamerRush.10G071900.1	Camer_10:-9160875	TCGCTTCTGAAGTTGTCAGA+GAG	4	0.0392
CamerRush.04G141800.1	Camer_4:-27127007	CCACCACGATAAGTACCTGG+TGG	0.795278	-0.20	CamerRush.10G145000.1	Camer_10:-22375768	TCACCACCATAACTACCCGG+AGG	4	0.1110
CamerRush.04G141900.1	Camer_4:-27178100	TAAGACGGGTAAGTACCTGG+TGG	0.825264	-5.30	CamerRush.01G201000.1	Camer_1:+29178639	GAAGACGGGTGAGGACTTGG+GGG	4	0.0000
CamerRush.04G142000.1	Camer_4:+27215218	AGATGGCCGAGTCAGCTACG+CGG	0.779147	-1.80	CamerRush.02G097000.1	Camer_2:+9730548	AGATGCTCAAGTCTGCTACG+TAG	4	0.0492
CamerRush.04G142100.1	Camer_4:-27224663	GGAACTGCAAGCTGCCGTCG+CGG	0.665249	-1.50	CamerRush.01G294300.1	Camer_1:-42328230	GCAAATGGAAGCTGCCGGCG+AAG	4	0.0220
CamerRush.04G142200.1	Camer_4:-27228101	TAGCTGCTGAAGTTGCCAGG+AGG	0.729098	-2.00	CamerRush.10G071900.1	Camer_10:-9160875	TCGCTTCTGAAGTTGTCAGA+GAG	4	0.0392
CamerRush.04G142300.1	Camer_4:+27254299	GAGTATCTCGTTCTGCAAGG+GGG	0.743885	-0.80	CamerRush.11G087900.1	Camer_11:+14795896	TAGTTTCTCTTTCTGCAATG+TAG	4	0.0511
CamerRush.04G142400.1	Camer_4:+27277023	AGTACGAGCTCGTCATGGAG+CGG	0.680195	-1.70	CamerRush.04G077800.1	Camer_4:+14561568	AGTACGAGCTCATCATTGAG+CGG	2	0.2333
CamerRush.01G103700.1	Camer_1:+10596633	TACCACTATGGAGATCAACA+AGG	0.727583	-0.60	CamerRush.10G065700.1	Camer_10:+7883588	TACCACACTAGAGATCACCA+TGG	4	0.0667
CamerRush.04G142500.1	Camer_4:+27284246	AGAGTACGGGAAATCCAGGG+AGG	0.763048	-0.60	CamerRush.10G014600.1	Camer_10:+1294887	AGAGTTTTGGAAATTCAGGG+GGG	4	0.0242
CamerRush.04G142600.1	Camer_4:-27289221	ACAATACGCTCTTTCCCATG+CGG	0.726027	0.00	CamerRush.03G071200.1	Camer_3:-6896476	CCAAATCACTCTTTCCCATG+GAG	4	0.0794
CamerRush.04G142700.1	Camer_4:-27291748	CAGCTGGAGCAATATCGTGG+TGG	0.704918	-0.30	CamerRush.02G099000.1	Camer_2:+10154530	AATCTGAAGCAACATCGTGG+AAG	4	0.1023
CamerRush.04G142800.1	Camer_4:-27300292	GCCCTGAATCAAGAGAAGAG+CGG	0.694961	0.00	CamerRush.10G029300.1	Camer_10:+2881448	GGCCTAAATGCAGAGAAGAG+TGG	4	0.1082
CamerRush.04G142900.1	Camer_4:-27313278	GTGTGGCTGATGAATGGACA+GGG	0.747094	0.00	CamerRush.11G140800.1	Camer_11:+20273046	ATGTGGCTGAGGAGTTGACA+GAG	4	0.0000
CamerRush.04G143000.1	Camer_4:+27339523	GTGATAGAGATTACGCCACG+GGG	0.802857	-2.20	CamerRush.02G254200.1	Camer_2:-38078774	GTGATAGCAAATAAGCCACG+CAG	4	0.0188
CamerRush.04G143100.1	Camer_4:-27340374	GATCAGAAAATATAGCACAG+AGG	0.732750	0.00	CamerRush.10G134400.1	Camer_10:+21289919	GATGAGAAGATAAAGCAAAG+CAG	4	0.0322
CamerRush.04G143200.1	Camer_4:+27355874	TAAGACCAGACCTCAAGAGG+GGG	0.698103	-0.50	CamerRush.10G070000.1	Camer_10:+8688264	TAACACCAGACCTCGACAGA+TGG	4	0.0759
CamerRush.04G143300.1	Camer_4:-27359788	CAAAGGCGTGTAGAGCACAG+TGG	0.769840	-2.40	CamerRush.10G037800.1	Camer_10:+3807340	AAAAGGCGAGTAGAACAAAG+TGG	4	0.4706
CamerRush.04G143400.1	Camer_4:+27363926	AGAGATCCTTCACAACCCCG+AGG	0.780608	0.00	CamerRush.10G127600.1	Camer_10:-20718393	AGAAATCCTTCACATCCAAG+GAG	4	0.0108
CamerRush.01G103800.1	Camer_1:+10604260	CAACAAGATCATGAACAGTG+AGG	0.734428	0.00	CamerRush.09G079400.1	Camer_9:-8256497	CTTCAAGCTCATGAACAGTT+TGG	4	0.1540
CamerRush.04G143500.1	Camer_4:-27370038	AGTCATGCAACCGAACCCAG+AGG	0.756695	0.00	CamerRush.01G196800.1	Camer_1:-28553413	AGACTTGCAACGGAACCTAG+AGG	4	0.0742
CamerRush.04G143600.1	Camer_4:+27374856	GATTTGGATAAGGATGACAA+GGG	0.776598	0.00	CamerRush.10G114300.1	Camer_10:+19461440	CATTTGGAAAAGGGTGATAA+AAG	4	0.0516
CamerRush.04G143700.1	Camer_4:+27384914	TTATTGTTGGAACTCCAGGG+AGG	0.763618	-2.20	CamerRush.10G081400.1	Camer_10:-12199018	TCGTTGTTGGAACTCCTTGG+AGG	4	0.0466
CamerRush.04G143800.1	Camer_4:-27397547	CTCGACCACGGAGCACCCGG+CGG	0.743918	-3.10	CamerRush.01G071200.1	Camer_1:-7086578	CTCGACGACGGAGCCAACGG+TAG	4	0.0155
CamerRush.04G143900.1	Camer_4:-27405982	CGTGCCCATGAACTCCACGG+TGG	0.826201	-2.10	CamerRush.11G126900.1	Camer_11:+19203048	CTCGACCATGAAATCCACGG+CGG	4	0.0599
CamerRush.04G144000.1	Camer_4:-27408698	TCTTGATCAATATTCCCCGG+CGG	0.779056	0.00	CamerRush.01G112500.1	Camer_1:-11831279	TCTTGATCTATCTTCCCTAG+AAG	4	0.0188
CamerRush.04G144100.1	Camer_4:-27413974	TGATCTTGATCAATCCCCGG+AGG	0.748176	-0.50	CamerRush.11G131600.1	Camer_11:-19604317	TGATATTGAGCAATCACTGG+TGG	4	0.1837
CamerRush.04G144200.1	Camer_4:-27416953	ACTGCATTAGAATTGGCCCA+CGG	0.709021	0.00	CamerRush.10G113500.1	Camer_10:-19370342	TATGGATTAGAATTGGCCAA+TGG	4	0.1870
CamerRush.04G144300.1	Camer_4:-27420394	CAGTGGGTGGAACTTCAACG+AGG	0.773983	0.00	CamerRush.10G037800.1	Camer_10:+3801635	CAATAGGTGAAACTTCCACG+GGG	4	0.1071
CamerRush.04G144400.1	Camer_4:-27433283	AGGGTGGTGACTCATCAGCG+AGG	0.775636	-3.20	CamerRush.11G072200.1	Camer_11:+10464891	TGGGTGTTGGCTCATCATCG+TAG	4	0.0549
CamerRush.01G103900.1	Camer_1:-10613862	GGTGATGGGGATGATCACGG+CGG	0.722028	-4.90	CamerRush.09G051700.1	Camer_9:-4476110	TGGGATGGGGATGATAAAGG+CGG	4	0.2692
CamerRush.01G010300.1	Camer_1:+832887	ACGGAAGCTACCATATCATG+CGG	0.727187	-0.50	CamerRush.01G103100.1	Camer_1:+10552936	AATGCAGCTACCATATCATT+CAG	4	0.0330
CamerRush.04G144500.1	Camer_4:-27435328	AGGGTGGTGACTCATCAGCG+AGG	0.775636	-3.20	CamerRush.11G072200.1	Camer_11:+10464891	TGGGTGTTGGCTCATCATCG+TAG	4	0.0549
CamerRush.04G144600.1	Camer_4:+27443288	GCATATATGATGCAGCAGAG+CGG	0.748340	-3.10	CamerRush.10G138500.1	Camer_10:-21693161	GCAAATATCATGGAGCAAAG+AAG	4	0.0063
CamerRush.04G144700.1	Camer_4:+27450704	CTCGAAGTTGAATCCCTGTG+AGG	0.708935	0.00	CamerRush.11G071900.1	Camer_11:-10327343	CTTGATGTTGAAGCCCAGTG+TGG	4	0.0683
CamerRush.04G144800.1	Camer_4:-27459876	GAGTAGCCTGAACAACCTGG+AGG	0.730154	0.00	CamerRush.09G047100.1	Camer_9:-3883366	GAGTAGCCTTAAAAATTTGG+AAG	4	0.0116
CamerRush.04G144900.1	Camer_4:-27476829	AGAAGAAAAGTGGTTCAAGG+CGG	0.751939	0.00	CamerRush.10G147200.1	Camer_10:+22480828	AGAAGAAATATGGTATAAGG+CAG	4	0.0259
CamerRush.04G145000.1	Camer_4:-27486840	TGGATGGTGGTCCTACAAAG+TGG	0.757843	-3.80	CamerRush.10G004900.1	Camer_10:+462657	TGGATGCCGGTCCTACCAAC+TGG	4	0.0520
CamerRush.04G145100.1	Camer_4:-27515231	GCAGCACTAGAACATAACAG+AGG	0.753630	0.00	CamerRush.10G033700.1	Camer_10:+3305900	GTAGCAGTACAACATAGCAG+TAG	4	0.0078
CamerRush.04G145200.1	Camer_4:-27547438	GAGAAAGATATTGAGCAGTG+AGG	0.736263	0.00	CamerRush.10G025800.1	Camer_10:-2540552	GAAGAAGAAGTTGAGCAGTG+GAG	4	0.0627
CamerRush.04G145300.1	Camer_4:-27567647	AGTATGACTCAGGAGGACTG+GGG	0.775468	-1.10	CamerRush.05G125400.1	Camer_5:+23444959	AGTTTGACTCTGCAGGGCTG+TAG	4	0.0038
CamerRush.04G145400.1	Camer_4:-27579473	AGGGTCACGGCAGACAACAA+CGG	0.690164	-2.10	CamerRush.11G094500.1	Camer_11:-15817465	TGGGTCGCTGCAGACAACGA+AAG	4	0.0366
CamerRush.01G104000.1	Camer_1:-10618895	GGATTGGTATTTGAAGATTG+CGG	0.647197	0.00	CamerRush.10G095500.1	Camer_10:+16984831	GGTTTGGTATTTGAAGCGGG+CGG	4	0.0104
CamerRush.04G145500.1	Camer_4:-27589827	TAAGAAAGAAGATATCATTG+TGG	0.700310	0.00	CamerRush.10G088000.1	Camer_10:+15613163	TATAAAAGCAGAAATCATTG+AAG	4	0.0652
CamerRush.04G145600.1	Camer_4:-27594486	AGAAGAAAAGTGGTTCAAGG+CGG	0.751939	0.00	CamerRush.10G147200.1	Camer_10:+22480828	AGAAGAAATATGGTATAAGG+CAG	4	0.0259
CamerRush.04G145700.1	Camer_4:-27627086	ATATTTCATTCAATCCATGG+AGG	0.744981	0.00	CamerRush.10G088900.1	Camer_10:+15787173	TTAATTCATTCACTTCATGG+AAG	4	0.0017
CamerRush.04G145800.1	Camer_4:-27660640	GTAGCACTAGAACATAACAG+AGG	0.762618	0.00	CamerRush.09G013800.1	Camer_9:+955868	ATAGAACTAGAATAAAACAG+AAG	4	0.0540
CamerRush.04G145900.1	Camer_4:-27678619	ATATTTCATTCAATCCATGG+AGG	0.744981	0.00	CamerRush.10G088900.1	Camer_10:+15787173	TTAATTCATTCACTTCATGG+AAG	4	0.0017
CamerRush.04G146000.1	Camer_4:-27735916	AGTATGACTCAGGAGGACTG+GGG	0.775468	-1.10	CamerRush.05G125400.1	Camer_5:+23444959	AGTTTGACTCTGCAGGGCTG+TAG	4	0.0038
CamerRush.04G146100.1	Camer_4:-27747744	AGGGTCACGGCAGACAACAA+CGG	0.690164	-2.10	CamerRush.11G094500.1	Camer_11:-15817465	TGGGTCGCTGCAGACAACGA+AAG	4	0.0366
CamerRush.04G146200.1	Camer_4:-27762747	AGAAGAAAAGTGGTTCAAGG+CGG	0.751939	0.00	CamerRush.10G147200.1	Camer_10:+22480828	AGAAGAAATATGGTATAAGG+CAG	4	0.0259
CamerRush.04G146300.1	Camer_4:-27772936	GCAGCACTAGAACATAACAG+AGG	0.753630	0.00	CamerRush.10G033700.1	Camer_10:+3305900	GTAGCAGTACAACATAGCAG+TAG	4	0.0078
CamerRush.04G146400.1	Camer_4:-27792140	GGACAAGGCACTGTTTACAA+GGG	0.724484	-1.40	CamerRush.10G040000.1	Camer_10:+4050408	GGATTTGGAACTGTTTACAA+GGG	4	0.1781
CamerRush.01G104100.1	Camer_1:-10624814	CCAAAACCTAGAGGTCTAGG+GGG	0.733824	-5.20	CamerRush.10G069600.1	Camer_10:+8507892	CAACAAACTCGAGGTCTAGG+AGG	4	0.0642
CamerRush.04G146500.1	Camer_4:-27800618	TGGATGGTGGTCCTACAAAG+TGG	0.757843	-3.80	CamerRush.10G004900.1	Camer_10:+462657	TGGATGCCGGTCCTACCAAC+TGG	4	0.0520
CamerRush.04G146600.1	Camer_4:-27802890	ACTGATGATTCTGGACCTGG+TGG	0.675036	0.00	CamerRush.10G141100.1	Camer_10:+22053040	ACTAAAGATTGTGGACCTTG+TGG	4	0.1300
CamerRush.04G146700.1	Camer_4:+27834322	GCGAAATGTTGAGCACCTCG+AGG	0.720861	-1.30	CamerRush.11G077000.1	Camer_11:+12596243	ACGAATTGTTGAGGACCTGG+TGG	4	0.0000
CamerRush.04G146800.1	Camer_4:-27861538	TGGATGGTGGTCCTACAAAG+TGG	0.757843	-3.80	CamerRush.10G004900.1	Camer_10:+462657	TGGATGCCGGTCCTACCAAC+TGG	4	0.0520
CamerRush.04G146900.1	Camer_4:-27875956	GTAGCACTAGAACATAACAG+AGG	0.762618	0.00	CamerRush.09G013800.1	Camer_9:+955868	ATAGAACTAGAATAAAACAG+AAG	4	0.0540
CamerRush.04G147000.1	Camer_4:-27899573	AGTATGACTCAGGAGGACTG+GGG	0.775468	-1.10	CamerRush.05G125400.1	Camer_5:+23444959	AGTTTGACTCTGCAGGGCTG+TAG	4	0.0038
CamerRush.04G147100.1	Camer_4:+27909504	AGCTGATTGAGCTACATCAG+CGG	0.679653	-3.60	CamerRush.10G101500.1	Camer_10:+18233296	AGGTGATTGAGCTACCTAAA+AAG	4	0.0000
CamerRush.04G147200.1	Camer_4:+27912538	AGCACATTGAGCTGTATCAG+CGG	0.666678	-1.20	CamerRush.11G081900.1	Camer_11:+13705595	AGCTCATTCAGATGGATCAG+GAG	4	0.0032
CamerRush.04G147300.1	Camer_4:-27915888	GGACATGATGCAATCCACAA+AGG	0.697560	-1.00	CamerRush.10G076200.1	Camer_10:+10247675	GTAGAGGATGCAATCCTCAA+CAG	4	0.0063
CamerRush.04G147400.1	Camer_4:-27917353	TGTGTGCATTCACATACTTG+CGG	0.777623	-3.70	CamerRush.10G151500.1	Camer_10:-22848100	TGTGGGCATTGAAATACTTA+AAG	4	0.0150
CamerRush.01G104200.1	Camer_1:-10633376	TGACTGGGATGATAACCGTG+AGG	0.755550	-2.00	CamerRush.03G189600.1	Camer_3:-28421703	TGATTGGGATGGTAAAGGTG+AAG	4	0.0088
CamerRush.04G147500.1	Camer_4:-27926932	GAACCCGCAGTTATTCCAGG+CGG	0.774982	0.00	CamerRush.11G053000.1	Camer_11:-5605655	GCACCCTCAATAATTCCAGG+GAG	4	0.0869
CamerRush.04G147600.1	Camer_4:+27943121	GCTTCACCATGACATCACAG+GGG	0.824818	0.00	CamerRush.11G016600.1	Camer_11:+1675031	GCTTCAATAAGACCTCACAG+AGG	4	0.1205
CamerRush.04G147700.1	Camer_4:-27954280	GGTGGTGTTTGCATTCAAGG+AGG	0.721569	0.00	CamerRush.10G068500.1	Camer_10:+8345984	GGTGCTGTTTGCAACAAAGG+CAG	4	0.0344
CamerRush.04G147800.1	Camer_4:+27967101	GTGGTGTTGATGACATGACG+AGG	0.799262	-5.70	CamerRush.11G095200.1	Camer_11:+15903117	GTGGTGGTGATGAGAAGATG+AGG	4	0.0000
CamerRush.04G147900.1	Camer_4:+27999660	TAGATCTGGTGAGATCAAGG+TGG	0.760230	-5.40	CamerRush.10G080300.1	Camer_10:-11687136	CAGGTATGGTGACATCAAGG+AGG	4	0.2095
CamerRush.04G148000.1	Camer_4:-28010672	TCCAAACCCATTCCTCCAGG+AGG	0.699753	0.00	CamerRush.10G077500.1	Camer_10:+10653747	TCCAAACAACATCCTCCAGG+CAG	4	0.0361
CamerRush.04G148100.1	Camer_4:+28021274	TAGAATCATGAGAATAACCG+GGG	0.724250	0.00	CamerRush.10G027600.1	Camer_10:+2727575	TAGAACCATGAGAGTAACAC+CGG	4	0.0779
CamerRush.04G148200.1	Camer_4:-28026046	AGCCCTGGAAGACATGAGAG+GGG	0.739364	0.00	CamerRush.09G120300.1	Camer_9:-17250490	CGCCCTGGAGGGCATCAGAG+GAG	4	0.0000
CamerRush.04G148300.1	Camer_4:+28030777	TGTGATAGTTCCGTGAACAA+CGG	0.695901	-1.60	CamerRush.10G122800.1	Camer_10:-20441165	TGGCAGAGTTCCGTGAACAG+GAG	4	0.0300
CamerRush.04G148400.1	Camer_4:+28033059	TGGCACCATGAACTAGCACA+GGG	0.719300	0.00	CamerRush.10G054500.1	Camer_10:+6014211	TGGCACCATTAACTACCATG+AGG	4	0.0000
CamerRush.01G104300.1	Camer_1:+10642395	AGGACCCAGATAGAACCCAG+AGG	0.805710	0.00	CamerRush.11G063700.1	Camer_11:-7744718	ACCACCCAGAGAGAAGCCAG+GGG	4	0.0164
CamerRush.04G148500.1	Camer_4:+28041972	AGAAATGCTGAACCAACCGG+AGG	0.741607	0.00	CamerRush.08G038700.1	Camer_8:-4340692	TGACATGCTGAACCAACTTG+AGG	4	0.1513
CamerRush.04G148600.1	Camer_4:-28048612	ATACATCGAAGAAATGTGGG+CGG	0.748494	-0.70	CamerRush.10G011300.1	Camer_10:+931674	ATACATCCAAGATATTTGGT+TAG	4	0.0000
CamerRush.04G148700.1	Camer_4:+28061082	AGAAATGCTGAACCAACCGG+AGG	0.741607	0.00	CamerRush.08G038700.1	Camer_8:-4340692	TGACATGCTGAACCAACTTG+AGG	4	0.1513
CamerRush.04G148800.1	Camer_4:-28069284	ATACATCGAAGAAATGTGGG+CGG	0.748494	-0.70	CamerRush.10G011300.1	Camer_10:+931674	ATACATCCAAGATATTTGGT+TAG	4	0.0000
CamerRush.04G148900.1	Camer_4:-28071917	TCATGAGAAGATGGTGAGTG+GGG	0.731736	-0.90	CamerRush.09G011900.1	Camer_9:-824026	TCAAGACATGCTGGTGAGTG+AAG	4	0.0204
CamerRush.04G149000.1	Camer_4:+28096267	ACTGGCGACGTTTACTACGG+CGG	0.757946	-1.40	CamerRush.10G130400.1	Camer_10:-20940802	ACCGGGGAAGTTTACTACAG+AAG	4	0.0340
CamerRush.04G149100.1	Camer_4:+28114257	TGGATGGTGGTCATACAAAG+TGG	0.764749	-0.70	CamerRush.01G064000.1	Camer_1:-6167050	TGGATGGTGGTCAAAGACAT+GGG	4	0.0127
CamerRush.04G149200.1	Camer_4:-28121897	ATCCCTGTGCTTGTTCACAG+CGG	0.708492	-3.90	CamerRush.09G067900.1	Camer_9:+6337798	ATCCCAGTGCTTGTTTAGAT+TGG	4	0.0249
CamerRush.04G149300.1	Camer_4:+28137392	TGGATGGTGGTCCTACAAAG+TGG	0.757843	-3.80	CamerRush.10G004900.1	Camer_10:+462657	TGGATGCCGGTCCTACCAAC+TGG	4	0.0520
CamerRush.04G149400.1	Camer_4:+28142423	TGGATGGTGGTCGTACAAAG+TGG	0.757843	-0.90	CamerRush.10G082800.1	Camer_10:-13472315	TGGATGGTGGACGTTGACAG+TGG	4	0.0044
CamerRush.01G104400.1	Camer_1:-10654084	GCAATCGGAAAAGAGCCAAG+GGG	0.787314	-0.20	CamerRush.10G035900.1	Camer_10:+3534560	GAACTCGCTAAAGAGCCAAG+GGG	4	0.0948
CamerRush.04G149500.1	Camer_4:-28149814	AACCCTGTGCTTGTTCACAG+CGG	0.711947	-3.90	CamerRush.10G122700.1	Camer_10:+20438014	GTCCCTGTGCTTGTACACAA+TGG	4	0.3947
CamerRush.04G149600.1	Camer_4:+28158228	TGTTTACAAAGGTATGCTAG+CGG	0.735648	-1.40	CamerRush.09G130500.1	Camer_9:-18159210	TGTTTACAAATGTATGTTTT+GGG	4	0.0677
CamerRush.04G149700.1	Camer_4:+28164099	ATGTCAATTTGTGACACGGG+TGG	0.757251	-3.50	CamerRush.11G051100.1	Camer_11:+5366731	ATGCCAATTTGTGACAAGTA+TGG	4	0.1887
CamerRush.04G149800.1	Camer_4:+28178936	TTTGGCAAAGGATTCCAACG+GGG	0.752736	-0.70	CamerRush.11G090900.1	Camer_11:+15333093	AAAGGCAAAGGATTCCAATG+AAG	4	0.0723
CamerRush.04G149900.1	Camer_4:+28182521	TAATCTCGACGCACGCAGCG+TGG	0.693206	-2.10	CamerRush.10G111500.1	Camer_10:+19161208	TGATCTCGAAGCAGGCACCG+CAG	4	0.0000
CamerRush.04G150000.1	Camer_4:-28190784	GCCCGAAGGATCCCCAACAA+GGG	0.676573	-0.70	CamerRush.11G136100.1	Camer_11:-19904586	GCCCAATGAATCTCCAACAA+AAG	4	0.0442
CamerRush.04G150100.1	Camer_4:+28195974	AATGCAATGGACCTAAGACG+TGG	0.738629	0.00	CamerRush.10G073500.1	Camer_10:+9676048	AATCCAATGGCCCCAAGAAG+CAG	4	0.0067
CamerRush.04G150200.1	Camer_4:+28208619	TGTTGGCTGGACAAGTACAT+GGG	0.730333	-1.30	CamerRush.11G048800.1	Camer_11:+5153804	TGCTGCCTGGACAAGTATGT+TGG	4	0.0704
CamerRush.04G150300.1	Camer_4:-28210467	TGTCACTGACAAGTATGACA+TGG	0.778204	-3.10	CamerRush.10G002800.1	Camer_10:-260250	GTTCACTGACAAGTCTAACA+AAG	4	0.0402
CamerRush.04G150400.1	Camer_4:-28213019	TCTGTGACATGTTGACCTGG+AGG	0.730998	0.00	CamerRush.10G145200.1	Camer_10:-22389667	TCTGAGACAGATTGATCTGG+CAG	4	0.0199
CamerRush.01G104500.1	Camer_1:-10658433	TGGAGCATGTTATGCACACG+GGG	0.731238	-2.20	CamerRush.10G018800.1	Camer_10:+1755094	TGGAACATTTTATGCATATG+CAG	4	0.0258
CamerRush.04G150500.1	Camer_4:+28214342	GGACTTACACGCTAACTCGG+CGG	0.763139	0.00	CamerRush.06G158900.1	Camer_6:+26436060	GGACTTGCAGGCTGACTAGG+GAG	4	0.0179
CamerRush.04G150600.1	Camer_4:+28221190	CATGACAATGTAATCCCTGG+TGG	0.781380	0.00	CamerRush.10G150500.1	Camer_10:+22756532	TATGACCATGTCATCCCTTG+TAG	4	0.0199
CamerRush.04G150700.1	Camer_4:+28250089	TTTGCAACCAGATACACCAG+AGG	0.742605	0.00	CamerRush.11G108100.1	Camer_11:-17529132	TTTGCAACAAAATACCCAAG+GAG	4	0.0000
CamerRush.04G150800.1	Camer_4:-28253489	TAACGGACACATTCACTGGG+TGG	0.729416	0.00	CamerRush.01G137100.1	Camer_1:-16167713	AAACTTACACATTCACTAGG+GAG	4	0.0359
CamerRush.04G150900.1	Camer_4:+28263972	TGAAGGTCCTCCTTTCACAA+AGG	0.722931	-3.60	CamerRush.11G128000.1	Camer_11:+19292045	TAAGGGTTCTCCTTTCACAT+TGG	4	0.2776
CamerRush.04G151000.1	Camer_4:-28270610	ACGTTGGGCTGCTAGCCGGG+CGG	0.813583	-4.50	CamerRush.04G096400.1	Camer_4:+20880020	ACGTTGGGACGGTAGCCAGG+AGG	4	0.1407
CamerRush.04G151100.1	Camer_4:+28284665	GTACAACCACTAGATCACGG+GGG	0.852952	0.00	CamerRush.10G110400.1	Camer_10:-19073042	GAACAATCACTAGATAATGG+AGG	4	0.4420
CamerRush.04G151200.1	Camer_4:-28292980	GTACGCATCTTTAACAACGT+GGG	0.681467	0.00	CamerRush.01G137000.1	Camer_1:-16141958	AGACGCATCCTTAACAACAT+TAG	4	0.0747
CamerRush.04G151300.1	Camer_4:-28294873	TCAGCTTGGATAATTCTCAG+TGG	0.738317	-0.50	CamerRush.10G156700.1	Camer_10:+23296059	TCACTTTGGATAATGCTCGG+AAG	4	0.0016
CamerRush.04G151400.1	Camer_4:-28306649	TCAAAAGACAGTGATCTCGG+GGG	0.782532	-1.10	CamerRush.11G023300.1	Camer_11:+2373139	TCCAAAGACGATGATCTGGG+CGG	4	0.0317
CamerRush.01G104600.1	Camer_1:-10667086	TTGTACAATTCCACACAAGG+AGG	0.712328	0.00	CamerRush.10G017900.1	Camer_10:+1648815	TTTTACATGTCCACACAAGA+GGG	4	0.1244
CamerRush.04G151500.1	Camer_4:-28311258	GAATTGATGTAGAGGCTGTG+GGG	0.740961	0.00	CamerRush.10G023400.1	Camer_10:-2298104	GATTTGGTGAAGAGGCAGTG+AGG	4	0.2278
CamerRush.04G151600.1	Camer_4:-28322696	CCAGAGGCAGAGTCACCTAG+CGG	0.728674	-1.60	CamerRush.03G158200.1	Camer_3:-24694269	CCAGAGGCAAAGTAACCGAC+AAG	4	0.0121
CamerRush.04G151700.1	Camer_4:-28326611	TCGTATTGTTGAGGGCCGGG+TGG	0.644357	0.00	CamerRush.11G077000.1	Camer_11:+12596243	ACGAATTGTTGAGGACCTGG+TGG	4	0.2988
CamerRush.04G151800.1	Camer_4:-28344408	GATGAACAACTTCTTGGCAA+CGG	0.687311	0.00	CamerRush.10G036600.1	Camer_10:-3606943	AATGAACAAGTTATTGTCAA+TAG	4	0.0087
CamerRush.04G151900.1	Camer_4:-28346640	AATGGTAGAGAGATATCCAG+TGG	0.713262	-1.20	CamerRush.10G024200.1	Camer_10:-2361496	AAAGGTAGAGAGTTATGTAG+TAG	4	0.0021
CamerRush.04G152000.1	Camer_4:+28348368	AGCGGAGGCAGTCACCACAG+GGG	0.741460	-1.70	CamerRush.10G041700.1	Camer_10:-4267633	ACCTGAGGCTGTCAGCACAG+AAG	4	0.0029
CamerRush.04G152100.1	Camer_4:+28353960	CTGGCGGTATTGAACCAGAG+AGG	0.730896	-3.20	CamerRush.10G133800.1	Camer_10:+21242857	CTGAGGGTATTCCACCAGAG+AAG	4	0.0156
CamerRush.04G152200.1	Camer_4:-28368064	AAATCATTAGGTCCCCTCGG+AGG	0.762640	0.00	CamerRush.01G173600.1	Camer_1:+25839914	AAATCCTAAAGTCCCCTCGG+GGG	3	0.3394
CamerRush.04G152300.1	Camer_4:+28375691	AACGCCAGCAGTCATCAATG+GGG	0.780598	0.00	CamerRush.11G083100.1	Camer_11:+13851649	AACTCCGGCAGTCATCAAAA+TGG	4	0.0688
CamerRush.04G152400.1	Camer_4:-28396973	GTACAGTTGACTGTAAACAG+TGG	0.729424	-3.50	CamerRush.11G030900.1	Camer_11:+3104595	ATAAAGCTGACTGTAAACAA+GAG	4	0.1266
CamerRush.01G104700.1	Camer_1:-10701283	ATCTACTGGAAGATTCATGG+AGG	0.758473	-0.30	CamerRush.08G098400.1	Camer_8:+18473888	ACATACTGGAGAATTCATGG+AAG	4	0.1168
CamerRush.04G152500.1	Camer_4:+28404740	GTCCGCCCAGCAGATCACCG+AGG	0.774013	-0.90	CamerRush.04G152500.1	Camer_4:+28404740	GTCCGCCCAGCAGATCACCG+AGG	0	10000
CamerRush.04G152600.1	Camer_4:-28411094	GTATGCGGAGGGCGTCATGG+CGG	0.704852	-3.00	CamerRush.03G137400.1	Camer_3:+18705669	GTATGGGGTGGGGGTTATGG+AAG	4	0.0033
CamerRush.04G152700.1	Camer_4:-28414231	GCCATCGGTCCTTACCACCG+CGG	0.768182	-2.10	CamerRush.02G211000.1	Camer_2:+31261537	TCAATCGGTCCGTACCACCA+TGG	4	0.4063
CamerRush.04G152800.1	Camer_4:-28420687	AAAGATCAGAAGTCAACACG+GGG	0.756497	0.00	CamerRush.11G045800.1	Camer_11:-4849247	AAAAAAAAGAAGTCAAGACG+AGG	4	0.0344
CamerRush.04G152900.1	Camer_4:-28424953	AAGGAGAAACGAAAACAGTG+TGG	0.714047	0.00	CamerRush.09G049800.1	Camer_9:+4276084	GAGGAAAAAGGAAAACAGAG+AGG	4	0.1111
CamerRush.04G153000.1	Camer_4:-28436284	AGAACCCATTAGCCTAACCA+CGG	0.721525	0.00	CamerRush.11G055700.1	Camer_11:-6031656	GGAACCCCTTATGCTAACCA+GAG	4	0.0058
CamerRush.04G153100.1	Camer_4:-28445260	AAGGAGAAGTGAGAGCAATG+TGG	0.702347	0.00	CamerRush.10G102800.1	Camer_10:+18353069	AAAGAGAAGTCAGGGCATTG+TAG	4	0.0194
CamerRush.04G153200.1	Camer_4:-28455016	GTTACGCAACATAAATGACA+AGG	0.730449	0.00	CamerRush.01G166500.1	Camer_1:+24940532	TTTACGCAAAATAAATGGGA+AAG	4	0.0112
CamerRush.04G153300.1	Camer_4:-28494206	ACCGTGACAAGGATGACTTG+AGG	0.727250	-2.40	CamerRush.01G240400.1	Camer_1:-35606071	ATCATGGCAACGATGACTTG+AAG	4	0.0642
CamerRush.04G153400.1	Camer_4:-28499218	AGAACCCATTAGCCTAACAA+CGG	0.721525	0.00	CamerRush.11G123700.1	Camer_11:+18922847	AGCACACAGTAGACTAACAA+CGG	4	0.0948
CamerRush.01G104800.1	Camer_1:+10744716	TGTACGAGTGTTATGCAGGG+AGG	0.758783	0.00	CamerRush.10G101800.1	Camer_10:+18268159	GGCACGAGTGTTATGGAGTG+TAG	4	0.0109
CamerRush.04G153500.1	Camer_4:-28506855	AAAGATCAGAAGTCAACACG+GGG	0.756497	0.00	CamerRush.11G045800.1	Camer_11:-4849247	AAAAAAAAGAAGTCAAGACG+AGG	4	0.0344
CamerRush.04G153600.1	Camer_4:-28512757	GCTATTGGTCCTTACCACCG+TGG	0.711425	-2.20	CamerRush.02G258600.1	Camer_2:+38561782	GGCATTGGCCCTTACCACAG+CAG	4	0.0306
CamerRush.04G153700.1	Camer_4:-28517745	ACCGTGGCAAGGATGACTTG+AGG	0.727250	-2.10	CamerRush.08G029200.1	Camer_8:+3008561	ACCGTGCAAAGGAGGAGTTG+AAG	4	0.0000
CamerRush.04G153800.1	Camer_4:-28525203	GTTACGCAACATAAATGACA+AGG	0.715513	0.00	CamerRush.01G166500.1	Camer_1:+24940532	TTTACGCAAAATAAATGGGA+AAG	4	0.0112
CamerRush.04G153900.1	Camer_4:-28533225	ACCACGACAAGGATGATCTG+AGG	0.691135	0.00	CamerRush.10G091900.1	Camer_10:+16294459	CCCACCAGTAGGATGATCTG+CAG	4	0.0584
CamerRush.04G154000.1	Camer_4:-28536448	GCCATCGGTCCTTACCATCG+CGG	0.692280	-1.40	CamerRush.10G048100.1	Camer_10:-4915404	GCCCTCTATCCTTACAATCG+TGG	4	0.2017
CamerRush.04G154100.1	Camer_4:-28539096	GCCATCGGTCCTTACCACCG+CGG	0.742826	-2.10	CamerRush.02G211000.1	Camer_2:+31261537	TCAATCGGTCCGTACCACCA+TGG	4	0.4063
CamerRush.04G154200.1	Camer_4:-28541386	AGAACCCATTAGCCTAACCA+CGG	0.721525	0.00	CamerRush.11G055700.1	Camer_11:-6031656	GGAACCCCTTATGCTAACCA+GAG	4	0.0058
CamerRush.04G154300.1	Camer_4:-28552677	GTGAGGATAGACAAACACAG+GGG	0.850282	-0.40	CamerRush.10G088000.1	Camer_10:+15616103	GTGAAAATCGACAAACACAT+GAG	4	0.0899
CamerRush.04G154400.1	Camer_4:-28566351	ACATGCACTGAGCTACAACG+TGG	0.790541	-0.40	CamerRush.02G140100.1	Camer_2:-14551169	ACATGCACTGAGCCACACAT+TGG	4	0.0163
CamerRush.01G104900.1	Camer_1:-10751657	TCTTGGAAAGGAGACAGAGG+CGG	0.701078	-1.50	CamerRush.09G118100.1	Camer_9:-17065876	TCTTGCAATGGAGCAAGAGG+TGG	4	0.0195
CamerRush.01G010400.1	Camer_1:+836113	GCGTCACCTAGAGGACGTGA+AGG	0.682908	-5.60	CamerRush.08G048700.1	Camer_8:-6333008	GCGAGAGCTAGAGGATGTGA+AGG	4	0.0414
CamerRush.04G154500.1	Camer_4:-28577948	ACATAGATATAACTCCAAAG+CGG	0.761826	0.00	CamerRush.10G096200.1	Camer_10:+17059692	ACATAGATATATCTCCACTT+GAG	4	0.0062
CamerRush.04G154600.1	Camer_4:+28584748	TAGCAATGAACAGACACCCG+GGG	0.722261	0.00	CamerRush.01G223000.1	Camer_1:+32159500	AAGCAATGAACAGTCAACAG+TAG	4	0.0277
CamerRush.04G154700.1	Camer_4:-28602159	GGAGGAAATGAACATCGATG+AGG	0.728538	0.00	CamerRush.10G053400.1	Camer_10:+5872525	CGATGAAATGAGCATTGATG+TGG	4	0.0577
CamerRush.04G154800.1	Camer_4:-28615509	AGACTGTGATGAGTGCCCAG+TGG	0.803517	-1.10	CamerRush.01G182500.1	Camer_1:+27182663	AGACTGTGATGGGTGAACGG+CGG	4	0.1264
CamerRush.04G154900.1	Camer_4:+28630052	GGATGCTAGGCAAGACATGG+TGG	0.741640	-0.40	CamerRush.10G016800.1	Camer_10:-1580754	GGATGCTGAGCAAGATATGT+AGG	4	0.1015
CamerRush.04G155000.1	Camer_4:-28640525	TCACCTTGTCATCAACACAG+AGG	0.773609	0.00	CamerRush.10G090200.1	Camer_10:+15949693	TGGCCTTGTCAACACCACAG+TGG	4	0.0928
CamerRush.04G155100.1	Camer_4:-28647673	TCTTCAAAATAGGAGCAATG+GGG	0.724000	-1.50	CamerRush.10G157500.1	Camer_10:-23401522	ACTTCAAAATAGTTGCAATA+AGG	4	0.1500
CamerRush.04G155200.1	Camer_4:-28652079	TACTGACCCTTGGATCCGGG+GGG	0.733589	-3.00	CamerRush.08G005000.1	Camer_8:-459091	CACTGATCATTGGATTCGGG+AAG	4	0.0476
CamerRush.04G155300.1	Camer_4:+28661964	TAAAGCACTCCTTAACCGTG+GGG	0.742451	0.00	CamerRush.01G201500.1	Camer_1:+29235029	TAAAGCAGTCTTTGACGGTG+AGG	4	0.0054
CamerRush.04G155400.1	Camer_4:-28675141	GAGGGAGCTTATGAACAACA+TGG	0.729933	-0.20	CamerRush.10G136500.1	Camer_10:+21545342	GTGGGATTTTATGAACAAAA+AAG	4	0.0404
CamerRush.01G105000.1	Camer_1:+10761033	AATCGAAGTTCCTGTCACGG+AGG	0.767903	0.00	CamerRush.06G122100.1	Camer_6:+19639422	AATCGGAGTTCCGGTGAAGG+GAG	4	0.0040
CamerRush.04G155500.1	Camer_4:-28681124	GGAGCACATGCAGTACTGTG+TGG	0.740930	-1.40	CamerRush.09G163800.1	Camer_9:+21218133	GGAATAGATGCAGTACTATG+AAG	4	0.0484
CamerRush.04G155600.1	Camer_4:+28686351	TTACGCGAAGATATGCAGGG+TGG	0.773426	-0.90	CamerRush.06G074100.1	Camer_6:+7233861	TGATCCTAAGATATGCAGGG+AAG	4	0.0782
CamerRush.04G155700.1	Camer_4:-28706286	TGACATGTATAACTCCAGGG+AGG	0.787100	0.00	CamerRush.09G095100.1	Camer_9:-13416078	TTGCATGTATAAATCAAGGG+GAG	4	0.0388
CamerRush.04G155800.1	Camer_4:+28713196	TAACGGACACTCTCACTGGG+TGG	0.728128	-0.50	CamerRush.08G096100.1	Camer_8:-18265211	TAACCTAAACTCTCACTCGG+CGG	4	0.1621
CamerRush.04G155900.1	Camer_4:+28720771	ATGATCTGCTGATAATCCGG+TGG	0.703499	-0.60	CamerRush.10G124100.1	Camer_10:+20510695	TTGATCTCCTCATAATCTGG+AAG	4	0.0440
CamerRush.04G156000.1	Camer_4:-28724223	CTTGCTTCTATCGGACCCAT+GGG	0.651081	0.00	CamerRush.06G078500.1	Camer_6:-7685595	CTTACTTCTACTAGACCCAT+CAG	4	0.0773
CamerRush.04G156100.1	Camer_4:+28730570	GGCAAAAGACCCGTTCAAAG+GGG	0.692409	-0.20	CamerRush.10G146500.1	Camer_10:-22454609	GGCAATCGAGCCATTCAAAG+TAG	4	0.0291
CamerRush.04G156200.1	Camer_4:+28753334	CAGTCACGTGAAATATGGAG+TGG	0.770362	-0.10	CamerRush.10G050300.1	Camer_10:-5370050	CCGAGACGTGAAATATGAAG+AGG	4	0.1554
CamerRush.04G156300.1	Camer_4:+28762898	TGATCGCCACAATCGCAAGG+GGG	0.750754	0.00	CamerRush.10G078900.1	Camer_10:+11167519	TCATCTACACAATCGAAAGG+GGG	4	0.3462
CamerRush.04G156400.1	Camer_4:+28770754	TGATCGCCACAATCGCAAGG+GGG	0.750754	0.00	CamerRush.10G078900.1	Camer_10:+11167519	TCATCTACACAATCGAAAGG+GGG	4	0.3462
CamerRush.01G105100.1	Camer_1:-10780800	ATTAATTGGTAGAAGTACTG+GGG	0.708578	-1.40	CamerRush.10G097900.1	Camer_10:+17527571	ATTAATTGGTATATATACAG+TAG	4	0.0143
CamerRush.04G156500.1	Camer_4:+28780154	TGATCGCCACAATCGCAAGG+GGG	0.750754	0.00	CamerRush.10G078900.1	Camer_10:+11167519	TCATCTACACAATCGAAAGG+GGG	4	0.3462
CamerRush.04G156600.1	Camer_4:+28796947	GTTGGCTATAACCTCTGACG+AGG	0.739312	-1.10	CamerRush.01G101000.1	Camer_1:-10244110	CTTGGCCATCACCACTGACG+TGG	4	0.1013
CamerRush.04G156700.1	Camer_4:-28809137	TCTCCTAGGAGAGAACCGGT+GGG	0.766704	-3.50	CamerRush.08G072400.1	Camer_8:-14945998	TCTCTAAGGATAGAACCTGT+TAG	4	0.0367
CamerRush.04G156800.1	Camer_4:+28820264	AACTTGCAAGAAGAGAAGAG+AGG	0.726924	0.00	CamerRush.10G022400.1	Camer_10:+2203382	AACTTTCAATAAAAAAAGAG+AAG	4	0.1220
CamerRush.04G156900.1	Camer_4:+28826407	GCTGCCCATGAAGTTCCTAG+CGG	0.708390	-0.20	CamerRush.09G046100.1	Camer_9:-3715003	GCCGCCCATATAGTTCCAAG+GGG	4	0.0821
CamerRush.04G157000.1	Camer_4:-28832130	AAGAAGGGGTTTAGACATGG+TGG	0.669877	0.00	CamerRush.11G083400.1	Camer_11:-13926431	AAGAAGGATTTTAAACATAG+CAG	4	0.0741
CamerRush.04G157100.1	Camer_4:-28839777	TGTGCTAAGAGTTGTTGCTG+GGG	0.712609	-0.60	CamerRush.10G041500.1	Camer_10:-4242899	TGTGCTAAGCATTGTGGCGG+CGG	4	0.0288
CamerRush.04G157200.1	Camer_4:+28866870	AGGCGAGCTAGCCGTCATGG+AGG	0.727560	-5.00	CamerRush.03G136900.1	Camer_3:+18583860	AGCATAGCTAGCCGTCATGA+AAG	4	0.0236
CamerRush.04G157300.1	Camer_4:+28875696	TTAACCGAGCCGAGACACCG+TGG	0.779198	0.00	CamerRush.02G034500.1	Camer_2:-2823160	TTAACAAAGCCGAGATGCCG+AAG	4	0.0131
CamerRush.04G157400.1	Camer_4:-28882688	GGGGCCATTTACAACAGGGG+AGG	0.711161	0.00	CamerRush.11G043600.1	Camer_11:+4573678	GGTGCTATTTTCAAGAGGGG+AAG	4	0.0019
CamerRush.01G105200.1	Camer_1:+10788981	GAGGTTCATGGAGACCACTG+AGG	0.751695	-3.10	CamerRush.10G144000.1	Camer_10:+22296215	GAGGTTCATGGAGGCGTATG+GGG	4	0.0052
CamerRush.04G157500.1	Camer_4:+28899057	TTCTTGGAAGACCATCCTGG+TGG	0.725914	-1.80	CamerRush.11G048100.1	Camer_11:+5062716	TTCTTGGAGGAAGAACCTGG+TGG	4	0.0376
CamerRush.04G157600.1	Camer_4:-28900433	GCAGAGGAAGGTGCTGAAGG+TGG	0.711806	-2.30	CamerRush.10G132200.1	Camer_10:+21104497	GCAGATGAGGGCGGTGAAGG+AGG	4	0.0000
CamerRush.04G157700.1	Camer_4:+28908558	GATCAAGCCTCGATTATTGG+GGG	0.764753	-0.50	CamerRush.06G057200.1	Camer_6:+5344710	GGTCATGCCTCGATAAGTGG+TGG	4	0.0389
CamerRush.04G157800.1	Camer_4:-28912645	TCATGTACTTCATCTTCTGG+CGG	0.670107	0.00	CamerRush.10G094300.1	Camer_10:+16740016	TTATGTACTGCAGCTCCTGG+TAG	4	0.0205
CamerRush.04G157900.1	Camer_4:+28918859	ATGGGATGATCATGACAACG+TGG	0.822673	-0.20	CamerRush.10G082300.1	Camer_10:-13111676	AAGTGATGATGATGACAAAG+AGG	4	0.0330
CamerRush.04G158000.1	Camer_4:+28922530	CCAAAAGCCAAAAGTCAGTG+GGG	0.725068	0.00	CamerRush.11G029700.1	Camer_11:-3002753	CTAAAAGCCAAAGGGCACTG+CAG	4	0.0037
CamerRush.04G158100.1	Camer_4:+28948890	TGCCCTTGGAGGGTAACATG+CGG	0.676368	-6.60	CamerRush.01G115600.1	Camer_1:+12255608	TTCCCATGGCGGGAAACATG+CAG	4	0.0295
CamerRush.04G158200.1	Camer_4:+28952830	GGACTGGGACAGGAATGGGA+AGG	0.723376	-0.40	CamerRush.01G142900.1	Camer_1:-17684469	TGACTAGGACAGGAAAGGAA+TAG	4	0.1684
CamerRush.04G158300.1	Camer_4:+28954930	AATCCCGAAGCTGAAAACGT+CGG	0.740945	0.00	CamerRush.10G143500.1	Camer_10:+22241651	TACCCCGAAGCTGTAAACAT+TGG	4	0.1633
CamerRush.04G158400.1	Camer_4:+28971137	AGAAGCTCAACTTCTCTTCG+GGG	0.731012	-2.50	CamerRush.10G081500.1	Camer_10:+12222178	TAAAGCTCAACTTTTCTTCC+CAG	4	0.0689
CamerRush.01G105300.1	Camer_1:-10817718	GCAGCATTACACAAGCTGGG+TGG	0.751970	-4.10	CamerRush.05G225000.1	Camer_5:+32141003	GGAGCATTACCCAATCTGTG+TGG	4	0.0265
CamerRush.04G158500.1	Camer_4:-28981395	ACAGGAGACCCTGAATACGA+TGG	0.727669	-4.50	CamerRush.10G037900.1	Camer_10:+3848551	ACAGAAGATCCTGAAAATGA+GAG	4	0.1149
CamerRush.04G158600.1	Camer_4:-28984241	GTTAGGGACTTTCGACACGG+CGG	0.758726	0.00	CamerRush.11G010300.1	Camer_11:+1155167	GCTGGGGACTTTTGACAAGG+CAG	4	0.0524
CamerRush.04G158700.1	Camer_4:-28995429	AAGGCTGCGCAGGCATCGGG+AGG	0.578935	-2.80	CamerRush.11G076200.1	Camer_11:-12211629	AAGGTTGCGCAGGACTCAGG+TAG	4	0.0109
CamerRush.04G158800.1	Camer_4:-29005480	GCTCGACTACCCCAGCTAGG+CGG	0.764176	-0.30	CamerRush.03G151300.1	Camer_3:+23561567	CCTCGACAACCCCAAATAGG+GAG	4	0.1394
CamerRush.04G158900.1	Camer_4:-29015382	AGAACAATCAGAAAGCAGAG+AGG	0.725748	0.00	CamerRush.10G085700.1	Camer_10:+15109495	AGAACACTCATATAACAGAG+GAG	4	0.0123
CamerRush.04G159000.1	Camer_4:-29022988	AGCTGCGTATATGTTCATGG+GGG	0.782997	0.00	CamerRush.11G129100.1	Camer_11:+19390354	AGGTGAGTATTTGTTCATGT+GAG	4	0.0259
CamerRush.04G159100.1	Camer_4:+29033214	GATGTATCGCTACTTTACTG+AGG	0.717276	0.00	CamerRush.10G026600.1	Camer_10:+2599397	GATGAATCTCTCCTTGACTG+CAG	4	0.0063
CamerRush.04G159200.1	Camer_4:-29034388	AGAGTGGTAACTCCTCACAA+GGG	0.759805	-3.60	CamerRush.04G103400.1	Camer_4:+22337138	AGAGAAGTAACTGCTTACAA+GAG	4	0.0054
CamerRush.04G159300.1	Camer_4:-29042733	CATGGACTACATGAACGACG+TGG	0.767772	-3.20	CamerRush.10G059500.1	Camer_10:+6744561	CGAGGACTACTTGAACGATG+AGG	4	0.0811
CamerRush.04G159400.1	Camer_4:+29053083	GAGCTGGTTGAGAACACTAG+GGG	0.714589	-1.70	CamerRush.01G116300.1	Camer_1:-12339644	GAGCTTGTTGAGAACGATAA+TGG	4	0.0561
CamerRush.01G105400.1	Camer_1:+10831565	ATGCTGATGATATGTCGAAG+GGG	0.775134	-0.30	CamerRush.10G024900.1	Camer_10:+2426364	TTGCTGGTGATAAGTCTAAG+AGG	4	0.1222
CamerRush.04G159500.1	Camer_4:-29062813	AAGATCAGAAATAACCCATG+GGG	0.731001	0.00	CamerRush.10G044100.1	Camer_10:-4551548	AAAATAAAAAATAAACCATG+TGG	4	0.1548
CamerRush.04G159600.1	Camer_4:-29074975	CAACTTCTCCGAGTCCACCG+AGG	0.752824	-0.30	CamerRush.10G071200.1	Camer_10:+8930225	CAACTTCGTCGAGACCACCC+CAG	4	0.0441
CamerRush.04G159700.1	Camer_4:+29078382	GAAGGTTCACATCAACATCG+TGG	0.748429	0.00	CamerRush.09G016100.1	Camer_9:-1165174	GAATCTTCACAGCAACATCC+TGG	4	0.0612
CamerRush.04G159800.1	Camer_4:+29086977	GAAGGTTCACATCAACATCG+TGG	0.748429	0.00	CamerRush.09G016100.1	Camer_9:-1165174	GAATCTTCACAGCAACATCC+TGG	4	0.0612
CamerRush.04G159900.1	Camer_4:+29095025	TTGTCACTAAGATTGACAGG+CGG	0.758225	-3.90	CamerRush.10G037800.1	Camer_10:+3822396	TTCTCATCAAGATTGATAGG+AGG	4	0.1458
CamerRush.04G160000.1	Camer_4:-29102446	TGGATTGCCGAAGAACTCGG+AGG	0.751860	-3.10	CamerRush.02G198600.1	Camer_2:+25981722	TTGATCGCCGATGAACTCAG+GGG	4	0.1377
CamerRush.04G160100.1	Camer_4:-29105623	TCTCTGAGTAACTCAGGTCA+GGG	0.648444	-5.10	CamerRush.09G123500.1	Camer_9:-17505067	TCTCTGTGTAGCCCATGTCA+GGG	4	0.0000
CamerRush.04G160200.1	Camer_4:+29119045	TTTAACGAGTATGAAGCACG+TGG	0.704173	0.00	CamerRush.11G016000.1	Camer_11:-1613188	TTTAACTTATATGAAGCAGG+TGG	4	0.0197
CamerRush.04G160300.1	Camer_4:+29128992	CGTGGACAAAGAATCACGAG+TGG	0.702395	-3.60	CamerRush.09G063600.1	Camer_9:+5804932	CATGGACAAAGAGTCACCCG+TAG	4	0.0141
CamerRush.04G160400.1	Camer_4:-29132991	AAATGTCGGTGAACACACGT+GGG	0.745980	-1.40	CamerRush.11G096300.1	Camer_11:+16039467	AAATGTCTTTGAGCACACAT+CAG	4	0.0403
CamerRush.01G105500.1	Camer_1:+10836068	ACTGGAATTCTCCAACTCCG+GGG	0.745310	-3.20	CamerRush.11G073100.1	Camer_11:+11033408	ACTGGAATTGTCGAAATCCC+AAG	4	0.0059
CamerRush.04G160500.1	Camer_4:+29151974	TCTGAATTTGAAGAGATGTG+TGG	0.758143	-0.80	CamerRush.10G059000.1	Camer_10:+6600856	ACTGAATATGATGAGATGAG+CAG	4	0.0198
CamerRush.04G160600.1	Camer_4:-29196888	ATCCTGAGACACTTTCCACG+CGG	0.855553	0.00	CamerRush.01G262200.1	Camer_1:+38596263	ATCCAGGGCCACTTTCCAAG+CAG	4	0.0224
CamerRush.04G160700.1	Camer_4:+29300255	GATGAGAAAAGAAATCATGG+GGG	0.826985	-1.10	CamerRush.09G012100.1	Camer_9:-830191	GATGAGAAAATAAGGCATGA+AGG	4	0.0084
CamerRush.04G160800.1	Camer_4:+29316184	CCGCAAGCAGTACATCCTGG+AGG	0.719023	-1.20	CamerRush.10G056900.1	Camer_10:+6351150	CTTCAAGCAGCACATGCTGG+CAG	4	0.0121
CamerRush.04G160900.1	Camer_4:-29324424	TGTGTGAGAACATCGCCGGA+TGG	0.738973	-3.00	CamerRush.11G106900.1	Camer_11:+17336157	TGTATGAGAACCTCCCCGGC+TGG	4	0.0147
CamerRush.04G161000.1	Camer_4:-29335677	ATGGCAAACTGATACCCCTG+GGG	0.768131	0.00	CamerRush.11G139900.1	Camer_11:+20179339	ATTGCAAACTTTTACACCTG+AAG	4	0.0166
CamerRush.04G161100.1	Camer_4:+29347553	CTTCCTCTAATTTCCCACAG+AGG	0.701557	0.00	CamerRush.01G137800.1	Camer_1:+16292507	CTTGCTTTACTTTCCCATAG+CAG	4	0.0226
CamerRush.04G161200.1	Camer_4:-29353455	AGTCACCTAGGGTTTCCAGG+AGG	0.823251	-3.40	CamerRush.10G047200.1	Camer_10:+4834182	TGTCACCTTGGGTTACCATG+AAG	4	0.0600
CamerRush.04G161300.1	Camer_4:-29374836	CGAACCCTTCCTTTCCCACG+AGG	0.691554	0.00	CamerRush.11G101700.1	Camer_11:-16694915	CGAACCCTTCCTAGCCCATC+TGG	4	0.0000
CamerRush.04G161400.1	Camer_4:+29388154	AATATACTGACCGACCATGG+TGG	0.740880	0.00	CamerRush.01G122800.1	Camer_1:-13201132	AATTTTCTGACAGTCCATGG+GAG	4	0.0449
CamerRush.01G105600.1	Camer_1:+10847292	GGAGTACTAAGAGGGAACGG+GGG	0.739035	0.00	CamerRush.10G033800.1	Camer_10:+3324172	GGAGTACTGAAAGGGAAAGT+GAG	4	0.0651
CamerRush.04G161500.1	Camer_4:+29429459	TGAGACAGAGAAGAACTGGG+AGG	0.736511	-0.90	CamerRush.10G142700.1	Camer_10:+22179484	TCAAACAGAGAAGATCTGAG+TAG	4	0.0231
CamerRush.04G161600.1	Camer_4:+29433860	ATCAAGCACAGAAATCAACG+AGG	0.812251	0.00	CamerRush.10G078800.1	Camer_10:+11116854	AACAAGCACAAAAAGTAACG+GAG	4	0.0034
CamerRush.04G161700.1	Camer_4:+29443319	ATAGTAGCTCATATGGTTGG+GGG	0.707414	-0.80	CamerRush.10G055000.1	Camer_10:-6051383	ATAGTAATTCACATGGTTGA+AAG	4	0.2015
CamerRush.04G161800.1	Camer_4:-29450106	ACGGCGAGATGGTCTCCGAG+GGG	0.745101	-4.60	CamerRush.04G068000.1	Camer_4:-10883254	AGGAGGAGATGGTCTACGAG+CAG	4	0.0974
CamerRush.04G161900.1	Camer_4:-29453919	TTATGTGTGTCAAGGCAGTG+GGG	0.759667	-0.60	CamerRush.10G143700.1	Camer_10:+22259354	TTGTGTGTGTCAAGCAATTG+GGG	4	0.1111
CamerRush.04G162000.1	Camer_4:-29469482	CTGGTGAGCCTTCAGCACTG+GGG	0.748493	-3.10	CamerRush.10G011500.1	Camer_10:-1030429	CTTGTGAGCATTCACTACTG+TAG	4	0.0094
CamerRush.04G162100.1	Camer_4:+29479269	AAACTCGTATCATCGCCCCG+GGG	0.815444	0.00	CamerRush.08G140300.1	Camer_8:-22068699	ATACTTGTTTCATAGCCCCG+AGG	4	0.1418
CamerRush.04G162200.1	Camer_4:-29484253	GAAGCTCCACTATCTCAAAG+GGG	0.740782	0.00	CamerRush.10G069900.1	Camer_10:+8671488	GAAGCGCAACTATGTGAAAG+AAG	4	0.0000
CamerRush.04G162300.1	Camer_4:-29488871	TGCAGCTGAAGGTGTAACCG+TGG	0.724596	-1.50	CamerRush.10G021000.1	Camer_10:+2048837	TGCAGCTGAAGGTGAGCGCG+TAG	4	0.0007
CamerRush.04G162400.1	Camer_4:-29496409	AAGGAAGGTGATGATAAACG+CGG	0.739040	0.00	CamerRush.09G044700.1	Camer_9:-3569807	TAAGAAAATGATGATAAACG+AGG	4	0.7500
CamerRush.01G105700.1	Camer_1:-10856473	AAGCGAGGGATACTTTGACG+GGG	0.769281	-3.60	CamerRush.10G021100.1	Camer_10:-2050442	AAGAAAGAGATAGTTTGACG+GGG	4	0.0995
CamerRush.04G162500.1	Camer_4:+29513250	TCATTGATAGAGATACCGGT+AGG	0.695890	0.00	CamerRush.01G001600.1	Camer_1:+174117	CCATTGATAAAGAAACCGTT+TGG	4	0.3302
CamerRush.04G162600.1	Camer_4:-29519548	CCTCGGAGCGTTAGACACGG+CGG	0.782022	-0.40	CamerRush.11G087700.1	Camer_11:+14761121	CCTCGAAGCTTTAGACAAGT+AGG	4	0.3062
CamerRush.04G162700.1	Camer_4:-29531531	GTACAGCAGGACCGCCACGG+AGG	0.782032	-0.80	CamerRush.01G178800.1	Camer_1:-26547899	GCATAGCAGGACCGCGGCGG+AGG	4	0.0186
CamerRush.04G162800.1	Camer_4:-29545281	CAACACTTTCATATGCTCAG+CGG	0.751526	0.00	CamerRush.08G110800.1	Camer_8:-19655811	CAACCCTTTCATTTCCTTAG+TGG	4	0.0263
CamerRush.04G162900.1	Camer_4:+29555283	CTATGTCACAGAATTCAAAG+GGG	0.784782	0.00	CamerRush.10G073600.1	Camer_10:+9694941	CTATCTCACAGCATTAAAAA+AGG	4	0.1938
CamerRush.04G163000.1	Camer_4:+29567230	GTCGGAGGAGACCACCACTG+GGG	0.786867	-2.30	CamerRush.01G005200.1	Camer_1:+404630	GCCGGAGGAGATCACCAAGG+AGG	4	0.0621
CamerRush.04G163100.1	Camer_4:-29572620	ATATAAGCTATGCGACACTG+AGG	0.745003	0.00	CamerRush.11G136100.1	Camer_11:-19901095	ATATAAACAATCCGACTCTG+AAG	4	0.0170
CamerRush.04G163200.1	Camer_4:-29576417	GAGTGGATAACATGGAGCAG+AGG	0.690747	-0.30	CamerRush.11G021700.1	Camer_11:-2174804	GGGTGGATATGATGGAGCAA+AAG	4	0.0429
CamerRush.04G163300.1	Camer_4:+29595213	GGAAGTCTACTGATGCAACG+AGG	0.761266	-0.30	CamerRush.10G139900.1	Camer_10:+21889218	GGAAGGCAGCTGATGCAACT+AGG	4	0.2133
CamerRush.04G163400.1	Camer_4:+29618882	GGAAGTTCACCGATGCAATG+AGG	0.674842	-0.10	CamerRush.10G134600.1	Camer_10:+21304782	GGAAGCTGACTGATGCAATT+TGG	4	0.1259
CamerRush.01G105800.1	Camer_1:-10882411	CCTCCCAACAGGTACAACGG+GGG	0.752793	-0.70	CamerRush.07G243100.1	Camer_7:-36062965	CCTTCCAAGAGGTGCAACTG+GAG	4	0.0399
CamerRush.04G163500.1	Camer_4:+29670977	GTGAATTCCAGCATGCACCA+AGG	0.698723	0.00	CamerRush.10G139200.1	Camer_10:+21745505	ACGAATTCCAACTTGCACCA+AGG	4	0.2314
CamerRush.04G163600.1	Camer_4:-29706099	TCTGATGAAGACATACGACA+TGG	0.722420	-0.30	CamerRush.11G126800.1	Camer_11:+19195576	TCTGAAGAAGATATTCGAGA+TGG	4	0.0117
CamerRush.04G163700.1	Camer_4:+29716371	GGTGGAGTGAGATTTCCAAG+TGG	0.780668	-4.30	CamerRush.10G022700.1	Camer_10:+2231019	GGTGGAGGGAGATGGCGAAG+CAG	4	0.0000
CamerRush.04G163800.1	Camer_4:+29734672	AAGACGTCATGATTCCAACG+AGG	0.801895	0.00	CamerRush.01G009100.1	Camer_1:+700955	AAGATTGCATGATTCCATCG+GAG	4	0.0323
CamerRush.04G163900.1	Camer_4:-29747648	CCTGGCGGAGGACAACCAGG+CGG	0.757292	-5.40	CamerRush.10G148100.1	Camer_10:+22563981	TCTGGTGGTTGACAACCAGG+TGG	4	0.4527
CamerRush.04G164000.1	Camer_4:-29755570	CATGGCAAAGGGCATCACGG+CGG	0.739179	-0.50	CamerRush.10G056900.1	Camer_10:-6351423	CAATGCAAAGGGCAACACCG+AAG	4	0.0175
CamerRush.04G164100.1	Camer_4:-29757440	CCACCGGAGAAGGTCCTGCG+CGG	0.718729	-2.50	CamerRush.10G097600.1	Camer_10:-17373475	CCGCCGGAGAGGGTCGTCCG+TGG	4	0.0291
CamerRush.04G164200.1	Camer_4:-29763676	GAAGTCCTGAAAATGTACGG+CGG	0.757172	0.00	CamerRush.10G054800.1	Camer_10:+6035667	GAAGTTTTGATAATGTAGGG+GAG	4	0.0080
CamerRush.04G164300.1	Camer_4:+29766281	ATCCGCCGTTGCAAGCAGGG+CGG	0.697137	-2.30	CamerRush.10G045300.1	Camer_10:-4671423	ATCCTGCGCTGCAAGCATGG+CAG	4	0.0239
CamerRush.04G164400.1	Camer_4:-29767418	GATGATGAGCATGGACAATG+CGG	0.730010	0.00	CamerRush.10G081900.1	Camer_10:+12317143	GAAGGCGAGCATGGAGAATG+TGG	4	0.0719
CamerRush.01G105900.1	Camer_1:-10896741	CCTACATCAGAACACCCTGG+TGG	0.720324	-1.80	CamerRush.11G019200.1	Camer_11:-1931271	CCTAAATCAGAACCACCGGG+AAG	4	0.0024
CamerRush.01G010500.1	Camer_1:-838603	TGGGTCGACTCAATACTGGG+AGG	0.759373	-1.50	CamerRush.02G150500.1	Camer_2:-15709369	TCGATCGACGGAATACTGGG+CAG	4	0.0202
CamerRush.04G164500.1	Camer_4:-29768763	CATGAGATGAGATATCCTGG+TGG	0.842063	0.00	CamerRush.01G284100.1	Camer_1:+41386636	CAAGAGATGAGTTGTCATGG+AAG	4	0.0134
CamerRush.04G164600.1	Camer_4:+29784221	TGGCCTGGTTGAGAGCAGTG+AGG	0.735394	-2.20	CamerRush.10G075300.1	Camer_10:-10084129	TGGAATGGTTGAGACAAGTG+AAG	4	0.0340
CamerRush.04G164700.1	Camer_4:+29786893	CATGAGACATGATCTCTGCG+GGG	0.757369	-2.50	CamerRush.01G055000.1	Camer_1:+5264707	CATCAGGACTGATCTCTGCG+GGG	4	0.1388
CamerRush.04G164800.1	Camer_4:+29794204	GATGCAATAAGCTTACGCAG+AGG	0.757248	-0.70	CamerRush.11G038000.1	Camer_11:-3863778	GATGGGTTAAGCTTAAGCAG+TAG	4	0.0486
CamerRush.04G164900.1	Camer_4:-29811646	AGGGTGGTCCAGGAACAGAG+CGG	0.817479	-0.70	CamerRush.02G097700.1	Camer_2:+9891285	AAGCTACTCCAGGAACAGAG+CAG	4	0.0798
CamerRush.04G165000.1	Camer_4:-29822644	GCTACTGCAAGACCACCTCG+GGG	0.757420	-1.60	CamerRush.01G036900.1	Camer_1:+3457948	GCAGCTGCAAGACCCCCTAG+TAG	4	0.0135
CamerRush.04G165100.1	Camer_4:+29829695	ATGGTAGATGGCAAACGCTG+CGG	0.737111	-1.70	CamerRush.01G087200.1	Camer_1:+8849053	ATTGAAGATGGCAATCTCTG+GGG	4	0.0125
CamerRush.04G165200.1	Camer_4:-29840556	GTCCCTTGATCCGACCACTG+GGG	0.734096	-0.10	CamerRush.03G181700.1	Camer_3:+27568000	GTACCCTAATCCGACCACTT+CAG	4	0.1430
CamerRush.04G165300.1	Camer_4:-29845345	TGTCACAAAACATCCCAACG+AGG	0.728966	0.00	CamerRush.10G048900.1	Camer_10:-5121883	TTTAACAAAAAATCCCAATG+AAG	4	0.0481
CamerRush.04G165400.1	Camer_4:+29850569	AAAAGGGAATGATAGCGCTG+TGG	0.738102	0.00	CamerRush.10G047200.1	Camer_10:+4838238	AAACGAGAATAAGAGCGCTG+AGG	4	0.0921
CamerRush.01G106000.1	Camer_1:-10943587	GCAAAACTTGAACTCCAACG+AGG	0.777046	0.00	CamerRush.10G058800.1	Camer_10:+6571124	ATAAAACTTCAACTCCAACA+AAG	4	0.0795
CamerRush.04G165500.1	Camer_4:+29855880	CCGTGTCGGAGTTAACAAAG+CGG	0.805235	-1.40	CamerRush.01G191000.1	Camer_1:-28031948	TCCTGTAGGACTTAACAAAG+AAG	4	0.0321
CamerRush.04G165600.1	Camer_4:+29861895	TTACAGCCGATACACCAACA+TGG	0.772741	0.00	CamerRush.11G049000.1	Camer_11:+5169659	TTACAATAGATATACCAACA+AAG	4	0.0958
CamerRush.04G165700.1	Camer_4:-29870062	GTATATGTCCAAAACCATGG+CGG	0.747388	-0.40	CamerRush.10G127300.1	Camer_10:-20699203	GCTTGTGTCCATAACCATGG+TAG	4	0.0376
CamerRush.04G165800.1	Camer_4:-29878059	GTATATGTCCAAAACCATGG+CGG	0.747388	-0.40	CamerRush.10G127300.1	Camer_10:-20699203	GCTTGTGTCCATAACCATGG+TAG	4	0.0376
CamerRush.04G165900.1	Camer_4:+29891156	TTACAGCCAATACACCACCA+TGG	0.771392	0.00	CamerRush.10G071900.1	Camer_10:+9186846	TCACCTCCAATACACCACGA+CAG	4	0.0093
CamerRush.04G166000.1	Camer_4:-29902399	GTATATGTCCAAAACCATGG+CGG	0.747388	-0.40	CamerRush.10G127300.1	Camer_10:-20699203	GCTTGTGTCCATAACCATGG+TAG	4	0.0376
CamerRush.04G166100.1	Camer_4:+29909232	ATTCTTAAAAGAAATCCACG+AGG	0.832446	-0.30	CamerRush.10G157500.1	Camer_10:-23458049	ATTCTTCCAAGAAATCAAAG+AAG	4	0.0097
CamerRush.04G166200.1	Camer_4:-29913946	CGTGCCAAGATATTCCAGGG+AGG	0.755984	-0.10	CamerRush.01G281600.1	Camer_1:-41137162	CTTGCCAAGAAATTCGAGAG+AAG	4	0.0136
CamerRush.04G166300.1	Camer_4:+29919666	GTAGCAACATCGAAACCGGG+AGG	0.756841	0.00	CamerRush.04G186900.1	Camer_4:+31686470	ATAGCAACATTGAAACCGGC+AAG	3	0.0308
CamerRush.04G166400.1	Camer_4:-29934687	AGGGGCCACAACTTCCACAG+AGG	0.774178	-1.00	CamerRush.10G103600.1	Camer_10:+18498267	ATGGGCCACACCTACAACAG+GGG	4	0.1576
CamerRush.01G106100.1	Camer_1:-10965796	GCTGGAGGAAGATGGCTCAG+CGG	0.746931	-2.60	CamerRush.10G022700.1	Camer_10:+2231019	GGTGGAGGGAGATGGCGAAG+CAG	4	0.0076
CamerRush.04G166500.1	Camer_4:+29945359	GCAATAATATAGCATTCACA+TGG	0.674454	-0.20	CamerRush.10G085100.1	Camer_10:-14953716	GTAATAATATAGCACTTGCA+TAG	4	0.0120
CamerRush.04G166600.1	Camer_4:-29952099	GAAAATTGAAGATACCACTG+GGG	0.779523	0.00	CamerRush.11G114900.1	Camer_11:+18217452	CAAAATTGTTGATACCACAG+TAG	4	0.0280
CamerRush.04G166700.1	Camer_4:-29957984	TTTGACGCAGTTGATGATGG+CGG	0.731395	0.00	CamerRush.11G068400.1	Camer_11:+9049792	TTTGTCTCTGTGGATGATGG+TAG	4	0.0162
CamerRush.04G166800.1	Camer_4:+29967450	GGTGGCCATTAATATCTGTG+GGG	0.766832	-0.60	CamerRush.10G069700.1	Camer_10:+8533728	GGTGGACCTTGATATCTCTG+GAG	4	0.0319
CamerRush.04G166900.1	Camer_4:-29978380	AAGGATTTGATGCTACACGG+TGG	0.802877	0.00	CamerRush.10G082200.1	Camer_10:+12691525	AAGGCTTTGATGGTTCATGG+GGG	4	0.0088
CamerRush.04G167000.1	Camer_4:+29989404	ATCTTGGGAGATGAACACGC+AGG	0.740320	-0.40	CamerRush.10G027200.1	Camer_10:-2688841	AACTTTGGAGATGGACACAC+CAG	4	0.0487
CamerRush.04G167100.1	Camer_4:-29994591	TCTCAAGTAACAAGACCGTG+AGG	0.766937	0.00	CamerRush.09G082000.1	Camer_9:+8918510	AACCAAGTAACAAGACCCTG+AAG	4	0.0385
CamerRush.04G167200.1	Camer_4:-30009243	TGCCGAATACTGAGCCCATG+AGG	0.727911	0.00	CamerRush.01G119300.1	Camer_1:+12730339	TGCGGAATGCAGAGCCTATG+TGG	4	0.1167
CamerRush.04G167300.1	Camer_4:+30014166	CGTACGCTGAGAGAAAGACG+AGG	0.797661	-0.10	CamerRush.11G033200.1	Camer_11:-3360869	CATTCGTTGAGAGAAAGTCG+TAG	4	0.0567
CamerRush.04G167400.1	Camer_4:+30018080	GGGCAATTATTGAAGATGAG+GGG	0.710054	0.00	CamerRush.10G003700.1	Camer_10:-352740	GGGCTACAAATGAAGATGAG+AAG	4	0.0444
CamerRush.01G106200.1	Camer_1:+10971675	GGATGATCCTCATCACACAA+AGG	0.724188	-3.50	CamerRush.10G050300.1	Camer_10:+5373507	AGATGCACCGCATCACACAA+AGG	4	0.1790
CamerRush.04G167500.1	Camer_4:+30021380	CTATGTTGAAAATCTCACAG+AGG	0.810863	-0.10	CamerRush.01G266900.1	Camer_1:-39229886	TAATGTAGAAAAACTCACAG+GGG	4	0.5126
CamerRush.04G167600.1	Camer_4:-30036315	ACTCTTTGAACGCTGCTCTG+CGG	0.739487	0.00	CamerRush.11G053700.1	Camer_11:+5650892	ACTCTTTAACCTCTGCTCTT+CAG	4	0.0233
CamerRush.04G167700.1	Camer_4:+30057375	ATCCTCCTATTACCCCAATG+CGG	0.756973	0.00	CamerRush.10G082200.1	Camer_10:+12692851	GTACTCCTGTTTCCCCAATG+AGG	4	0.1926
CamerRush.04G167800.1	Camer_4:+30069254	CCCAGAAGTTGCGAGCACAG+TGG	0.759505	0.00	CamerRush.10G130600.1	Camer_10:+20965182	CCCAGAATTTGTGAGATCAG+AGG	4	0.0449
CamerRush.04G167900.1	Camer_4:+30084012	GATCATATTCAGTCACTGGG+TGG	0.738163	-0.80	CamerRush.10G006200.1	Camer_10:+544476	GATCATTTGCATCCACTGGG+GAG	4	0.0213
CamerRush.04G168000.1	Camer_4:-30090851	TTTACGAGAGAAGGGAACTG+AGG	0.723460	0.00	CamerRush.10G007300.1	Camer_10:-640936	TTGATGAAAGAAGGGAAATG+AAG	4	0.0444
CamerRush.04G168100.1	Camer_4:-30100150	GCAACCTTCAAGGTGCACTG+AGG	0.756056	-5.10	CamerRush.10G071800.1	Camer_10:-9132820	TCAATCTTCAAAGTACACTG+AGG	4	0.5590
CamerRush.04G168200.1	Camer_4:-30105702	GCAACCTTCAAGGTGCACTG+AGG	0.756056	-5.10	CamerRush.10G071800.1	Camer_10:-9132820	TCAATCTTCAAAGTACACTG+AGG	4	0.5590
CamerRush.04G168300.1	Camer_4:+30121639	ACCCATAATATGGAGCTGAG+GGG	0.738771	-2.10	CamerRush.01G234600.1	Camer_1:-34700731	ACCCCTAATATGGAGAAAAG+AGG	4	0.1846
CamerRush.04G168400.1	Camer_4:-30136003	CAGGGCAGGAAACTCCGGGA+CGG	0.711906	-2.50	CamerRush.08G101800.1	Camer_8:+18781777	AATGGCAGGAAGATCCGGGA+GAG	4	0.0360
CamerRush.01G106300.1	Camer_1:-10985382	ATTATCGTGATGAACTACAG+AGG	0.721370	0.00	CamerRush.04G039000.1	Camer_4:-4701838	CTTATCGTCATGAACTACAA+GAG	3	0.1122
CamerRush.04G168500.1	Camer_4:-30140817	TTGATGGCCTCCTCCCTCGG+CGG	0.735067	-1.50	CamerRush.09G028500.1	Camer_9:-2184059	TTGATGGTCTCCTCCATTGC+TGG	4	0.2411
CamerRush.04G168600.1	Camer_4:+30147407	TGGAAAGGGGAGGTTCCAAG+AGG	0.721617	-3.80	CamerRush.01G143600.1	Camer_1:+18044512	TTTACAGGGGAGATTCCAAG+AAG	4	0.0381
CamerRush.04G168700.1	Camer_4:+30162124	CAACATTTACATTCACACAG+CGG	0.767411	0.00	CamerRush.09G047400.1	Camer_9:+3959824	CAACATTTACATTCCAATAA+TGG	4	0.1644
CamerRush.04G168800.1	Camer_4:+30166975	TCATGGCCATCATCAGTGTG+GGG	0.688745	0.00	CamerRush.10G075500.1	Camer_10:+10140760	TCATGATCATCATCATGGTG+GAG	4	0.0000
CamerRush.04G168900.1	Camer_4:-30176572	CTACTCTTGATAGAGCAAGG+AGG	0.777216	-3.00	CamerRush.10G098800.1	Camer_10:+17652532	GTACTCTTCAAAGAGAAAGG+AGG	4	0.3687
CamerRush.04G169000.1	Camer_4:+30200501	AAGCACAGGAAGCATCCGGG+AGG	0.734313	-1.80	CamerRush.11G073700.1	Camer_11:-11250194	AAGCACAGGAAGCACTGGGA+TAG	4	0.0012
CamerRush.04G169100.1	Camer_4:+30203116	GTATGTGAGAGCTTGCTGTG+AGG	0.758694	-1.70	CamerRush.10G083600.1	Camer_10:+13919082	GTATCCGAGAGCTTGATATG+AAG	4	0.1282
CamerRush.04G169200.1	Camer_4:+30207185	GCATACAGTCCTCTAGCACG+AGG	0.715518	0.00	CamerRush.10G126900.1	Camer_10:-20678457	GCATAAAGTCCTCTTGCTCT+AGG	4	0.0650
CamerRush.04G169300.1	Camer_4:-30212400	TGGGAAGACGAGTGTCGACG+CGG	0.722095	-1.90	CamerRush.04G122000.1	Camer_4:+24747552	GGGGCAGACGAGCGTCGACA+TGG	4	0.3540
CamerRush.04G169400.1	Camer_4:+30216192	GTATGTGAGAGCTTGCTGTG+AGG	0.758694	-1.70	CamerRush.10G083600.1	Camer_10:+13919082	GTATCCGAGAGCTTGATATG+AAG	4	0.1282
CamerRush.01G106400.1	Camer_1:-11003195	GGGTTGGTATTCAGCAGCGG+CGG	0.718940	-3.50	CamerRush.11G067500.1	Camer_11:-8771984	TGTTTGGGATTCAGCAGCTG+GGG	4	0.2444
CamerRush.04G169500.1	Camer_4:+30219755	GTATGTGAGAGCTTGCTGTG+AGG	0.758694	-1.70	CamerRush.10G083600.1	Camer_10:+13919082	GTATCCGAGAGCTTGATATG+AAG	4	0.1282
CamerRush.04G169600.1	Camer_4:+30223318	GTATGTGAGAGCTTGCTGTG+AGG	0.758694	-1.70	CamerRush.10G083600.1	Camer_10:+13919082	GTATCCGAGAGCTTGATATG+AAG	4	0.1282
CamerRush.04G169700.1	Camer_4:+30227797	GTGTTAATGAAATGGCAACG+AGG	0.747915	-1.30	CamerRush.10G070000.1	Camer_10:+8696675	GAGGTAATAAAATGGCAATG+GAG	4	0.0407
CamerRush.04G169800.1	Camer_4:+30236106	GTGTTAATGAAATGGCAACG+AGG	0.747915	-1.30	CamerRush.10G070000.1	Camer_10:+8696675	GAGGTAATAAAATGGCAATG+GAG	4	0.0407
CamerRush.04G169900.1	Camer_4:+30239411	GTGTTAATGAAATGACAACG+AGG	0.827139	-1.80	CamerRush.11G065400.1	Camer_11:+8157874	GCGTACATGAAATGACAATG+AGG	4	0.0899
CamerRush.04G170000.1	Camer_4:+30244443	GGTTGCATGAGCATGTCCGG+CGG	0.717037	-3.40	CamerRush.01G151200.1	Camer_1:+21569895	GGTTGCAGGGGTATGTCGGG+GGG	4	0.0292
CamerRush.04G170100.1	Camer_4:+30250272	GTGTTAATGAAATGGCTACG+AGG	0.737604	-1.10	CamerRush.11G025400.1	Camer_11:-2560115	GTGTTAATGAAAAGGCAAAC+TAG	4	0.0176
CamerRush.04G170200.1	Camer_4:+30252137	GCATACAGTCCTCTAGCACG+AGG	0.715518	0.00	CamerRush.10G126900.1	Camer_10:-20678457	GCATAAAGTCCTCTTGCTCT+AGG	4	0.0650
CamerRush.04G170300.1	Camer_4:+30255772	AAAGTACATAGGTCTCTCCG+AGG	0.734826	-0.60	CamerRush.11G122200.1	Camer_11:-18823817	AAAGTAGAAACGTCTCTCTG+GGG	4	0.0864
CamerRush.04G170400.1	Camer_4:+30257745	CTCGTGTATGAATCCCCAGG+AGG	0.743287	0.00	CamerRush.09G104600.1	Camer_9:+15440779	CTCTTTTATGAATCCCATGG+AAG	4	0.0147
CamerRush.01G106500.1	Camer_1:+11008919	GCTGTGGCTTCTGGACAGAG+CGG	0.798834	-2.80	CamerRush.10G095800.1	Camer_10:+17014976	AAGGTGGCTTGTGGACAGAG+CAG	4	0.0212
CamerRush.04G170500.1	Camer_4:-30266960	AGTCGGACGAAGAAATATCG+GGG	0.722935	0.00	CamerRush.10G105500.1	Camer_10:+18680904	AGAAGCATGAAGAAATATCG+AGG	4	0.3589
CamerRush.04G170600.1	Camer_4:-30275423	ATGAGGGCATGAAAGTACAG+AGG	0.733860	0.00	CamerRush.10G024800.1	Camer_10:-2413207	ATCTGAGCATGAAAGTACAA+GAG	4	0.0595
CamerRush.04G170700.1	Camer_4:+30281987	GCAAAACCTCCTGAACATGG+GGG	0.767012	0.00	CamerRush.11G025700.1	Camer_11:+2578605	GCAACAGATCCAGAACATGG+AGG	4	0.1224
CamerRush.04G170800.1	Camer_4:-30286800	ACTTTGACAGAAGAAGCCGA+CGG	0.781510	-0.70	CamerRush.10G037800.1	Camer_10:+3808803	ACATTGACAGAAGAATAAGA+AAG	4	0.0000
CamerRush.04G170900.1	Camer_4:-30292781	AATATTGAGCTAATTCACGA+GGG	0.728229	0.00	CamerRush.11G074600.1	Camer_11:-11647656	AATATTGAGCATATTCACTC+TGG	4	0.0379
CamerRush.04G171000.1	Camer_4:+30308329	TGTTGTTGGAGATCACACAG+AGG	0.832134	0.00	CamerRush.11G082300.1	Camer_11:+13734140	TAATGTTGGTGATCAAACAG+AGG	4	0.5333
CamerRush.04G171100.1	Camer_4:+30315847	AAGCATGAGTGAGTACCCAG+AGG	0.765390	0.00	CamerRush.10G035700.1	Camer_10:+3516893	AAACATGAATGAGTAAACAG+CAG	4	0.0583
CamerRush.04G171200.1	Camer_4:+30324305	GACCCTCGATCTGAACAACA+CGG	0.710774	0.00	CamerRush.01G066000.1	Camer_1:-6467057	CACCCTTGATCTGAACATCG+GAG	4	0.0575
CamerRush.04G171300.1	Camer_4:+30327071	GTTGAGGGGTCAACAACGAG+AGG	0.712506	-4.80	CamerRush.01G302000.1	Camer_1:+43623473	GTTCAGAGGCCAACAACGTG+AAG	4	0.0394
CamerRush.04G171400.1	Camer_4:+30329833	GAGGGAGAAGTTGAGCACCA+TGG	0.730644	-0.50	CamerRush.10G069600.1	Camer_10:+8503127	GATGGAGAAGGAGAGAACCA+GAG	4	0.0415
CamerRush.01G106600.1	Camer_1:+11035073	ACGATGATAGGAAATTACGC+CGG	0.812827	-0.10	CamerRush.11G039600.1	Camer_11:+4112020	AGGATGGTAGGAAATTATGA+GAG	4	0.0409
CamerRush.04G171500.1	Camer_4:-30336194	CTCGCCCAATTCGAACACGG+CGG	0.781615	0.00	CamerRush.10G077000.1	Camer_10:+10565677	CGCGCCCAATTCGCACCCGC+CAG	4	0.0035
CamerRush.04G171600.1	Camer_4:-30348612	TACACTAATAGCATCTACTG+CGG	0.769396	0.00	CamerRush.11G116600.1	Camer_11:-18391748	GACACTAAAAGCAACTCCTG+AGG	4	0.0970
CamerRush.04G171700.1	Camer_4:+30359195	TGTTGCAACGAAACTGACAG+AGG	0.801970	0.00	CamerRush.11G019300.1	Camer_11:+1955067	TGTTGAAGAGAAACTGAAAG+AAG	4	0.0815
CamerRush.04G171800.1	Camer_4:-30402041	AGAGCTGTAACAGATTCGTG+GGG	0.722184	-1.90	CamerRush.01G127100.1	Camer_1:+13836084	AGTGCTTCAACAGATTAGTG+CAG	4	0.0488
CamerRush.04G171900.1	Camer_4:+30409925	ACGAAAATAAAGTCGAACCG+GGG	0.754760	-0.70	CamerRush.06G121500.1	Camer_6:+19498678	ACGAAAAAAAAGCCTAACCC+AAG	4	0.0100
CamerRush.04G172000.1	Camer_4:-30412038	AAAGGTATGTGTCTGAACTG+CGG	0.784096	0.00	CamerRush.11G054300.1	Camer_11:+5739255	ACAACTATGTGTCTGAACTC+CAG	4	0.0617
CamerRush.04G172100.1	Camer_4:+30417315	TTCCGGTGACAATTGCAGTG+GGG	0.753982	0.00	CamerRush.01G298800.1	Camer_1:+43090917	TTCCGGTGAGGATTGTAGAG+AGG	4	0.0222
CamerRush.04G172200.1	Camer_4:-30425378	TTGGGGACATTAGATCCGAG+AGG	0.754668	-2.40	CamerRush.01G156500.1	Camer_1:+23354171	TTGGGAACATTGGAACCGTG+TAG	4	0.0584
CamerRush.04G172300.1	Camer_4:-30432178	CTACAGGGTCCACAATACCA+AGG	0.736847	-0.90	CamerRush.10G128500.1	Camer_10:+20801503	CATCAGGGTCCTCAACACCA+GGG	4	0.1327
CamerRush.04G172400.1	Camer_4:-30443456	ACGGGAACAGCACCACCAGG+CGG	0.733860	-1.80	CamerRush.01G175600.1	Camer_1:+26049717	AGGGGAAGAGCACCAAGAGG+AAG	4	0.0068
CamerRush.01G106700.1	Camer_1:-11041641	TGTACAAGCAGGTCTCCTTG+GGG	0.663063	-0.80	CamerRush.10G156400.1	Camer_10:-23260443	TTTACAAGCAGCTCTATTTG+GAG	4	0.0408
CamerRush.04G172500.1	Camer_4:-30445620	GATCCAGACAGTAATAGGAA+GGG	0.650027	-0.90	CamerRush.10G136200.1	Camer_10:+21519747	GAAAAAGATAGTAATAGGAA+AAG	4	0.0780
CamerRush.04G172600.1	Camer_4:+30471259	AAATTGGAGAAGGATCCGCA+AGG	0.763630	-3.10	CamerRush.11G036000.1	Camer_11:+3686875	AAATTGGAGGAGGACCTGCG+GAG	4	0.0140
CamerRush.04G172700.1	Camer_4:-30479484	ATCGACGACTTCCAGTACGG+CGG	0.784509	-1.50	CamerRush.07G015300.1	Camer_7:+1130477	CTCGGCGACTTCCAGTGCCG+GAG	4	0.0127
CamerRush.04G172800.1	Camer_4:+30494688	TGACCACACATATAACTCAG+GGG	0.755463	0.00	CamerRush.11G079100.1	Camer_11:-13167875	TGAATACACCTATAAATCAG+AAG	4	0.0463
CamerRush.04G172900.1	Camer_4:+30503715	CAAGTGTGTAGGGAGATGAA+GGG	0.732353	0.00	CamerRush.11G065200.1	Camer_11:+8068040	CAAGTGTTTAGGGATAGGTA+TGG	4	0.0057
CamerRush.04G173000.1	Camer_4:+30506467	AAGTTGCAGGCTGATCACAG+TGG	0.791749	0.00	CamerRush.10G109400.1	Camer_10:+18999251	GATTTGCAGGCTGGTAACAG+AGG	4	0.2333
CamerRush.04G173100.1	Camer_4:-30511612	GCGGACGAGATCTTCCCGCG+TGG	0.766654	-5.70	CamerRush.04G173100.1	Camer_4:-30511612	GCGGACGAGATCTTCCCGCG+TGG	0	10000
CamerRush.04G173200.1	Camer_4:+30526304	GGTGATCTAAGAGAAGACTG+GGG	0.819693	-1.90	CamerRush.01G301900.1	Camer_1:-43599875	CGTGATCTACGTGAAGAGTG+GAG	4	0.0027
CamerRush.04G173300.1	Camer_4:-30536414	TCTTCCTAAAGAGTGGAATG+GGG	0.737401	-3.50	CamerRush.10G053900.1	Camer_10:-5933724	TCTTATTAAAGAATGGAAGG+CAG	4	0.0317
CamerRush.04G173400.1	Camer_4:-30539436	GCATTGAAGATCAAATGAGG+AGG	0.675484	-1.40	CamerRush.10G095500.1	Camer_10:-16983790	GCATACAAGATCAAACGAGA+AGG	4	0.2131
CamerRush.01G106800.1	Camer_1:+11045629	TAAACCACGAGGTTAAGGCG+AGG	0.739058	-2.80	CamerRush.08G018700.1	Camer_8:+1810441	TAAAACATGAGGTTAATGCA+TGG	4	0.1172
CamerRush.04G173500.1	Camer_4:+30548278	CTGAAGAAGAGTATCTACTG+AGG	0.726139	-0.10	CamerRush.01G206900.1	Camer_1:-29768595	CTGAAGAACAGTAATTGCTG+GAG	4	0.0010
CamerRush.04G173600.1	Camer_4:+30551497	GCTGCTGTACACGCAAAGTG+AGG	0.649620	-1.50	CamerRush.03G037600.1	Camer_3:-3029863	ACTGCTGAACACCGAAAGTG+AAG	4	0.0000
CamerRush.04G173700.1	Camer_4:+30560938	ATGCAGTTGCAGTACCACTG+GGG	0.786228	-1.70	CamerRush.10G030800.1	Camer_10:-3025837	ATGATGTTGAAGTTCCACTG+GAG	4	0.0367
CamerRush.04G173800.1	Camer_4:-30565833	TGAGTCGAAATATCTGGTTG+AGG	0.722048	0.00	CamerRush.10G077100.1	Camer_10:-10593058	TCAGCTGAAATATCTGATTG+AGG	4	0.6000
CamerRush.04G173900.1	Camer_4:-30576127	CAAGCTTAATCTAACCACCG+GGG	0.790224	0.00	CamerRush.09G098400.1	Camer_9:-14336384	CAAGCTGAATAGAACCACAG+CGG	4	0.0945
CamerRush.04G174000.1	Camer_4:+30584982	TATCAATATCACGATCAAGG+AGG	0.753877	0.00	CamerRush.10G132400.1	Camer_10:+21120542	TATAAAACTCACGAGCAAGG+GAG	4	0.0041
CamerRush.04G174100.1	Camer_4:-30634064	ACTTTGATAAGGGAAAGACT+CGG	0.782018	-1.00	CamerRush.10G007600.1	Camer_10:+671890	GCTTTGCTTATGGAAAGACT+GGG	4	0.1010
CamerRush.04G174200.1	Camer_4:+30642891	CCTCGGCGACAACATCATGG+TGG	0.728006	0.00	CamerRush.01G083200.1	Camer_1:-8302614	CCTCTGCAACAACCTCATCG+AGG	4	0.0288
CamerRush.04G174300.1	Camer_4:+30653604	AGATTCTAAGAAAGGCAACG+GGG	0.770578	0.00	CamerRush.10G150700.1	Camer_10:-22784020	ATATTCTACCAGAGGCAACG+GAG	4	0.0272
CamerRush.04G174400.1	Camer_4:-30661376	GTGAAGAAGCATGACTCCGG+AGG	0.668362	0.00	CamerRush.02G225300.1	Camer_2:+33914283	GTGAAGAAGCTTCACTTTGG+GAG	4	0.0101
CamerRush.01G106900.1	Camer_1:+11052254	CAAGTACCATCCTAAACCAG+GGG	0.701883	0.00	CamerRush.11G066900.1	Camer_11:+8587877	CATGTTCTCTCCTAAACCAG+AAG	4	0.0654
CamerRush.01G010600.1	Camer_1:+843938	AATTTGAGAAGTGAGCACGT+TGG	0.749733	0.00	CamerRush.10G020000.1	Camer_10:+1858544	AATTTGGGAAGTGTTCAGGT+AGG	4	0.0072
CamerRush.04G174500.1	Camer_4:+30663300	TGAGTGAAGAAACTCAACCG+GGG	0.786324	-5.20	CamerRush.10G081000.1	Camer_10:-11901207	TGTGTCAAGAAAGTCAACTG+CAG	4	0.0079
CamerRush.04G174600.1	Camer_4:-30697440	GAGGTTGGAGAAGTAACTGG+CGG	0.801679	-1.90	CamerRush.10G000800.1	Camer_10:-102345	GAAGTTGGAGATGAAATTGG+CGG	4	0.0722
CamerRush.04G174700.1	Camer_4:-30703821	GCTTTGGGAGGTGAAATGCG+AGG	0.753460	-1.20	CamerRush.10G094500.1	Camer_10:+16764511	GCATTTGGAGGTGATAGGCG+AGG	4	0.0112
CamerRush.04G174800.1	Camer_4:+30723247	AGTTTGCAGGATCAGGACAA+CGG	0.698670	0.00	CamerRush.10G021400.1	Camer_10:+2092737	AGTATGCCGGCTCAGGATAA+AAG	4	0.0136
CamerRush.04G174900.1	Camer_4:-30740975	TTTAAAACAGATCATCAACG+TGG	0.808040	0.00	CamerRush.10G114600.1	Camer_10:-19481477	TCAAAAACAGATGATCAATG+GAG	4	0.0100
CamerRush.04G175000.1	Camer_4:+30757751	ACGAGTGCTCAATGACCATG+GGG	0.733396	0.00	CamerRush.09G126900.1	Camer_9:+17870610	AGGAGAGCTCAATGCCAATG+GAG	4	0.0199
CamerRush.04G175100.1	Camer_4:+30761368	AAATCATCATCTATACGACG+AGG	0.754683	0.00	CamerRush.10G098700.1	Camer_10:-17619298	AAATCATCAACTAAACAACC+AAG	4	0.0550
CamerRush.04G175200.1	Camer_4:+30767945	ACGACACCCTGTATGATACG+CGG	0.765255	0.00	CamerRush.04G175200.1	Camer_4:+30767945	ACGACACCCTGTATGATACG+CGG	0	10000
CamerRush.04G175300.1	Camer_4:-30771723	TGTGGAGACAGTGTACCGTG+GGG	0.795144	-0.50	CamerRush.09G014800.1	Camer_9:+1037917	TGTCAAGACGGTGTACCCTG+TGG	4	0.1214
CamerRush.04G175400.1	Camer_4:-30777389	ATAGGCCAAGTTCTTCAACG+TGG	0.799400	0.00	CamerRush.01G196200.1	Camer_1:-28500572	AGAGGGCAAGTGCTTCAGCG+AAG	4	0.0218
CamerRush.01G107000.1	Camer_1:-11054492	GATGTGAGCATCAATGACCA+AGG	0.696984	-2.80	CamerRush.01G106900.1	Camer_1:-11051714	GTTGTCAGCATCAAGGATCA+AGG	4	0.0159
CamerRush.04G175500.1	Camer_4:-30779048	GATTGGACAAGAATGCCGTG+GGG	0.782167	-1.20	CamerRush.01G121300.1	Camer_1:+13055421	ATTTGGACAAGAAAGCCATG+AGG	4	0.2805
CamerRush.04G175600.1	Camer_4:-30785009	GTAATAGCACCGGTGCACGG+CGG	0.765301	-3.00	CamerRush.03G021600.1	Camer_3:+1727446	ATTTTAGCAGCGGTGCACGG+GGG	4	0.1572
CamerRush.04G175700.1	Camer_4:-30802174	CTGGGGAGTATATTACACCA+GGG	0.742712	-1.50	CamerRush.10G148800.1	Camer_10:-22633318	AGGAGGACTATATTACACCA+CAG	4	0.1206
CamerRush.04G175800.1	Camer_4:-30804986	TCCATGTACAGAGAACTATG+TGG	0.721841	0.00	CamerRush.10G034000.1	Camer_10:+3334462	TTCATGTTCAGAGAGCTATT+AGG	4	0.1773
CamerRush.04G175900.1	Camer_4:+30828404	TATACGCAATCTATGCAATG+GGG	0.760918	-1.60	CamerRush.01G255000.1	Camer_1:+37760774	TATATGGAACATATGCAATG+CAG	4	0.0311
CamerRush.04G176000.1	Camer_4:-30830058	GAAAAGGCACAAGTTCATGG+AGG	0.757562	0.00	CamerRush.10G128400.1	Camer_10:+20790484	TATCAGGAACAAGTTCATGG+AAG	4	0.0420
CamerRush.04G176100.1	Camer_4:+30843252	GTACGGGGAAGAAATCAGCC+CGG	0.708710	0.00	CamerRush.10G105400.1	Camer_10:-18664199	TTACGCGGCAGAAATAAGCC+AAG	4	0.1010
CamerRush.04G176200.1	Camer_4:+30852048	TTGCTGCTCAGGGAAAGCGG+CGG	0.714197	-3.40	CamerRush.10G080000.1	Camer_10:-11661831	TTGCAGCTTGGGGAAAGAGG+CAG	4	0.0339
CamerRush.04G176300.1	Camer_4:+30857576	CGTGACGGACACCTGCAGGG+AGG	0.765734	-1.40	CamerRush.08G029500.1	Camer_8:-3043446	CGTGAAGGACACCTCCGGCG+AGG	4	0.0200
CamerRush.04G176400.1	Camer_4:-30873598	GATATGGCTGAATGTCAGGA+GGG	0.677131	-3.70	CamerRush.10G075200.1	Camer_10:+10042353	GATTTGGAAGAATATCAGGA+GGG	4	0.2881
CamerRush.01G107100.1	Camer_1:-11055854	CAAAGTACTGATGAATACTG+TGG	0.689237	-0.80	CamerRush.09G068900.1	Camer_9:-6433328	CAAGGTACCACTGAATACTG+AGG	4	0.2154
CamerRush.04G176500.1	Camer_4:-30876498	AGACATGTATGCCAAATGTG+GGG	0.782195	-1.20	CamerRush.10G124500.1	Camer_10:+20520980	AGATATGTAAGCCATATATG+GAG	4	0.0246
CamerRush.04G176600.1	Camer_4:-30879778	TGATCTGGAGAAGCGCCGCG+TGG	0.710096	-0.20	CamerRush.01G107900.1	Camer_1:+11148669	CCTTCTGAAGAAGCGCCGCG+AGG	4	0.4189
CamerRush.04G176700.1	Camer_4:+30883872	GATTACATAGAGGATCATGG+TGG	0.788537	-1.60	CamerRush.10G086300.1	Camer_10:+15231895	TATTACATTGAGCATAATGG+GGG	4	0.2526
CamerRush.04G176800.1	Camer_4:+30895076	GCAATAAACTTGCAACACCG+GGG	0.724365	-2.70	CamerRush.11G030400.1	Camer_11:+3056124	GCAATAAAATTGGACCACCA+AAG	4	0.0077
CamerRush.04G176900.1	Camer_4:-30896592	TGTCCATGGTTTGAACAAGG+AGG	0.736661	-1.00	CamerRush.10G026900.1	Camer_10:+2640382	TTTCCACCGTTTGAACAAGA+GGG	4	0.2524
CamerRush.04G177000.1	Camer_4:+30901459	AGGTAACTGTACAAACCGGA+AGG	0.682445	-0.90	CamerRush.10G035800.1	Camer_10:+3525689	AGGTAACTTTAGAAAAAGGA+GGG	4	0.1106
CamerRush.04G177100.1	Camer_4:+30905089	GAAAAGAGGGAGGAAATCTG+GGG	0.689714	-0.30	CamerRush.10G081500.1	Camer_10:+12220070	GAAAAGAGAGACTAGATCTG+TAG	4	0.0172
CamerRush.04G177200.1	Camer_4:+30917077	AAAGGACCGTCACAGCAAGG+TGG	0.727738	0.00	CamerRush.10G099400.1	Camer_10:-17761919	AAAGGACTGGCACAGTAAGA+CGG	4	0.1262
CamerRush.04G177300.1	Camer_4:-30920348	CGAGGCGAGAGGTGGCGGTG+CGG	0.665876	-2.20	CamerRush.10G136000.1	Camer_10:+21497830	GGAGGCAATAGGTGGTGGTG+GAG	4	0.0388
CamerRush.04G177400.1	Camer_4:+30924635	ATTTCCTACCCACGTCAGAG+CGG	0.736562	0.00	CamerRush.11G110600.1	Camer_11:-17761494	GGTTCCTGCCCACATCAGAG+GAG	4	0.1198
CamerRush.01G107200.1	Camer_1:+11063177	CATATGCAGGTAATTCTCAG+CGG	0.731844	0.00	CamerRush.11G020600.1	Camer_11:+2060883	CATATCCTGGTAATTATCTG+TAG	4	0.0408
CamerRush.04G177500.1	Camer_4:+30930400	ATTTCCTACCCACGTCAGAG+CGG	0.736562	0.00	CamerRush.11G110600.1	Camer_11:-17761494	GGTTCCTGCCCACATCAGAG+GAG	4	0.1198
CamerRush.04G177600.1	Camer_4:+30948090	AGGAAGGTAACAAAGCATTG+GGG	0.794985	0.00	CamerRush.10G149700.1	Camer_10:+22696731	AGAAAAGGAACAAAGCATTA+TAG	4	0.1337
CamerRush.04G177700.1	Camer_4:+30956024	GCTCGTGATGAAATGCAATG+GGG	0.809614	-0.50	CamerRush.11G087000.1	Camer_11:-14648045	GCTCGTCATGAGTAGCAATG+GAG	4	0.0239
CamerRush.04G177800.1	Camer_4:+30962718	ACACTGGAGATGCATTGGGG+AGG	0.688532	-1.50	CamerRush.10G016500.1	Camer_10:-1526693	AAACTTGAGATGCACTGGAG+GGG	4	0.0945
CamerRush.04G177900.1	Camer_4:+30970199	TGCCCAACGAGTTCCTTCTG+GGG	0.694515	0.00	CamerRush.10G106000.1	Camer_10:+18723139	TGCTCAACGATTTCCTTGTA+CAG	4	0.0100
CamerRush.04G178000.1	Camer_4:-30971652	CATTGAGAAGAGGAACATCG+TGG	0.775005	0.00	CamerRush.10G061400.1	Camer_10:-7159027	GAGTGAGAAGGAGAACATCG+AAG	4	0.0718
CamerRush.04G178100.1	Camer_4:+30977036	GTTCCAATGATGGTTGTGAG+CGG	0.748866	-2.30	CamerRush.10G094300.1	Camer_10:+16739902	ATTTCAATGTTGGTAGTGAG+TGG	4	0.3678
CamerRush.04G178200.1	Camer_4:+30989250	AAATGGTGATTCAAGTGACG+GGG	0.759556	-0.50	CamerRush.09G142600.1	Camer_9:-19263200	AAATGATGAGTGAATTGACG+GAG	4	0.0082
CamerRush.04G178300.1	Camer_4:-31012897	CAAGTTCCCTATGACCAACG+TGG	0.725785	0.00	CamerRush.10G072000.1	Camer_10:+9201011	CAAGGCCCCTAGGCCCAACG+TGG	4	0.0623
CamerRush.04G178400.1	Camer_4:+31019371	CTGGGCTTCAGGTTTCTCTG+CGG	0.704272	-1.30	CamerRush.10G101600.1	Camer_10:+18246776	CTGGGTTGCACGTTTCTCTC+AAG	4	0.0324
CamerRush.01G107300.1	Camer_1:+11079842	ACGTGGCTTTCATCCCCACG+AGG	0.772938	-4.80	CamerRush.09G067600.1	Camer_9:+6307552	ACATGGGTTTCATCCTCAAG+CAG	4	0.0121
CamerRush.04G178500.1	Camer_4:+31023238	TAACTGTCCAAAGATTACAG+TGG	0.784259	-0.50	CamerRush.11G071400.1	Camer_11:+10132549	TCTCATTCCAAAGATTACAG+GGG	4	0.1849
CamerRush.04G178600.1	Camer_4:-31027270	TTCATCAAAAGAATACTCGG+TGG	0.750078	0.00	CamerRush.10G076500.1	Camer_10:-10376858	TTAAACAAAAGAAAACTCTG+CAG	4	0.0464
CamerRush.04G178700.1	Camer_4:+31033590	GTCCTGGTCACAGAAATGTG+AGG	0.749013	-2.60	CamerRush.11G078700.1	Camer_11:-13053959	CACCTGGTCGCTGAAATGTG+GGG	4	0.1119
CamerRush.04G178800.1	Camer_4:-31038043	TGATGGAAGAAACTGGATTG+GGG	0.647424	0.00	CamerRush.10G085800.1	Camer_10:+15135933	TTAAGGAAGAAACAGTATTG+AAG	4	0.0000
CamerRush.04G178900.1	Camer_4:-31043385	GTTTCATAGAGATCATCTGG+GGG	0.750957	-1.10	CamerRush.10G091700.1	Camer_10:+16243577	GTTTCATAGAGCTAAGCTTG+CAG	4	0.0055
CamerRush.04G179000.1	Camer_4:-31066660	GTTGAAAAGGATGATCAACA+GGG	0.761274	-3.20	CamerRush.10G014200.1	Camer_10:+1243412	GGTTAAAAGGTTGAACAACA+TGG	4	0.0544
CamerRush.04G179100.1	Camer_4:-31069487	CTTCTGCTCAGTCTTCTTAG+GGG	0.648867	0.00	CamerRush.10G126700.1	Camer_10:+20670967	CTTCTGCTAAGTCTGCTTCT+GAG	4	0.0016
CamerRush.04G179200.1	Camer_4:-31076225	GGGTTCCTGAGGCTTTGGTG+CGG	0.649549	0.00	CamerRush.11G075400.1	Camer_11:+11816874	GGGTTGCTGAGGTTTTGTTC+TGG	4	0.1000
CamerRush.04G179300.1	Camer_4:-31084576	GCAGCTACTACTACCAGCAG+CGG	0.743715	-0.90	CamerRush.08G132300.1	Camer_8:+21518416	TCAGGTACTTCTCCCAGCAG+TAG	4	0.0289
CamerRush.04G179400.1	Camer_4:+31105092	ACAGCATTCGAACAACAACG+GGG	0.800153	0.00	CamerRush.10G102300.1	Camer_10:-18317895	ACAGTATAAGAAAAACAACG+GAG	4	0.0435
CamerRush.01G107400.1	Camer_1:+11089099	GGTCGGGTGGTGAATCCAAG+TGG	0.758473	-3.50	CamerRush.11G023700.1	Camer_11:+2395562	GGACGGCTGTTGAATCAAAG+TAG	4	0.0483
CamerRush.04G179500.1	Camer_4:+31113174	TGTGCGGTGAAAGAACAAAG+AGG	0.784611	0.00	CamerRush.11G108100.1	Camer_11:-17533029	TCTGCAATTAAAGAACAAAG+GGG	4	0.3692
CamerRush.04G179600.1	Camer_4:-31114650	GGACAGGCACTACATCAGCG+GGG	0.748814	-0.10	CamerRush.02G309700.1	Camer_2:+43311499	GGACACGAACCACATGAGCG+AAG	4	0.0118
CamerRush.04G179700.1	Camer_4:+31116939	TGTGCAACAGGAAGACATGG+AGG	0.793327	0.00	CamerRush.10G142800.1	Camer_10:-22195933	AGTGAAAGAGGAAGACGTGG+GGG	4	0.0648
CamerRush.04G179800.1	Camer_4:+31137198	GTTCAATGAGAAATTCACCG+AGG	0.809457	0.00	CamerRush.11G109000.1	Camer_11:+17604327	GTTGAAGGAGAAATTCGACG+AGG	4	0.0279
CamerRush.04G179900.1	Camer_4:+31143896	GCATCATCTCGGAGAGCTCG+CGG	0.683488	-1.30	CamerRush.11G081100.1	Camer_11:-13599991	GCTTCATTTCTGTGAGCTCG+AGG	4	0.0713
CamerRush.04G180000.1	Camer_4:-31145137	GAAGCTGCGACAAAGAAAGG+AGG	0.720697	0.00	CamerRush.10G083500.1	Camer_10:+13901368	TAAGCTTCGACAAAGGAAAG+AGG	4	0.0785
CamerRush.04G180100.1	Camer_4:+31151610	GGAGTTGGTTGAGAACCAGG+TGG	0.744455	-3.50	CamerRush.10G002800.1	Camer_10:+259420	GGACTTGAGTGAGAACCAGC+TAG	4	0.0364
CamerRush.04G180200.1	Camer_4:-31157250	GGAGACATAACACCATCTGA+TGG	0.716531	0.00	CamerRush.10G076900.1	Camer_10:+10524554	GAAGACATAAACCAATCTGA+TAG	4	0.0152
CamerRush.04G180300.1	Camer_4:+31167694	GCGAAGAATTAAGCATAGAG+CGG	0.723153	-0.90	CamerRush.07G153300.1	Camer_7:-24346327	GAGAAGAATTAAGAATTTAG+TAG	4	0.0059
CamerRush.04G180400.1	Camer_4:-31175318	GCACATCCGAACAACACGCG+GGG	0.706260	0.00	CamerRush.11G068600.1	Camer_11:-9073228	GCACCTCCGAAAAAGACGCA+GAG	4	0.0043
CamerRush.01G107500.1	Camer_1:-11103369	GGTAATTGCATGGATCACCG+AGG	0.789467	-3.10	CamerRush.11G023000.1	Camer_11:+2346087	GAAAATTTCATGGGTCACCG+TGG	4	0.1763
CamerRush.04G180500.1	Camer_4:-31185868	TGCATGGAAATAGAGAACCA+CGG	0.762274	0.00	CamerRush.10G156700.1	Camer_10:+23291387	TGCACGGAGATAGAGTACAA+AAG	4	0.0000
CamerRush.04G180600.1	Camer_4:-31189083	GCACTTCCGAACAACACGCG+GGG	0.706260	0.00	CamerRush.10G083300.1	Camer_10:+13558669	ACACTACTCAACAACACGCG+TGG	4	0.3675
CamerRush.04G180700.1	Camer_4:+31194690	GCGGTTCGCTACTTCCATGG+AGG	0.722263	-1.60	CamerRush.11G043600.1	Camer_11:+4571599	GTGTTTTGCTACTTTCATGG+AAG	4	0.0046
CamerRush.04G180800.1	Camer_4:-31205293	GGACCAACCAGAGTTGACGT+AGG	0.743528	-2.10	CamerRush.10G140300.1	Camer_10:+21981362	GGAGCAACCTGAGTGAACGT+AAG	4	0.0057
CamerRush.04G180900.1	Camer_4:+31222431	AGTCTGGAAGGCGAGCACGG+AGG	0.771391	-1.60	CamerRush.02G029800.1	Camer_2:-2375243	CGTCTGGATGGCGAGCAGAG+CAG	4	0.0127
CamerRush.04G181000.1	Camer_4:-31229948	ACTATGCAGTAAAGACACGA+GGG	0.747949	0.00	CamerRush.01G247900.1	Camer_1:-36721258	ACTATGCAGTAAAAAAAGTA+AAG	4	0.0173
CamerRush.04G181100.1	Camer_4:+31238817	AGTCTGGAAGGCGAGCACGG+AGG	0.771391	-1.60	CamerRush.02G029800.1	Camer_2:-2375243	CGTCTGGATGGCGAGCAGAG+CAG	4	0.0127
CamerRush.04G181200.1	Camer_4:-31242410	GGTGTGGTTTAGGAGCAATG+GGG	0.760210	0.00	CamerRush.10G083400.1	Camer_10:+13719238	GGTGTGGTTTTGGAGAGAGG+TGG	4	0.0136
CamerRush.04G181300.1	Camer_4:-31255837	GTATTGAAGCGACTGCATGG+AGG	0.758920	-0.80	CamerRush.01G169100.1	Camer_1:+25284773	TTATTGAAGCCAATGCATAG+CAG	4	0.0305
CamerRush.04G181400.1	Camer_4:-31259798	CAATTGGAATCTGAAAAGGG+TGG	0.741245	0.00	CamerRush.10G053900.1	Camer_10:+5923630	CAAATGGAAACTGAAATTGG+TAG	4	0.0094
CamerRush.01G107600.1	Camer_1:-11129526	TCAAACTCCCAAGCGCTGGG+CGG	0.722078	-3.60	CamerRush.10G157500.1	Camer_10:-23475150	TCAAATTCCCAATCGTTGAG+AGG	4	0.0612
CamerRush.04G181500.1	Camer_4:+31266588	ATTGCCAAGATGGATAGAGA+GGG	0.682206	-0.80	CamerRush.10G076700.1	Camer_10:+10427837	AATGACAAGAGGGAGAGAGA+GAG	4	0.0025
CamerRush.04G181600.1	Camer_4:-31269367	TTATCCTGATGGGTACACAG+AGG	0.776433	-4.20	CamerRush.02G058400.1	Camer_2:+4742530	GCTTCCTGGTGGGTACACAG+AAG	4	0.1000
CamerRush.04G181700.1	Camer_4:+31276974	ATCAGCATGAGACCCTCAGT+AGG	0.723561	-1.80	CamerRush.01G085900.1	Camer_1:+8681971	ATGGGCAAGAGAGCCTCAGT+GAG	4	0.0088
CamerRush.04G181800.1	Camer_4:+31287859	TGTAAAAGTGGTATCTGCTG+TGG	0.709394	-1.60	CamerRush.10G007200.1	Camer_10:-637183	TGTAAAAATCTTTTCTGCTG+AGG	4	0.0462
CamerRush.04G181900.1	Camer_4:+31291104	ACCAACATAAGGCTTCACTG+GGG	0.812266	0.00	CamerRush.10G115800.1	Camer_10:-19681567	ACCAATATACGGCTTAATTG+CAG	4	0.0516
CamerRush.04G182000.1	Camer_4:-31297119	CTAATGGTAGGACTCTCCGG+AGG	0.740660	-1.40	CamerRush.10G018200.1	Camer_10:+1687011	CGCATGGTAGGAATCTTCGG+AGG	4	0.0646
CamerRush.04G182100.1	Camer_4:+31317289	CAGCTGTGAGAGGAACTGTG+GGG	0.827875	0.00	CamerRush.02G285000.1	Camer_2:+41406006	CAGCTGCGAGAGAAAATGTA+GAG	4	0.1542
CamerRush.04G182200.1	Camer_4:-31320183	ACGGCTACCAATAAGAGATG+CGG	0.712164	0.00	CamerRush.10G019900.1	Camer_10:+1845993	AAGGACACCAATAAGACATG+CAG	4	0.0230
CamerRush.04G182300.1	Camer_4:+31330629	CACCTGTTACAGACACACGA+AGG	0.742122	0.00	CamerRush.11G064800.1	Camer_11:+7969757	CATCAGTTACAGAGACACAA+AAG	4	0.0000
CamerRush.04G182400.1	Camer_4:+31344818	TCAACTGTAGACATAGTAGG+CGG	0.781439	-1.90	CamerRush.10G019300.1	Camer_10:+1794137	TCAACACTAGACATAATAGT+GAG	4	0.1081
CamerRush.01G107700.1	Camer_1:-11138010	GCATATCATAGGCATCTAGG+CGG	0.781784	-0.10	CamerRush.10G143600.1	Camer_10:-22254204	GGATATCATATGGATATAGG+AAG	4	0.0095
CamerRush.04G182500.1	Camer_4:+31358595	AATCGGAATCCAAAGCTCCG+CGG	0.712599	-2.30	CamerRush.10G110500.1	Camer_10:+19076213	AATCAGAATCCGAATCTCGG+TGG	4	0.0112
CamerRush.04G182600.1	Camer_4:+31372158	TGTAACTGAGTGCTATGACA+GGG	0.705400	0.00	CamerRush.11G108400.1	Camer_11:+17548854	TGTAAATGAAAGCCATGACA+AAG	4	0.0481
CamerRush.04G182700.1	Camer_4:+31380220	TGCAGGTGTAAATGGCAATG+TGG	0.714511	-1.20	CamerRush.10G002500.1	Camer_10:+244337	TGCTGGTGTTAATGGAAGTG+TGG	4	0.2246
CamerRush.04G182800.1	Camer_4:+31382585	ATGCATATTAGACTTGATTG+TGG	0.647995	0.00	CamerRush.11G032900.1	Camer_11:+3335746	ATTTATATTAGCCATGATTG+AGG	4	0.0652
CamerRush.04G182900.1	Camer_4:-31386431	CCTCAACACCGTGTTCGTGG+CGG	0.696010	-1.00	CamerRush.10G128500.1	Camer_10:+20801512	CCTCAACACCAGGGTCGTCG+CAG	4	0.0000
CamerRush.04G183000.1	Camer_4:-31392188	CATGATCAACTACTTCCATG+CGG	0.762464	-0.10	CamerRush.10G058800.1	Camer_10:+6568060	AATGAACAAATAATTCCATG+TGG	4	0.2889
CamerRush.04G183100.1	Camer_4:-31401913	AATAAACTGGTCCCTCCACG+GGG	0.722658	-1.50	CamerRush.02G138900.1	Camer_2:-14465348	AATAAACTAGTCCATTCAGG+TAG	4	0.0022
CamerRush.04G183200.1	Camer_4:-31405568	ATGTAATCGAAGCATCATGG+CGG	0.754993	0.00	CamerRush.01G297000.1	Camer_1:-42807146	AAGAAATTGCAGCATCATGG+GAG	4	0.0305
CamerRush.04G183300.1	Camer_4:+31415229	ATTCATGTCAGAGCTCGAAG+GGG	0.738749	0.00	CamerRush.10G116200.1	Camer_10:-19738456	ATTCATGTCAAAGATCAATG+GAG	4	0.0456
CamerRush.04G183400.1	Camer_4:+31420922	GCTGAGGTAAGAGAGCTGGG+CGG	0.805854	-1.70	CamerRush.10G120900.1	Camer_10:+20252846	GCTGAGGCAGAAGAGATGGG+TAG	4	0.1440
CamerRush.01G107800.1	Camer_1:+11143618	GCAGTGGGAAAACGCCATTG+TGG	0.814872	-5.90	CamerRush.09G094700.1	Camer_9:-13113455	GCATTGGGAAAACGAAAATG+TGG	4	0.0539
CamerRush.04G183500.1	Camer_4:-31430054	GCAATATGGAGATAAGCTGG+AGG	0.717054	0.00	CamerRush.01G272600.1	Camer_1:+39829732	TCTATATGCAGATAAACTGG+AAG	4	0.0985
CamerRush.04G183600.1	Camer_4:-31433808	ACATGACAGCGAAACCTGTG+TGG	0.758642	-2.40	CamerRush.10G001100.1	Camer_10:-141903	ACATGAAAGCGAAACATATT+GAG	4	0.0942
CamerRush.04G183700.1	Camer_4:-31440845	TGAATGCAGTAACAAGAACA+GGG	0.723890	0.00	CamerRush.10G044200.1	Camer_10:+4565841	TAAAAGGAGTAAAAAGAACA+AGG	4	0.0766
CamerRush.04G183800.1	Camer_4:-31451192	ATTGTGAGAGGCATTCCCAG+CGG	0.757446	-0.30	CamerRush.10G128100.1	Camer_10:-20768946	ATTTTGAGAGGGATGACCAG+CGG	4	0.0081
CamerRush.04G183900.1	Camer_4:+31465017	AGCCTCTTTCTCGGCCACGG+CGG	0.766318	-3.60	CamerRush.02G015400.1	Camer_2:+1156707	GGCATCTTGCTCGGCCACTG+CAG	4	0.0901
CamerRush.04G184000.1	Camer_4:-31469572	TTATACCATATATGTCGATG+CGG	0.755074	0.00	CamerRush.01G177400.1	Camer_1:+26404724	CTAGAGCATATATGTAGATG+CAG	4	0.0694
CamerRush.04G184100.1	Camer_4:+31476632	CAAGTGAAGAAGGAAAGAGG+GGG	0.784996	0.00	CamerRush.10G085800.1	Camer_10:+15130021	AAAGGGATGAAGAAAAGAGG+GAG	4	0.0656
CamerRush.04G184200.1	Camer_4:+31480411	GGTGAGGATACTGAGCCACG+GGG	0.787142	-4.10	CamerRush.10G144700.1	Camer_10:+22360810	GGTGAAGATGATGAGTCACG+GAG	4	0.0332
CamerRush.04G184300.1	Camer_4:-31485298	GAGGCACACTGAAACCATGT+GGG	0.740598	0.00	CamerRush.11G073400.1	Camer_11:-11086464	GCGTCACACTGGAGCCATGT+AAG	4	0.0250
CamerRush.04G184400.1	Camer_4:+31488889	TGAAAGAAGAGAATCCCCAG+TGG	0.786154	0.00	CamerRush.10G075300.1	Camer_10:+10081983	TGCAAGAAGAGAATTCCCTA+TGG	4	0.0144
CamerRush.01G107900.1	Camer_1:+11149407	TGGAACTTCAGAGAACACGA+AGG	0.801871	0.00	CamerRush.10G136500.1	Camer_10:-21545405	TGGAACTTCACATTACATGA+AAG	4	0.0114
CamerRush.01G010700.1	Camer_1:+848938	GCGTCTGGGAATGGACACTG+TGG	0.787619	-3.30	CamerRush.09G138000.1	Camer_9:-18860338	GCGCCTGGAAATGGATAATG+CGG	4	0.0689
CamerRush.04G184500.1	Camer_4:+31495026	CTAGTGTAGATAGTGAACGG+CGG	0.805181	0.00	CamerRush.10G078100.1	Camer_10:+10892218	CTAGTTAAGAAAGTGAACTG+CAG	4	0.0756
CamerRush.04G184600.1	Camer_4:+31512701	GAGGAGCTGATAATTGAAGG+GGG	0.756000	0.00	CamerRush.10G078800.1	Camer_10:-11125700	GAGGAGAGGATAAGGGAAGG+AGG	4	0.0000
CamerRush.04G184700.1	Camer_4:-31516493	TGAGTGAGAAGATGACACCG+AGG	0.781752	0.00	CamerRush.10G078100.1	Camer_10:+10892143	TGAATGAGAAGATGAGAACC+AAG	4	0.0083
CamerRush.04G184800.1	Camer_4:-31520112	GAAAAGAAAAGAAAACAAGG+TGG	0.733594	0.00	CamerRush.10G081500.1	Camer_10:+12220048	CAAAAAAAAAAAAAAGAAGG+AAG	4	0.0285
CamerRush.04G184900.1	Camer_4:-31528001	TCTATGCCCTCTGACTCCTG+AGG	0.741344	0.00	CamerRush.02G099600.1	Camer_2:+10346034	TCTAAACCCTTTGTCTCCTG+AAG	4	0.0213
CamerRush.04G185000.1	Camer_4:+31535034	CTGGAGAAGAAAGCACCACG+CGG	0.780706	-0.10	CamerRush.10G151100.1	Camer_10:-22815891	CTGGAGGAGATAACAACACG+CAG	4	0.0520
CamerRush.04G185100.1	Camer_4:-31542162	GTATGAGAAGCAATACATGG+AGG	0.779091	-2.30	CamerRush.10G088000.1	Camer_10:+15616929	GTATGAAAAGCACAACAAGG+AAG	4	0.0225
CamerRush.04G185200.1	Camer_4:-31546978	ATGGAAGCAAAGGGTCGACG+TGG	0.701046	0.00	CamerRush.10G085700.1	Camer_10:-15109212	ATGGAAGAAAACGTTCAACG+TGG	4	0.0856
CamerRush.04G185300.1	Camer_4:-31549284	GTTTCAAGGCAACTTCAACG+CGG	0.763199	-1.00	CamerRush.10G060000.1	Camer_10:+6908720	GTTTCAAAGGAACTTCATGG+CAG	4	0.0063
CamerRush.04G185400.1	Camer_4:-31559204	GTGGTGGACATTATGCACCT+CGG	0.706004	-4.60	CamerRush.10G040500.1	Camer_10:+4082697	GTGTTTGAGATTATGCACAT+TAG	4	0.0167
CamerRush.01G108000.1	Camer_1:+11171564	GTTGATGCAGAGATCGTCTG+TGG	0.695855	-2.20	CamerRush.07G022600.1	Camer_7:-1674533	ATCGATGCTGAGATCTTCTG+TAG	4	0.0000
CamerRush.04G185500.1	Camer_4:-31564820	GTCCTTCATGGAAGACTCGG+TGG	0.675184	-2.40	CamerRush.10G157500.1	Camer_10:-23452003	GTGCTTCATGGAAGAAACGA+TAG	4	0.0648
CamerRush.04G185600.1	Camer_4:+31576590	TGACAAGGAGGATGTCGGTG+TGG	0.734513	-2.70	CamerRush.08G129000.1	Camer_8:-21279030	TGAAAAAGAAGATGTGGGTG+TGG	4	0.1209
CamerRush.04G185700.1	Camer_4:+31583747	GAAACTTCTCTTCAGTAATG+CGG	0.704005	0.00	CamerRush.10G083400.1	Camer_10:-13716722	TGAACTTCACTTCAGTGATG+GGG	4	0.1311
CamerRush.04G185800.1	Camer_4:+31593272	AGAAGGGCACAAGAGTATGG+GGG	0.722674	0.00	CamerRush.10G004400.1	Camer_10:+408474	AGAAGGGACCAAAAGAATGG+TAG	4	0.0808
CamerRush.04G185900.1	Camer_4:+31608547	GGAGATGGCCTTCAACCATG+TGG	0.714341	-2.40	CamerRush.11G016500.1	Camer_11:+1668510	AGAGAGGACCTGCAACCATG+AAG	4	0.0667
CamerRush.04G186000.1	Camer_4:+31614701	TGACAAGGAGGATGTCGGTG+TGG	0.734513	-2.70	CamerRush.08G129000.1	Camer_8:-21279030	TGAAAAAGAAGATGTGGGTG+TGG	4	0.1209
CamerRush.04G186100.1	Camer_4:-31624285	TCCACCCTGCCTACACAACG+AGG	0.716252	0.00	CamerRush.01G150100.1	Camer_1:+21322386	TCGCCCATGCATACACAACG+TGG	4	0.0993
CamerRush.04G186200.1	Camer_4:-31633859	TCCACTTTGCCTACACAACG+AGG	0.707585	0.00	CamerRush.11G085300.1	Camer_11:+14236012	TCCACTTGCCCGACACAACC+AGG	4	0.0846
CamerRush.04G186300.1	Camer_4:+31640222	GGTGTGGTTTAGGAGCAATG+GGG	0.760210	0.00	CamerRush.10G083400.1	Camer_10:+13719238	GGTGTGGTTTTGGAGAGAGG+TGG	4	0.0136
CamerRush.04G186400.1	Camer_4:-31643069	AGTCTGGAAGGCGACCGCGG+AGG	0.747084	-1.60	CamerRush.11G073500.1	Camer_11:-11130021	ATACTGGAAGGCGACCGGAG+CGG	4	0.0433
CamerRush.01G108100.1	Camer_1:+11185613	AGACACGATGATCATCAGGA+GGG	0.730001	0.00	CamerRush.10G132600.1	Camer_10:-21142994	GGCCAAGATGAACATCAGGA+AGG	4	0.3184
CamerRush.04G186500.1	Camer_4:-31653522	AGTTTGGAAGGCGACCACGG+AGG	0.802542	-0.70	CamerRush.10G111400.1	Camer_10:+19151609	AGTTTTGAAGTCGATCACTG+CGG	4	0.0114
CamerRush.04G186600.1	Camer_4:+31668724	GTGCAATTACTGACCCAGAG+AGG	0.742008	0.00	CamerRush.01G290700.1	Camer_1:+41927973	GGGCAATGACGGACCCAGTG+GGG	4	0.1327
CamerRush.04G186700.1	Camer_4:-31672926	TAGGCAGAATCAAGCAACGA+AGG	0.663666	-0.80	CamerRush.10G024200.1	Camer_10:-2366352	TAGACAAAATCAAGCAGAGA+AAG	4	0.0222
CamerRush.04G186800.1	Camer_4:+31679619	CAAGTGGTGATGGATACATG+CGG	0.792035	-0.80	CamerRush.09G082700.1	Camer_9:-9063608	CTACTGATGCTGGATACATG+CAG	4	0.0333
CamerRush.04G186900.1	Camer_4:-31690365	ATAGTGATGAGCAACTGATG+GGG	0.797676	-1.10	CamerRush.01G170500.1	Camer_1:-25402417	ATATTGTAGACCAACTGATG+CAG	4	0.0141
CamerRush.04G187000.1	Camer_4:-31697103	ATTGCATGGCGATTGCAGTG+AGG	0.764435	-5.00	CamerRush.10G084000.1	Camer_10:+14166831	TGTGCATTGCCATTGCAGTG+CAG	4	0.0583
CamerRush.04G187100.1	Camer_4:-31708609	CAAAGAAAATGAGAAAACTG+CGG	0.714132	0.00	CamerRush.10G097000.1	Camer_10:+17172843	CAAAGAAGCTGAGCAAACCG+AAG	4	0.0064
CamerRush.04G187200.1	Camer_4:+31740514	GCAATTCGTGAAGTTCAGTG+AGG	0.758139	0.00	CamerRush.10G026600.1	Camer_10:-2598924	GCAATTCGAGAAGTGTTGTG+GGG	4	0.0019
CamerRush.04G187300.1	Camer_4:+31757976	AACCGTTCAGGAATTACCTG+GGG	0.686561	-3.00	CamerRush.11G095200.1	Camer_11:-15902985	AACAGTTCAGGACTGAACTG+AAG	4	0.0011
CamerRush.04G187400.1	Camer_4:+31762710	TGTCGATGAGGATGATGACG+AGG	0.752488	-1.10	CamerRush.10G077800.1	Camer_10:+10811686	GGGAGATGAGGATGCTGACG+AGG	4	0.1098
CamerRush.01G108200.1	Camer_1:+11213242	GCCCTGTGGAGATAACTGTG+GGG	0.828660	0.00	CamerRush.09G102600.1	Camer_9:+15086851	GAGCTGTGGAGATAACTGAA+AAG	4	0.0253
CamerRush.04G187500.1	Camer_4:+31775747	ATGTACATCAGACTGCTCTG+GGG	0.773968	-1.30	CamerRush.11G013100.1	Camer_11:-1357473	ATGAATATAAGACTGTTCTG+GGG	4	0.1166
CamerRush.04G187600.1	Camer_4:-31783295	AGACCATCAAGGTCCCAGAG+GGG	0.772693	-4.70	CamerRush.01G021900.1	Camer_1:-2236601	AAACCATCAACGACCCAGAA+AAG	4	0.0610
CamerRush.04G187700.1	Camer_4:+31786642	CCTCAGTACACCATTCACAA+CGG	0.743047	0.00	CamerRush.10G124100.1	Camer_10:+20506095	ACTCAGAACACCATCAACAA+TAG	4	0.0619
CamerRush.04G187800.1	Camer_4:+31791240	ATTCATCCAAGATCGACACG+AGG	0.776059	0.00	CamerRush.11G099900.1	Camer_11:+16512240	ATTCATCCAAAAAAGACATG+AAG	4	0.0290
CamerRush.04G187900.1	Camer_4:+31797687	GGATGAGGATCATGAACGTG+TGG	0.707977	-0.80	CamerRush.10G121900.1	Camer_10:+20396985	GGATCATGATCATGAAAGAG+AGG	4	0.0599
CamerRush.04G188000.1	Camer_4:+31805054	TTGAATGGGAGGTTATTGTG+TGG	0.720708	0.00	CamerRush.10G079700.1	Camer_10:+11488375	TTGATTGGCTGGTTTTTGTG+GAG	4	0.0090
CamerRush.04G188100.1	Camer_4:+31809641	AGCCGTTGTTGGTGTATCTG+TGG	0.692541	-2.60	CamerRush.08G050000.1	Camer_8:-6528209	TGCCGTCGTTGGAGTATCCG+GGG	4	0.1313
CamerRush.04G188200.1	Camer_4:+31811345	GAACGAGGCGATACTCCACG+CGG	0.807308	-2.70	CamerRush.03G108000.1	Camer_3:-12110262	GAACGAGGCGATGGTCTAAG+AAG	4	0.0000
CamerRush.04G188300.1	Camer_4:+31815716	TGGAGAATGAACTTCCACCG+AGG	0.788488	-2.90	CamerRush.10G003400.1	Camer_10:-317307	TGGAGAATAAACTACAATCG+GAG	4	0.0663
CamerRush.04G188400.1	Camer_4:+31820323	AAAGATACACTACTACACCG+AGG	0.781023	0.00	CamerRush.01G215400.1	Camer_1:-30667578	AAAGTTACACTCCTTCACTG+CAG	4	0.0023
CamerRush.01G108300.1	Camer_1:-11217316	GGGGTTTCACAACACCAGAG+TGG	0.737170	-2.10	CamerRush.10G015700.1	Camer_10:-1447436	GTGGTTTGACCACCCCAGAG+CAG	4	0.0091
CamerRush.04G188500.1	Camer_4:+31823218	TGAGTGGGTAGGGAATAGTG+AGG	0.790355	0.00	CamerRush.01G130200.1	Camer_1:+14424339	TGAGTGGGTGGTGAATATTA+TGG	4	0.1335
CamerRush.04G188600.1	Camer_4:+31834924	CTCACATAAACATATCCGCG+AGG	0.761662	0.00	CamerRush.01G145000.1	Camer_1:-18888756	CTCACAGAAAGCTATCGGCG+AGG	4	0.0023
CamerRush.04G188700.1	Camer_4:+31840164	TCGGGAAGGAAGGTTACCTG+GGG	0.749387	-2.10	CamerRush.11G138900.1	Camer_11:+20098733	TCGGTAAGGAAGATACCCTG+CAG	4	0.0000
CamerRush.04G188800.1	Camer_4:-31860587	GCCATGTAATAGTGGCCGAG+AGG	0.714303	-6.50	CamerRush.06G050400.1	Camer_6:+4595853	GCCATATAATAGTCGGCTAG+CGG	4	0.0440
CamerRush.04G188900.1	Camer_4:-31869092	GACACCGTGATAGTTCATGG+TGG	0.765273	-6.70	CamerRush.10G065800.1	Camer_10:-7900266	CACAAAATGATAGTTCATGG+GGG	4	0.3790
CamerRush.04G189000.1	Camer_4:+31884152	CAGATGACAGACCGCCAGTG+CGG	0.735019	0.00	CamerRush.08G117300.1	Camer_8:-20291601	CACATGGCAGACTGCCAGTT+GGG	4	0.1330
CamerRush.04G189100.1	Camer_4:+31887321	TGCTTGGCAACATCTACAGG+TGG	0.653192	-1.00	CamerRush.11G093300.1	Camer_11:+15686171	TGCTCGGAAACATATGCAGG+CGG	4	0.0437
CamerRush.04G189200.1	Camer_4:+31893737	AGGAGATGGATATACGACAG+AGG	0.737697	0.00	CamerRush.10G072400.1	Camer_10:-9318323	AGAAGATTGAGACACGACAG+CAG	4	0.0384
CamerRush.04G189300.1	Camer_4:-31897857	TCTTGGAGAAGAGAACAGTG+GGG	0.804655	-1.60	CamerRush.10G132000.1	Camer_10:+21070611	TCTTGAAGAACAGAAGACTG+GGG	4	0.0314
CamerRush.04G189400.1	Camer_4:-31906640	GCGCATACCTGGACTCACTG+GGG	0.747865	0.00	CamerRush.01G192900.1	Camer_1:+28168154	TCGCATGCTTGGACTCACAG+GAG	4	0.0458
CamerRush.01G108400.1	Camer_1:+11242614	GGGTCACGAGGAAATTGACG+GGG	0.767054	-2.10	CamerRush.10G023100.1	Camer_10:-2280175	GGGTCCCGAGAATCTTGACG+AAG	4	0.0076
CamerRush.04G189500.1	Camer_4:-31908243	AGATACTGACCGTTTCACTG+GGG	0.798213	-0.30	CamerRush.11G052600.1	Camer_11:+5548205	TGATGCTCAACGTTTCACTG+TAG	4	0.0996
CamerRush.04G189600.1	Camer_4:-31924884	TACCTGTGATATGAGACAAG+GGG	0.710061	-0.80	CamerRush.02G095700.1	Camer_2:+9545651	TTCCTGCGGTTTGAGACAAG+GGG	4	0.1026
CamerRush.04G189700.1	Camer_4:+31938950	GGGTGAATCTGAATCCATGG+GGG	0.770204	-3.90	CamerRush.07G069700.1	Camer_7:-5573489	TATTGAATCTGAATCCATCG+GAG	4	0.0492
CamerRush.04G189800.1	Camer_4:+31949693	AAGAAGAACGAAAATCCATG+CGG	0.779763	0.00	CamerRush.10G003400.1	Camer_10:+319647	AAGAAGAACGTAAATGGAAG+GAG	4	0.0002
CamerRush.04G189900.1	Camer_4:+31953546	AAGGCGTCAACACCACTGGG+TGG	0.748702	-0.40	CamerRush.10G024800.1	Camer_10:-2414165	AAGCAGTCCACACCAGTGGG+AGG	4	0.0266
CamerRush.04G190000.1	Camer_4:+31957325	GGTGACATTAGCCAAACCAG+AGG	0.759321	-2.40	CamerRush.10G041400.1	Camer_10:+4175168	GGTGACATTAGGCCCAACAG+AAG	4	0.0031
CamerRush.04G190100.1	Camer_4:+31964435	AGTAAGCATTCAGAAACACA+TGG	0.726439	0.00	CamerRush.10G092300.1	Camer_10:+16391351	AGTAATCATACAGTAAAACA+AAG	4	0.0369
CamerRush.04G190200.1	Camer_4:-31971797	AATCTTCATGGACTTCAGTG+AGG	0.725250	0.00	CamerRush.01G295600.1	Camer_1:-42568667	AAACTTCATAGATTACAGTG+TGG	4	0.2702
CamerRush.04G190300.1	Camer_4:-31972793	ATATGATGCTGTACCCATCG+AGG	0.740260	-1.80	CamerRush.01G062500.1	Camer_1:+5938720	CAATGATGCTGTTCCCAACG+AAG	4	0.0376
CamerRush.04G190400.1	Camer_4:-31984242	CTCGCCGAGTCAAGGCAAGG+AGG	0.703070	-5.20	CamerRush.06G011200.1	Camer_6:-983888	CTCGCCGACTCAAGAGGAGG+AGG	4	0.0138
CamerRush.01G108500.1	Camer_1:+11254859	CGAACAATCGGACTTCGTGG+TGG	0.740135	-0.80	CamerRush.09G079500.1	Camer_9:-8291804	CGAACTACCCGACTTCGAGG+AGG	4	0.1905
CamerRush.04G190500.1	Camer_4:-31987250	GAAGGAGACAGATCATCACA+TGG	0.717105	-0.40	CamerRush.10G153600.1	Camer_10:+23015318	GAAGGAGACAGATAAAGAGA+TGG	4	0.0023
CamerRush.04G190600.1	Camer_4:+32001130	TGATGAAGAGCCATGCACTG+GGG	0.795004	0.00	CamerRush.10G034300.1	Camer_10:+3384170	TGATGAAGAGGCAACCATTG+GAG	4	0.0070
CamerRush.04G190700.1	Camer_4:+32004214	GATGATTGACTGGTAGAGGG+TGG	0.722326	0.00	CamerRush.10G070000.1	Camer_10:+8695203	GATGATGGATTAGTAGATGG+CAG	4	0.0893
CamerRush.04G190800.1	Camer_4:+32010906	TACTTGCTAGTGGAGAAGAA+GGG	0.711515	-0.90	CamerRush.10G132800.1	Camer_10:-21177663	AACCTCATAGTGGAGAAGAA+GAG	4	0.0858
CamerRush.04G190900.1	Camer_4:+32014860	ATTGGATGTGTGAACAGCAG+AGG	0.711742	-0.90	CamerRush.10G047700.1	Camer_10:-4881451	ATTGGATCTGTAAAGAGCAT+CAG	4	0.0052
CamerRush.04G191000.1	Camer_4:+32024277	ACACCACCTTTAGTACCACA+AGG	0.722181	0.00	CamerRush.11G081400.1	Camer_11:+13633446	ATTCCACCTTTAGTTCTACA+TGG	4	0.0599
CamerRush.04G191100.1	Camer_4:-32030784	TTGGATGCCACATCACACGG+TGG	0.805921	-2.00	CamerRush.10G085500.1	Camer_10:-15020956	TTGTATGCCTCATGATACGG+AAG	4	0.0000
CamerRush.04G191200.1	Camer_4:+32037099	ATTCCGGCGATAAACCCCGG+GGG	0.816389	-3.40	CamerRush.11G104800.1	Camer_11:+16993203	ATTTCCGCGATAAACTCAGG+CGG	4	0.0904
CamerRush.04G191300.1	Camer_4:+32049177	CTATGAGAGTGATGACCGGG+TGG	0.784396	0.00	CamerRush.03G034200.1	Camer_3:+2745789	CTATGACAGTGATGACGAGA+TAG	4	0.0068
CamerRush.04G191400.1	Camer_4:+32054888	ATTGGACATGACATGTCCAA+GGG	0.677826	-8.00	CamerRush.10G060800.1	Camer_10:+7035732	ATTGCACACAACATGTGCAA+TGG	4	0.0398
CamerRush.01G108600.1	Camer_1:-11271420	CCTAGCCGGAGGGATAACGG+AGG	0.766150	-2.00	CamerRush.09G098000.1	Camer_9:+14219684	GCTAGCCGGAGCGGTGACGG+CAG	4	0.0112
CamerRush.04G191500.1	Camer_4:-32060017	TCAAACCATAGAGGACAAAG+TGG	0.682112	-0.20	CamerRush.10G098800.1	Camer_10:-17649065	AGACACCATAGAAGACAAAG+GGG	4	0.2266
CamerRush.04G191600.1	Camer_4:-32065090	TGATCTTGAGCTGACTGTGG+AGG	0.705657	0.00	CamerRush.09G071700.1	Camer_9:-6744304	TTATCTTGGGATTACTGTGG+TGG	4	0.0955
CamerRush.04G191700.1	Camer_4:-32074755	ATGGTTCATTGTGCGCAGTG+TGG	0.738902	-1.80	CamerRush.11G014000.1	Camer_11:+1456937	ATTGCTCATTGTGTGCAGGG+AAG	4	0.0238
CamerRush.04G191800.1	Camer_4:+32079446	TGGCCATAACTCAAACAAAG+GGG	0.723074	0.00	CamerRush.10G015400.1	Camer_10:-1404904	TGGCCATATCTTAAGAAAAG+TAG	4	0.0544
CamerRush.04G191900.1	Camer_4:+32085132	CAACTTGACACCGAACAGAG+CGG	0.747179	0.00	CamerRush.10G121500.1	Camer_10:-20305232	CAACTTGCAAAAGAACAGAG+CAG	4	0.0510
CamerRush.04G192000.1	Camer_4:+32096697	GGTTGTACATAGTACCTCAG+GGG	0.748207	-1.10	CamerRush.11G124500.1	Camer_11:-18986704	GGCATTACATAGTACCTCGG+GAG	4	0.0060
CamerRush.04G192100.1	Camer_4:-32098966	TGTGTTTGAGCATCTCAAGG+CGG	0.746645	-3.00	CamerRush.10G030800.1	Camer_10:+3027040	AGTGTATGAGCAGTTCAAGG+AAG	4	0.0430
CamerRush.04G192200.1	Camer_4:-32103670	TGTGTTTGAGCATCTCAAGG+CGG	0.746645	-3.00	CamerRush.10G030800.1	Camer_10:+3027040	AGTGTATGAGCAGTTCAAGG+AAG	4	0.0430
CamerRush.04G192300.1	Camer_4:+32113211	GGAGTCCGAGGTAAATACGT+CGG	0.754449	0.00	CamerRush.11G053100.1	Camer_11:-5617615	GAAATCCGAGGAAAATACGA+AGG	4	0.3427
CamerRush.04G192400.1	Camer_4:+32122744	TGGACAAGAAGAAAGTGAGG+AGG	0.682027	0.00	CamerRush.10G077200.1	Camer_10:+10625699	TAGCCATCAAGAAAGTGAGG+GAG	4	0.0208
CamerRush.01G108700.1	Camer_1:+11280321	GGTGCAAGTAATATGCGAGG+GGG	0.692797	-1.50	CamerRush.11G072100.1	Camer_11:+10341298	GGTGCAGGTAATATTGGATG+AAG	4	0.0027
CamerRush.04G192500.1	Camer_4:+32126819	GGAACAAGTTAGTTTCAGTG+GGG	0.742528	-3.70	CamerRush.10G155400.1	Camer_10:+23154120	GTAAAAAGTTATTTTCACTG+CAG	4	0.0173
CamerRush.04G192600.1	Camer_4:+32132191	GACGGTGATGATGACTACAA+GGG	0.798925	-0.10	CamerRush.10G068800.1	Camer_10:+8382563	GACGGTGACGATGACGTCGA+CGG	4	0.0160
CamerRush.04G192700.1	Camer_4:-32138312	GAACAGGAAGGGAATCTGTG+TGG	0.741324	-2.30	CamerRush.10G143600.1	Camer_10:+22254366	GAACAGGAAGGGCACCTGAT+CAG	4	0.0030
CamerRush.04G192800.1	Camer_4:-32150883	AGGTCAACACTGTCATCACA+CGG	0.702760	0.00	CamerRush.10G019300.1	Camer_10:+1796203	ACCTCAACACTGTCATCAGT+TGG	4	0.0200
CamerRush.04G192900.1	Camer_4:+32170795	AATATGGCAGTTGACATGGG+AGG	0.747589	-1.30	CamerRush.10G132800.1	Camer_10:+21178782	ATTATGCTAGTTGACTTGGG+GAG	4	0.0000
CamerRush.04G193000.1	Camer_4:+32171286	ATGGGGTAAAAGATATAGAA+GGG	0.590499	0.00	CamerRush.10G095100.1	Camer_10:+16930789	AAGGGGGAAAAGAAGTAGAA+AGG	4	0.2003
CamerRush.04G193100.1	Camer_4:+32174525	TATACCCAAACTCACCGCCG+CGG	0.778770	0.00	CamerRush.10G112100.1	Camer_10:-19212179	TATACCCAAAATCAGCTTCG+TGG	4	0.0060
CamerRush.04G193200.1	Camer_4:+32179244	CCCAACGATGCATATCACGG+CGG	0.788249	0.00	CamerRush.01G153100.1	Camer_1:+22188100	ACCAACAATGCATATCATGA+AAG	4	0.1562
CamerRush.04G193300.1	Camer_4:-32183481	CAGGTGACCCCGGACCACGG+CGG	0.750801	-3.00	CamerRush.01G220700.1	Camer_1:+31573059	CTGGTGACCCCGGCCAACCG+TAG	4	0.0181
CamerRush.04G193400.1	Camer_4:+32190596	CAAACATCATTAGAACAACG+GGG	0.770576	0.00	CamerRush.11G140900.1	Camer_11:-20290834	TAAACAACATTATAACAACA+GAG	4	0.0638
CamerRush.01G108800.1	Camer_1:+11304962	CCTAGCCGGAGGGATAACGG+AGG	0.766150	-2.00	CamerRush.09G098000.1	Camer_9:+14219684	GCTAGCCGGAGCGGTGACGG+CAG	4	0.0112
CamerRush.04G193500.1	Camer_4:+32192587	GACCGCACCATAACACATAG+GGG	0.727278	0.00	CamerRush.02G086200.1	Camer_2:-7982994	TAATGCAACATAACACATAG+GAG	4	0.1168
CamerRush.04G193600.1	Camer_4:+32198017	CATAGTGAGAGGCAGCATCG+AGG	0.727110	0.00	CamerRush.11G098500.1	Camer_11:+16350367	CATAACGAAAAGCAGCATCG+AAG	4	0.1313
CamerRush.04G193700.1	Camer_4:-32206566	CTTCAGCCACCCCTTACTGG+CGG	0.724676	-0.30	CamerRush.10G112800.1	Camer_10:+19287271	TTTCAGCCATCCCTTTCAGG+AGG	4	0.0000
CamerRush.04G193800.1	Camer_4:-32210096	GTGGTGATGGATGAGCCGTG+CGG	0.830642	-2.40	CamerRush.10G094200.1	Camer_10:+16737166	GCGGTGGTGGATGGGCTGTG+CAG	4	0.0342
CamerRush.04G193900.1	Camer_4:-32214787	GTGGTGATGGATGAGCCGTG+CGG	0.830642	-2.40	CamerRush.10G094200.1	Camer_10:+16737166	GCGGTGGTGGATGGGCTGTG+CAG	4	0.0342
CamerRush.04G194000.1	Camer_4:-32217193	GAGACCTGTGAAGAACTCGG+CGG	0.801808	-3.00	CamerRush.01G244200.1	Camer_1:-36206420	GATGCCTGTGAAAGACTCGG+CAG	4	0.0349
CamerRush.04G194100.1	Camer_4:+32221945	CCATTGCGGATGGAACTCGG+TGG	0.797851	-3.00	CamerRush.03G098900.1	Camer_3:-11026918	ACATTGCGGGTGGAACTCAA+CGG	4	0.3720
CamerRush.04G194200.1	Camer_4:+32226245	TATGGGATGTATATACACAG+AGG	0.778454	0.00	CamerRush.01G254800.1	Camer_1:-37733089	AATGGTATGTATCTCCACAG+AGG	4	0.0383
CamerRush.04G194300.1	Camer_4:+32233482	GCTGGATGGCTGTTTAAAGG+AGG	0.735660	-1.40	CamerRush.09G123900.1	Camer_9:-17536523	GCTGGATGTTGTTTTAAAGG+AAG	4	0.0200
CamerRush.04G194400.1	Camer_4:+32237778	GTGACTTGCGTAGTGCAGAG+AGG	0.747900	-2.40	CamerRush.11G053300.1	Camer_11:-5632730	GTGACTTGGGAAGTGAAGAA+AGG	4	0.4353
CamerRush.01G108900.1	Camer_1:-11309317	TAGCTGCTGGGATAACACAG+GGG	0.758711	-2.00	CamerRush.10G067000.1	Camer_10:-8063442	TGGCTGCTGGGAAATTACAG+TAG	4	0.0088
CamerRush.01G010800.1	Camer_1:+887028	ACCATATGCAGAGATCACTG+AGG	0.813121	-0.10	CamerRush.10G048000.1	Camer_10:+4909313	ACCATGTGAAGAGATCAAAG+CAG	4	0.0244
CamerRush.04G194500.1	Camer_4:-32242047	AAAAGCCTTACCTTCCATGG+CGG	0.767599	-0.50	CamerRush.10G088400.1	Camer_10:+15682919	AAAAACCAGACCTTCAATGG+CAG	4	0.1113
CamerRush.04G194600.1	Camer_4:+32246880	AGAAGTGGTCAGGAGCTCTG+TGG	0.793954	-0.90	CamerRush.09G090300.1	Camer_9:+11387209	AGAAGTTGTGAGGAGCTGTC+GAG	4	0.0033
CamerRush.04G194700.1	Camer_4:+32267145	AATGGTCGGGATACACGGTG+CGG	0.730171	-0.50	CamerRush.09G068900.1	Camer_9:-6435379	AATGGTTGGGATACAGGGCC+CAG	4	0.0038
CamerRush.04G194800.1	Camer_4:+32269668	TACGATGTCCAAAATCACAG+AGG	0.770413	-0.50	CamerRush.10G069600.1	Camer_10:+8507621	TACAATGTCCAAAATCATCC+AGG	4	0.0513
CamerRush.04G194900.1	Camer_4:-32272287	GTGATCGGAGAAATTCAAGG+GGG	0.761830	0.00	CamerRush.10G030100.1	Camer_10:-2952292	GTCATTGGAGAGATTGAAGG+TGG	4	0.0397
CamerRush.04G195000.1	Camer_4:+32284646	GTGGGTGAAAGTTACCAACG+TGG	0.874562	-4.60	CamerRush.01G211700.1	Camer_1:+30168019	GTGTGTTAAACTTACCAACA+AAG	4	0.0216
CamerRush.04G195100.1	Camer_4:+32289709	TTCCTGTGATCGAAACTCGG+AGG	0.720090	-0.40	CamerRush.10G068700.1	Camer_10:-8361299	TTCTTGTCATTGAAACTCTG+AGG	4	0.1010
CamerRush.04G195200.1	Camer_4:+32293511	TCGATGTGCAGTGAATGATG+AGG	0.769614	0.00	CamerRush.01G312200.1	Camer_1:+45133653	TCAATGTGCAGTGACTGAGT+TAG	4	0.0093
CamerRush.04G195300.1	Camer_4:+32298206	TCAATCAAGAGAATCACACT+CGG	0.721097	0.00	CamerRush.10G091500.1	Camer_10:-16210344	TCAGGCAACAGAATCAAACT+GAG	4	0.0261
CamerRush.04G195400.1	Camer_4:+32305474	GTAGTACTAAGGATGACCTG+AGG	0.739959	-1.50	CamerRush.10G132600.1	Camer_10:+21137465	GTAGTACTGAGATTGACGTG+AAG	4	0.0065
CamerRush.01G109000.1	Camer_1:-11334525	CCTTGCCGCAGGGATAACGG+AGG	0.746170	-3.80	CamerRush.10G026900.1	Camer_10:+2642169	CCTTACCGCAGGGAAACCCG+AGG	4	0.0397
CamerRush.04G195500.1	Camer_4:-32307552	GCAGCTCATGATACAACTGG+GGG	0.708358	0.00	CamerRush.08G116700.1	Camer_8:-20247294	GCAGGTCAGGATACAACAGC+AAG	4	0.0275
CamerRush.04G195600.1	Camer_4:+32321905	GCAGCCTATACCAGACAATG+CGG	0.763969	0.00	CamerRush.03G142500.1	Camer_3:-21709965	GCAGGCTATACCAGGAAATT+CAG	4	0.0708
CamerRush.04G195700.1	Camer_4:-32324674	GTTCCTTGGTGAAAACGATG+GGG	0.784006	0.00	CamerRush.10G080000.1	Camer_10:-11661874	GTTCCTTGGGGAACAAGTTG+AGG	4	0.0536
CamerRush.04G195800.1	Camer_4:+32345627	CTGGTCCTGAAGAGGCAAGG+CGG	0.747221	-2.50	CamerRush.01G208700.1	Camer_1:-29935139	CTGGACCTGGAGATGCGAGG+GAG	4	0.0034
CamerRush.04G195900.1	Camer_4:-32347986	GCTGGCTGTAGAGATTGCTG+AGG	0.725426	-2.00	CamerRush.10G141100.1	Camer_10:+22055716	GGAGGCTGCAGAGCTTGCTG+CAG	4	0.0255
CamerRush.04G196000.1	Camer_4:-32352012	CATTGGGCAAATGAGCAACG+CGG	0.767160	-1.00	CamerRush.11G076900.1	Camer_11:-12515887	CTTTGGGCAAAGGAGAAGCG+AAG	4	0.0377
CamerRush.04G196100.1	Camer_4:+32360922	CCAGCAGAGAGATCTGTACG+AGG	0.703807	-5.20	CamerRush.07G045300.1	Camer_7:-3368646	CCAGCAGAGAGATTAGAACT+TAG	4	0.0411
CamerRush.04G196200.1	Camer_4:-32365166	TCATAAACCAGCTATCACAG+AGG	0.787484	0.00	CamerRush.10G068000.1	Camer_10:+8280736	TCATAAAAAAGCAATGACAG+AAG	4	0.0154
CamerRush.04G196300.1	Camer_4:-32374138	AAATTGAAGAAATGGTACTG+GGG	0.735938	0.00	CamerRush.10G157200.1	Camer_10:+23331078	AAATAGAAGAAATAACACTG+TGG	4	0.2353
CamerRush.04G196400.1	Camer_4:+32380417	GAAGTCTTGGAATGTCCCTG+TGG	0.720722	-0.60	CamerRush.11G005200.1	Camer_11:-483240	GAAGTCTAGGACTGTTCCGG+CGG	4	0.0162
CamerRush.01G109100.1	Camer_1:+11366328	CAGCCGTTACAAGTACGTGA+AGG	0.685966	-0.50	CamerRush.05G223800.1	Camer_5:+32049461	CAGTTGTTACAAGTAGGTAA+AAG	4	0.0145
CamerRush.04G196500.1	Camer_4:+32391828	CTCTAGAGTTCGTAACACTG+CGG	0.728423	0.00	CamerRush.09G141000.1	Camer_9:-19077372	CTTTAGAGCTCGTAAGACTC+CGG	4	0.0418
CamerRush.04G196600.1	Camer_4:-32395992	AGACGCCCAGAAGATCGCTG+AGG	0.762901	0.00	CamerRush.11G012600.1	Camer_11:-1308120	GGATGCACAGAATATCGCTG+AAG	4	0.0467
CamerRush.04G196700.1	Camer_4:-32399591	ATAACCGTACTCGTCCTCCG+CGG	0.798775	0.00	CamerRush.01G010100.1	Camer_1:+826932	ATTGCCGTTCTCGTCCTCCT+CGG	4	0.1853
CamerRush.04G196800.1	Camer_4:+32403192	AGAGTTGTTGGAGTCTGGAA+TGG	0.639021	-2.20	CamerRush.10G071900.1	Camer_10:+9182269	AAAGCTGTTGGAGACTTGAA+TGG	4	0.1310
CamerRush.04G196900.1	Camer_4:+32409355	GCGGTCTCTTGAAGACACCG+AGG	0.770844	-4.80	CamerRush.09G025500.1	Camer_9:-2000452	GAGGTCTCTTGAAGACAGTC+AGG	4	0.0192
CamerRush.04G197000.1	Camer_4:-32410385	GGCGTGCCAGAGGATCAGCG+AGG	0.783563	-2.00	CamerRush.01G053600.1	Camer_1:-5103381	GGCGTTCAAGAGCATCAGAG+AAG	4	0.0203
CamerRush.04G197100.1	Camer_4:-32421203	TGGGAATAATTACCATTACG+CGG	0.720790	-1.60	CamerRush.10G079100.1	Camer_10:-11205366	TGTGAATAACTGCAATTACG+TAG	4	0.0175
CamerRush.04G197200.1	Camer_4:+32431608	TTGTACTCATGGCTGCACTG+AGG	0.754845	-0.50	CamerRush.04G137600.1	Camer_4:+26549774	TTATACTCATAGCTGTGCTG+TGG	4	0.0407
CamerRush.04G197300.1	Camer_4:+32438222	TGTACTCCGGAAGAACATCG+AGG	0.799824	0.00	CamerRush.02G085900.1	Camer_2:-7935385	TGTTATCCGAAAGAACATCC+AAG	4	0.0377
CamerRush.04G197400.1	Camer_4:+32452010	CCGAAGCCGAAGGAGCTCGG+GGG	0.739024	-4.80	CamerRush.07G206400.1	Camer_7:-32969815	GTGAAGCCGAAGCAGCTTGG+GGG	4	0.2247
CamerRush.01G109200.1	Camer_1:+11381138	CCACACCAAAGGTGACCATG+AGG	0.732670	-3.30	CamerRush.10G080600.1	Camer_10:+11735103	AAAAACCAAAGGTGACTATG+CAG	4	0.0741
CamerRush.04G197500.1	Camer_4:+32458667	ACTGTCGCTAGGGCTTGTTG+TGG	0.745281	-1.90	CamerRush.10G015800.1	Camer_10:-1454346	ACCGTAGCTAGGGCTTGTAC+TGG	4	0.0487
CamerRush.04G197600.1	Camer_4:-32461460	GATCGGGAGAATACTCAAGG+AGG	0.733446	-2.00	CamerRush.11G013900.1	Camer_11:+1450377	GAACGGGAGAATATTTAAGA+TGG	4	0.1511
CamerRush.04G197700.1	Camer_4:-32469390	TTAGATGGGGTCATTCACCG+TGG	0.745271	-1.90	CamerRush.01G027600.1	Camer_1:+2769412	TTAAATGGGGTGATTTAACG+GAG	4	0.0172
CamerRush.04G197800.1	Camer_4:+32471069	TTGGAAAGAGTAGCTCACAA+CGG	0.761374	-0.60	CamerRush.10G047100.1	Camer_10:+4822103	TTTATTAGAGTAGCTCACAA+TAG	4	0.0303
CamerRush.04G197900.1	Camer_4:+32477546	TAAAAGGATCAGTCTTCCCG+AGG	0.691016	-1.90	CamerRush.01G057200.1	Camer_1:+5460820	CAAAAAGATCACTCTTCCTG+CAG	4	0.0543
CamerRush.04G198000.1	Camer_4:-32481274	ATCTCTCCTCCTCATCACTG+AGG	0.746589	0.00	CamerRush.10G132000.1	Camer_10:+21070795	CCCTCTCCTCCTCTTCACTC+CAG	4	0.0435
CamerRush.04G198100.1	Camer_4:+32492700	ATTGAAGGGGATCATCATAG+CGG	0.758037	0.00	CamerRush.11G074400.1	Camer_11:-11492545	ATTGAAGAGGATCATCTTTA+GGG	4	0.0673
CamerRush.04G198200.1	Camer_4:-32505882	GAAAGGGCCATGGACCCCAG+AGG	0.736409	-3.30	CamerRush.09G123800.1	Camer_9:+17526621	AAAAGGACCATGGACTCAAG+AGG	4	0.1491
CamerRush.04G198300.1	Camer_4:+32517443	TTGAGTACGTCAAGGCATGG+TGG	0.726178	-1.10	CamerRush.10G157500.1	Camer_10:+23418665	TGGAGTAGGTCAAGAGATGG+TGG	4	0.0782
CamerRush.04G198400.1	Camer_4:+32528482	TTGAGTACGTCAAGGCATGG+TGG	0.726178	-1.10	CamerRush.10G157500.1	Camer_10:+23418665	TGGAGTAGGTCAAGAGATGG+TGG	4	0.0782
CamerRush.01G109300.1	Camer_1:-11396952	GTTCATGGTCTCCTATGGTG+TGG	0.710760	-3.30	CamerRush.01G143100.1	Camer_1:+17739053	GATGAGGATCTCCTATGGTG+TAG	4	0.0627
CamerRush.04G198500.1	Camer_4:-32536738	TAATACCTATGCCCACACGT+TGG	0.739983	0.00	CamerRush.11G007500.1	Camer_11:-899523	TAGTACCTATGTTCACACGA+GAG	4	0.0336
CamerRush.04G198600.1	Camer_4:+32548271	CAGGGAGGTGCAGTTCACAG+TGG	0.745593	-0.50	CamerRush.10G108500.1	Camer_10:-18917407	TAGGAAGGTGCTGTTCGCAG+AGG	4	0.0510
CamerRush.04G198700.1	Camer_4:+32553585	CGGATTGAAGAAAAGCAATG+GGG	0.766521	-0.60	CamerRush.10G018300.1	Camer_10:-1708610	CGGATTTAAGAACAGCACAG+AAG	4	0.0017
CamerRush.04G198800.1	Camer_4:-32558316	GCTGCGCCCTAAAATCCCTG+AGG	0.717314	0.00	CamerRush.01G150100.1	Camer_1:+21321367	GCTGCTTCCTACAATCCCCG+GGG	4	0.0393
CamerRush.04G198900.1	Camer_4:-32562266	GCACTATTGCATGAAAACCT+GGG	0.668427	-1.80	CamerRush.10G092500.1	Camer_10:-16433294	TCACTATTACCTGTAAACCT+GGG	4	0.1371
CamerRush.04G199000.1	Camer_4:-32563304	GTTGCTTCAGTATGACACTG+AGG	0.764832	-1.10	CamerRush.01G301100.1	Camer_1:+43448801	GTTGCAATTGTATGACACTG+AAG	4	0.1032
CamerRush.04G199100.1	Camer_4:+32566772	GGGTGGAACCTAAACCCAGG+AGG	0.750915	-5.60	CamerRush.09G108000.1	Camer_9:-15898956	GGGTTGAATCTAAATCCAGC+AGG	4	0.0075
CamerRush.04G199200.1	Camer_4:+32578037	TCAGCTTTAGAAGGTCATGG+TGG	0.753275	0.00	CamerRush.08G083100.1	Camer_8:-16810118	TCAACTTTTGAAAGTCATGC+GAG	4	0.0554
CamerRush.04G199300.1	Camer_4:+32589951	GGATCAGGCAAACTGCCGAG+GGG	0.708733	-4.30	CamerRush.03G152600.1	Camer_3:-23812703	GGGAAAGGCAAACTGCCGAT+TGG	4	0.1164
CamerRush.04G199400.1	Camer_4:+32590800	CAATTAGAGATCCAGAAATG+CGG	0.726739	0.00	CamerRush.10G086200.1	Camer_10:+15222988	GAATTAGAGTCCCAGAAAGG+CAG	4	0.0348
CamerRush.01G109400.1	Camer_1:-11401467	TAAGATAGATCCTCCATCAG+GGG	0.675771	-0.30	CamerRush.10G073600.1	Camer_10:-9698510	TAAGATGGGTTCTCCAACAG+CAG	4	0.0200
CamerRush.04G199500.1	Camer_4:+32601290	CAGAGCTGCACGTTAGACGG+TGG	0.704326	-0.30	CamerRush.04G199500.1	Camer_4:+32601290	CAGAGCTGCACGTTAGACGG+TGG	0	10000
CamerRush.04G199600.1	Camer_4:+32602447	TCCGAGACCAGATTGGTACG+AGG	0.742394	-2.50	CamerRush.02G312200.1	Camer_2:-43486288	TTCGAGACCAGCTTGGTAAA+GAG	4	0.0249
CamerRush.04G199700.1	Camer_4:+32611879	GAAAAGTGGAGATATGCCAG+TGG	0.784513	-1.00	CamerRush.11G047200.1	Camer_11:+4981851	GACAAGTGGAGGAATGCCAC+CAG	4	0.0238
CamerRush.04G199800.1	Camer_4:+32623978	TCAAAGGTGCCAGAACAGGG+TGG	0.741854	-0.80	CamerRush.01G274000.1	Camer_1:+40039802	TAAATGTTTCCAGAACAGGG+GGG	4	0.0806
CamerRush.04G199900.1	Camer_4:-32628100	GAACCCACAAGAAAACCCTG+TGG	0.774295	0.00	CamerRush.10G062300.1	Camer_10:-7407346	GGACCAAGAAGAAAACCCTA+GAG	4	0.1161
CamerRush.04G200000.1	Camer_4:+32635422	GCGATGGAGAGTTCAATGCG+CGG	0.780283	-3.60	CamerRush.10G014600.1	Camer_10:-1287966	GCGATGTAGAGATCAATGGA+AGG	4	0.0536
CamerRush.04G200100.1	Camer_4:+32649453	AGAAAGCTGGGAAATCCAAG+CGG	0.740678	-1.70	CamerRush.10G014700.1	Camer_10:+1312276	ATAAAGCTGAGAAACCCTAG+AGG	4	0.0810
CamerRush.04G200200.1	Camer_4:-32654754	GCTGGCTATAACAATCAACG+GGG	0.818958	0.00	CamerRush.11G030000.1	Camer_11:+3023289	GCTGGATTTAAGATTCAACG+AAG	4	0.0245
CamerRush.04G200300.1	Camer_4:+32660821	GTATCCATGCTATTACATCG+GGG	0.776660	0.00	CamerRush.02G224200.1	Camer_2:-33718071	GTCTCCATGCTCTTGCATCT+CGG	4	0.0513
CamerRush.04G200400.1	Camer_4:+32669818	TGCTGATTATCCAGGATCAG+GGG	0.651150	-4.40	CamerRush.10G124100.1	Camer_10:-20506149	TGCTTATTATCCAGTTTCTG+GAG	4	0.0000
CamerRush.01G109500.1	Camer_1:+11406789	TTCCGACAACCTCATCCCAG+AGG	0.728444	0.00	CamerRush.10G124100.1	Camer_10:+20510783	TTCCTACAACTTAATCGCAG+AAG	4	0.0005
CamerRush.04G200500.1	Camer_4:+32679242	CGATGGGCACAACTTCAGCA+CGG	0.686001	0.00	CamerRush.10G111500.1	Camer_10:+19161013	CGATGGGGACAATTCCGGCA+CGG	4	0.0217
CamerRush.04G200600.1	Camer_4:+32681501	CTAAACCTGAGTTGACCCTG+TGG	0.724720	0.00	CamerRush.02G259400.1	Camer_2:-38638895	CTGAACCTGAGAGGACCCTC+TGG	4	0.0547
CamerRush.04G200700.1	Camer_4:-32683386	TCCCTGCTGCGCGAACAGGG+TGG	0.760021	-5.60	CamerRush.11G072200.1	Camer_11:+10450996	TCCCTGCGACGAGAACAAGG+AGG	4	0.2331
CamerRush.04G200800.1	Camer_4:-32685895	ATGGCACACCTACAAGACCA+AGG	0.686378	0.00	CamerRush.11G026200.1	Camer_11:+2642441	AGAGCAAACCTCCAAGACCA+AGG	4	0.1243
CamerRush.04G200900.1	Camer_4:+32693822	TTTCGTCCATGCAATCATGT+CGG	0.693555	-1.20	CamerRush.10G053900.1	Camer_10:-5939777	ATTATTCCATGCAATCATAT+TAG	4	0.0468
CamerRush.04G201000.1	Camer_4:-32696616	GGATGCAGTATCCTGCAGTG+CGG	0.768066	-5.40	CamerRush.10G156700.1	Camer_10:+23300872	GGATACAGAATCTTGCATTG+GAG	4	0.0974
CamerRush.04G201100.1	Camer_4:+32705222	CTTGTTGCACTCTATCCCAG+GGG	0.720001	0.00	CamerRush.02G113700.1	Camer_2:-12027147	CTTGCTGCATTCTCTCACAG+AAG	4	0.0244
CamerRush.04G201200.1	Camer_4:-32710600	TCCATGGATAGAGTGCAATG+TGG	0.775086	0.00	CamerRush.10G071200.1	Camer_10:-8928672	TCTATTGAAAGAGTGGAATG+TAG	4	0.0170
CamerRush.04G201300.1	Camer_4:-32714416	AAGCTATTAGAGGAGCAACT+GGG	0.689891	-2.00	CamerRush.10G157500.1	Camer_10:+23408581	CAGCACTTAGGGGAGCAACT+AGG	4	0.1266
CamerRush.04G201400.1	Camer_4:+32717252	TGTGGTTGGCAAAATTACAA+GGG	0.715684	-4.20	CamerRush.10G071200.1	Camer_10:-8917535	TGTGGTAGGCAAAATAAATA+AAG	4	0.0598
CamerRush.01G109600.1	Camer_1:+11419393	CTTCACATACAATTACAGCG+TGG	0.769743	0.00	CamerRush.09G041300.1	Camer_9:+3221086	CAACACATTCAATCACAGCG+AAG	4	0.0269
CamerRush.04G201500.1	Camer_4:+32722302	TCTCTGAGAGAGGTGCACAG+GGG	0.800385	-2.30	CamerRush.11G093700.1	Camer_11:-15720360	CCTCAGAGAGCGCTGCACAG+TAG	4	0.0187
CamerRush.04G201600.1	Camer_4:+32724812	TGTAGTTGGCAGAATTACAA+GGG	0.696248	-4.60	CamerRush.11G054300.1	Camer_11:-5737088	TATATTTGGCAGAATAATAA+TAG	4	0.0385
CamerRush.04G201700.1	Camer_4:-32735071	GACCAAAATGAAGAAAACTG+TGG	0.734065	0.00	CamerRush.10G117300.1	Camer_10:+19900858	GACCAAGAAGAAGAAAAATC+AGG	4	0.1513
CamerRush.04G201800.1	Camer_4:+32743947	CTACAACCTGGGCAACGTAG+GGG	0.724739	-0.40	CamerRush.01G261400.1	Camer_1:-38467066	CTACAACCTGGGCCACCTGA+AAG	4	0.0046
CamerRush.04G201900.1	Camer_4:+32747889	TCTTAAGGATGTCGCCATGG+AGG	0.668542	-0.70	CamerRush.10G042100.1	Camer_10:-4297159	CCTTAATGATGACGTCATGG+TGG	4	0.0261
CamerRush.04G202000.1	Camer_4:-32756499	ACAAGCGGCGCATTTCAGCG+AGG	0.716724	-2.10	CamerRush.01G081200.1	Camer_1:+8144848	CCAAGCGGCGCATTTTGGGG+TAG	4	0.0015
CamerRush.04G202100.1	Camer_4:-32759986	ACCGTGCAGATGACTCACAG+GGG	0.749042	-2.00	CamerRush.01G058600.1	Camer_1:+5583883	ACCATGCAGAGGACCCACAC+CAG	4	0.0109
CamerRush.04G202200.1	Camer_4:+32775012	ACTGAGAAATGTGAGAGCTG+GGG	0.764292	0.00	CamerRush.10G037200.1	Camer_10:+3693067	AGAGAGAAATGAGAGAGCGG+AAG	4	0.0258
CamerRush.04G202300.1	Camer_4:+32779610	ACTGTTAACAGGGCTTATGG+TGG	0.657341	-1.30	CamerRush.06G001100.1	Camer_6:+141254	ATTGTTAACAGGTCTTTTGA+GAG	4	0.0088
CamerRush.04G202400.1	Camer_4:-32781292	CATACCTTATGAGTACGTAG+AGG	0.723447	-0.10	CamerRush.10G070000.1	Camer_10:+8692927	TATACTTTATGTGTACTTAG+AGG	4	0.0774
CamerRush.01G109700.1	Camer_1:-11422280	GCTCATGGTCTCCTATGGTG+TGG	0.683243	-3.90	CamerRush.01G143100.1	Camer_1:+17739053	GATGAGGATCTCCTATGGTG+TAG	4	0.0539
CamerRush.04G202500.1	Camer_4:-32784789	GGAAGTACAGAAACAGTGCG+CGG	0.737134	-2.60	CamerRush.01G135100.1	Camer_1:+15687398	GCATGTACAAAATCAGTGCG+AAG	4	0.0320
CamerRush.04G202600.1	Camer_4:-32793339	ATCGGCCGTTGCATTGACGG+GGG	0.689410	-4.00	CamerRush.10G031700.1	Camer_10:+3102852	ATCGGCCGTGGCGTTGGCGC+CGG	4	0.0247
CamerRush.04G202700.1	Camer_4:+32804975	GTCTGTTGAGACATACCAGG+AGG	0.741834	-4.30	CamerRush.08G048500.1	Camer_8:-6291248	ATCTGTTGAGAGATGCTAGG+CAG	4	0.0315
CamerRush.04G202800.1	Camer_4:+32809995	CAGAGCGCGTTATTGCAGAG+TGG	0.744748	-1.70	CamerRush.02G189700.1	Camer_2:+23823892	AATAGAGCGATATTGCAGAG+AGG	4	0.3980
CamerRush.04G202900.1	Camer_4:-32813045	TTAGAGAAGAGAACAAGTGG+GGG	0.703330	0.00	CamerRush.10G104200.1	Camer_10:+18552574	TTTGAAAAGAGAACAAGGAG+AAG	4	0.0436
CamerRush.04G203000.1	Camer_4:-32819091	ATTAAGTTGATTGAGCTCTG+TGG	0.730011	-1.20	CamerRush.10G096600.1	Camer_10:-17111066	ATTAATTTGATTGAGCTTGA+CGG	4	0.1004
CamerRush.04G203100.1	Camer_4:-32821641	GGTTGATAACAGCAGCACAG+GGG	0.778513	-2.10	CamerRush.10G073300.1	Camer_10:-9633925	TATTAATAACAACAGCACAG+AAG	4	0.1774
CamerRush.04G203200.1	Camer_4:+32828398	AGAACCGGAAGCTCTCATAG+CGG	0.754071	0.00	CamerRush.11G133400.1	Camer_11:+19721718	AGAACTGGACGCTCTCATGT+CGG	4	0.0812
CamerRush.04G203300.1	Camer_4:-32837040	GTACCTCCTCCCAGACACAG+TGG	0.762749	0.00	CamerRush.01G097600.1	Camer_1:+9882112	GCACCTCCTCCGAGAAAAAG+CAG	4	0.0532
CamerRush.04G203400.1	Camer_4:+32842296	TTGGTTAGATGCTCGCATGG+AGG	0.737714	0.00	CamerRush.01G107500.1	Camer_1:-11106146	TGGGGTAGATGCTTGCAGGG+TAG	4	0.0341
CamerRush.01G109800.1	Camer_1:+11450657	CTTCACATACAATTACAGCG+TGG	0.769743	0.00	CamerRush.09G041300.1	Camer_9:+3221086	CAACACATTCAATCACAGCG+AAG	4	0.0269
CamerRush.04G203500.1	Camer_4:-32849932	ATTACCTCAAGAAAGCCGAG+AGG	0.798734	0.00	CamerRush.10G138900.1	Camer_10:+21727595	ATTACCTCACGACAGCCAAA+AAG	4	0.0118
CamerRush.04G203600.1	Camer_4:-32858339	GTTTCTGTAACACAATCCAG+GGG	0.741491	0.00	CamerRush.02G198900.1	Camer_2:-26025270	ATTTCTGTATCACAATCCCT+TAG	4	0.0298
CamerRush.04G203700.1	Camer_4:+32871373	AGACGTTTCAGATTCCGACG+GGG	0.760470	-0.10	CamerRush.01G009200.1	Camer_1:+706239	AGAGGTTTCAGACTTCGACT+CAG	4	0.0048
CamerRush.04G203800.1	Camer_4:-32877822	TGTGCTGCCCCATTGAAGTG+CGG	0.760869	0.00	CamerRush.02G047600.1	Camer_2:+3898775	TGTGCTGCCACATTGACGAA+GAG	4	0.0106
CamerRush.04G203900.1	Camer_4:+32887478	CAGGACAAGTATATACAATG+GGG	0.760019	0.00	CamerRush.10G012400.1	Camer_10:+1104622	CAGGCCACGTATACACAATA+AAG	4	0.0149
CamerRush.04G204000.1	Camer_4:-32897039	ACATATGGGAGATGTCACAG+AGG	0.796051	0.00	CamerRush.10G101000.1	Camer_10:-18069708	ACCTACGGGAGATGTCGCCG+AAG	4	0.0037
CamerRush.04G204100.1	Camer_4:+32900265	TGGATGAGAAGAACCCACGT+CGG	0.783115	-0.30	CamerRush.10G068400.1	Camer_10:+8344174	CGAAGAAGAAGAACCCACGT+CGG	4	0.4114
CamerRush.04G204200.1	Camer_4:-32914179	GCTTGGGATTCCGAACAGAG+AGG	0.736628	-2.40	CamerRush.10G099600.1	Camer_10:-17807744	GCTATGGATTCCGCGCAGAG+AAG	4	0.0052
CamerRush.04G204300.1	Camer_4:-32933691	GGCGGATTATGCGGACATGG+TGG	0.768357	-1.70	CamerRush.08G015400.1	Camer_8:+1540882	GGCGGATTTTGCCGAGTTGG+GAG	4	0.0013
CamerRush.04G204400.1	Camer_4:+32954531	TAAAGGGTATTCTTTCCATG+GGG	0.733083	-1.30	CamerRush.10G075700.1	Camer_10:-10176131	TGATGGGTATTCTTTCCAGA+GGG	4	0.1193
CamerRush.01G109900.1	Camer_1:+11461724	CTTCACATACCATTACAGCG+TGG	0.769743	0.00	CamerRush.08G134100.1	Camer_8:-21644457	CTTCACAAACCATTGCAGTG+AGG	3	0.2400
CamerRush.01G010900.1	Camer_1:-891647	GCTAGCCATGGAATTGTGTG+AGG	0.732276	0.00	CamerRush.10G150900.1	Camer_10:+22798457	GCTTGCCATGGACTTGTTTA+GGG	4	0.0837
CamerRush.01G001000.1	Camer_1:+109970	GAAGATAATTACGATCGGAG+AGG	0.731421	0.00	CamerRush.09G047800.1	Camer_9:+4050586	GAAGATTACTACAATCGGAG+AAG	3	0.0966
CamerRush.04G204500.1	Camer_4:+32972293	CATTAGAAACTTACACAGAG+AGG	0.694183	0.00	CamerRush.10G094300.1	Camer_10:+16741864	CATTAGAAGACAACACAGAG+TAG	4	0.0799
CamerRush.04G204600.1	Camer_4:-32976034	CTGCACATATCTTATCAGTG+AGG	0.744086	0.00	CamerRush.09G071900.1	Camer_9:-6784643	CTCCAAATATATTATCACTG+GAG	4	0.0331
CamerRush.04G204700.1	Camer_4:-32977930	CCAGCCGAATTGGACCCCGG+CGG	0.782743	-1.50	CamerRush.02G114000.1	Camer_2:-12063942	ACAGTAGAAATGGACCCCGG+AAG	4	0.1313
CamerRush.04G204800.1	Camer_4:-32992316	AAGTCCTGCGGTGTGCATGA+GGG	0.698775	-2.20	CamerRush.11G071400.1	Camer_11:+10092127	AAGTGCTGTGGTGTGGAAGA+TGG	4	0.0538
CamerRush.04G204900.1	Camer_4:+32999265	TCTGAAGGACGGCACCAAGG+TGG	0.700305	-0.50	CamerRush.01G037100.1	Camer_1:+3473658	TCTGAAGGACGGGCTCAATG+TGG	4	0.0013
CamerRush.04G205000.1	Camer_4:-33020605	TGCTAATGATCTGAACAATG+GGG	0.760136	0.00	CamerRush.01G013300.1	Camer_1:+1112325	TACTAATGATGTGGAAAATG+TAG	4	0.0256
CamerRush.04G205100.1	Camer_4:+33028892	AGCCCAACACTAGTACACGG+CGG	0.797828	0.00	CamerRush.11G073800.1	Camer_11:+11301912	GGCGCAACCCTAGTACACAG+GGG	4	0.2041
CamerRush.04G205200.1	Camer_4:-33036658	CACCAAGAAGACTGTCAGGG+CGG	0.706830	-0.90	CamerRush.01G217100.1	Camer_1:+30851828	CCCCATGAAGACTGTGATGG+TGG	4	0.0576
CamerRush.04G205300.1	Camer_4:+33076636	ACCGATGCTACTGTGTACGG+CGG	0.742533	-4.90	CamerRush.11G009100.1	Camer_11:+1034767	TCCGATGGGACTGTGTGCGG+CAG	4	0.0182
CamerRush.04G205400.1	Camer_4:+33079171	AGTGGCAAGGTTGTACACAG+TGG	0.766051	-3.00	CamerRush.01G250600.1	Camer_1:-37103333	GGAGGCAGGGTTGTCCACAG+CAG	4	0.0370
CamerRush.01G110000.1	Camer_1:+11470501	GATGCCACAAAGCGGTACCG+GGG	0.698841	-2.40	CamerRush.01G110000.1	Camer_1:+11470501	GATGCCACAAAGCGGTACCG+GGG	0	10000
CamerRush.04G205500.1	Camer_4:+33082871	GAACCCGAAAACCTGCTCCG+AGG	0.736159	0.00	CamerRush.10G110200.1	Camer_10:+19064015	GAACCCGAAAAACTACTGTG+AGG	4	0.0414
CamerRush.04G205600.1	Camer_4:+33087453	TTATACGGGCAAGTGCAAGG+AGG	0.785093	-0.70	CamerRush.07G247400.1	Camer_7:-36369641	TGATAAGGGCAAGCACAAGG+AAG	4	0.0544
CamerRush.04G205700.1	Camer_4:-33091476	TCTTCGATATACCAACCGGG+CGG	0.812829	-0.80	CamerRush.10G110800.1	Camer_10:-19091945	TCTTCGAAAAGCCAACCTGG+AGG	4	0.2971
CamerRush.04G205800.1	Camer_4:+33103028	TCAATCATTAAAGACCACAG+TGG	0.742634	0.00	CamerRush.10G156700.1	Camer_10:-23296553	TAATGCATTAAAGAGCACAG+AGG	4	0.0148
CamerRush.04G205900.1	Camer_4:-33105554	ATTGACGCTTCAGTTTACAG+AGG	0.687918	-0.70	CamerRush.09G118800.1	Camer_9:+17116002	GTTGAAACTTCTGTTTACAG+CAG	4	0.0802
CamerRush.04G206000.1	Camer_4:+33112630	AGGACGTGGAAAGGATTAGG+GGG	0.737524	0.00	CamerRush.10G044600.1	Camer_10:-4602237	TGGCCATGGAAAGGATTAGC+TAG	4	0.0392
CamerRush.04G206100.1	Camer_4:-33114684	CAGGAAATAATAGTTCCGAG+TGG	0.730948	-2.30	CamerRush.10G100100.1	Camer_10:+17939538	AAGAAAATAATAGTTCACAG+AAG	4	0.0519
CamerRush.04G206200.1	Camer_4:+33118788	ATGATGATGAGACTGTGCAA+CGG	0.778430	0.00	CamerRush.11G013400.1	Camer_11:-1396893	TTAATGATGAGAATGTGGAA+AGG	4	0.0385
CamerRush.04G206300.1	Camer_4:+33132513	TGACCCACAAAATACCTAGG+CGG	0.781043	0.00	CamerRush.01G056300.1	Camer_1:-5369171	TGACCCACAAAATTCCAAAT+AAG	4	0.0369
CamerRush.04G206400.1	Camer_4:-33138690	AGATTGAGGATTAATCATCG+AGG	0.734755	-2.30	CamerRush.10G053800.1	Camer_10:-5914094	AGATTGAGGAGTAAACCTCA+AAG	4	0.0099
CamerRush.01G110100.1	Camer_1:+11475889	CAAGTACCATCCTAAACCAG+GGG	0.707181	0.00	CamerRush.11G066900.1	Camer_11:+8587877	CATGTTCTCTCCTAAACCAG+AAG	4	0.0654
CamerRush.04G206500.1	Camer_4:+33145429	ACTTTGTTGATGGAAAGAAG+GGG	0.736021	-1.00	CamerRush.10G008400.1	Camer_10:-721050	ATTTGGTTGATGGAAAGCAT+AGG	4	0.0776
CamerRush.04G206600.1	Camer_4:-33150961	GATCATGGAATCCAACCCAG+AGG	0.759486	-1.70	CamerRush.10G072800.1	Camer_10:-9477337	GATCATGGAAACCAAGCAAC+AAG	4	0.0069
CamerRush.04G206700.1	Camer_4:+33155060	TGTGCAAATATAATCCAGAG+GGG	0.778315	0.00	CamerRush.11G100200.1	Camer_11:+16539394	TGTGACAAGATAATCCACAG+GAG	4	0.0199
CamerRush.04G206800.1	Camer_4:+33170224	TTGATGGGAATTGAACCCGG+GGG	0.856107	-3.20	CamerRush.10G112600.1	Camer_10:+19279235	TTGATGTTAATTTACCCCGG+GAG	4	0.0076
CamerRush.04G206900.1	Camer_4:-33175171	GGTCATTGGAGATTCCCACG+TGG	0.832015	-1.70	CamerRush.10G007600.1	Camer_10:+667454	GGTTTTTGGAGATACCCACA+TGG	4	0.1688
CamerRush.04G207000.1	Camer_4:-33195416	CAACTTTGTAAAGTTCCCAG+AGG	0.712429	-0.80	CamerRush.09G150800.1	Camer_9:-20082773	CAACTTTGTAAGGTAACCAA+TAG	4	0.1016
CamerRush.04G207100.1	Camer_4:-33198983	TACAAACTCAGTAACACCAG+AGG	0.704741	0.00	CamerRush.09G066900.1	Camer_9:+6237787	TACAAACCAAGGAACACTAG+AAG	4	0.0714
CamerRush.04G207200.1	Camer_4:-33204809	GTAGCATAACGAGATCATGG+TGG	0.761596	0.00	CamerRush.02G087400.1	Camer_2:+8307608	TTAGCATAATGATATCATAG+GGG	4	0.2017
CamerRush.04G207300.1	Camer_4:-33212500	TGTCTGCCCAATCCTGAATG+CGG	0.756988	0.00	CamerRush.02G138100.1	Camer_2:-14392891	TGTCTGTCCATTACTGAATT+AAG	4	0.0175
CamerRush.04G207400.1	Camer_4:-33218091	TTATGCGGATGAATACGCCG+TGG	0.751936	-3.60	CamerRush.01G271500.1	Camer_1:-39706658	TAATGAGGATGAAGACGACG+AGG	4	0.0000
CamerRush.01G110200.1	Camer_1:-11477787	GATGTGAGCATCAATGACCA+AGG	0.696984	-2.80	CamerRush.01G106900.1	Camer_1:-11051714	GTTGTCAGCATCAAGGATCA+AGG	4	0.0159
CamerRush.04G207500.1	Camer_4:-33240727	TGTGCAAGTCAGGATCCATG+TGG	0.813677	0.00	CamerRush.02G000300.1	Camer_2:+33574	TGTCCAAGTCAGGGGCTATG+AGG	4	0.0058
CamerRush.04G207600.1	Camer_4:+33253558	AGCCCTGAGATGAGGCAGCG+TGG	0.711878	-3.50	CamerRush.02G309400.1	Camer_2:-43290466	AGACCTCAGATGAGGAAGCA+CAG	4	0.1448
CamerRush.04G207700.1	Camer_4:+33255639	GGGACTCTAATCCAAACCGG+CGG	0.780627	-1.80	CamerRush.02G101700.1	Camer_2:-10667869	GGAACTCTGATCGAATCCGG+CGG	4	0.0000
CamerRush.04G207800.1	Camer_4:-33258633	CAAAGCACTAGAATGCACGG+TGG	0.803980	-1.70	CamerRush.01G176500.1	Camer_1:+26306734	CCAACCACTAGAATGCTCGT+TGG	4	0.0576
CamerRush.04G207900.1	Camer_4:-33273477	TGTTGGCAGAGATCTCAAAG+CGG	0.816101	0.00	CamerRush.10G062300.1	Camer_10:+7418772	TGCCGGCAGAGAGCTAAAAG+GGG	4	0.0723
CamerRush.04G208000.1	Camer_4:-33283402	TCAGAGCTGGTAATCCAGAG+AGG	0.728435	-4.80	CamerRush.10G133200.1	Camer_10:-21207782	TCAGAGCTGTTGATCAAGAC+TGG	4	0.2515
CamerRush.04G208100.1	Camer_4:+33291806	CGTAGCGAGAGCAAACACGA+CGG	0.780296	-1.60	CamerRush.09G098100.1	Camer_9:-14274021	CGTGACGAGAGCAAACACAC+CGG	4	0.0879
CamerRush.04G208200.1	Camer_4:-33293735	TGATGTAGGCGGAACCATCG+CGG	0.742873	-1.60	CamerRush.10G031100.1	Camer_10:-3059320	TGATGTAGAGGCAACCATTG+GAG	4	0.0158
CamerRush.04G208300.1	Camer_4:+33301567	GGAAGAATTCGAAACCCTAG+CGG	0.762653	0.00	CamerRush.11G089200.1	Camer_11:-15037358	AGAAGAATTCTAACCCCAAG+GGG	4	0.0495
CamerRush.04G208400.1	Camer_4:+33306619	CTTGGGGTTCGGGATCCCGG+CGG	0.706343	-6.80	CamerRush.03G116000.1	Camer_3:+13130702	CTTCGGGTTTGGCATCCCGT+GGG	4	0.1469
CamerRush.01G110300.1	Camer_1:+11497570	TATGAAGCATAACCTCAAGG+GGG	0.774262	0.00	CamerRush.11G063800.1	Camer_11:+7773562	TATGAAGCACAAAGGCAAGG+AAG	4	0.0000
CamerRush.04G208500.1	Camer_4:+33311860	GTACTACACCTCATTCACGG+TGG	0.813376	0.00	CamerRush.06G128700.1	Camer_6:-21350424	CTAATACACTTCATTCACGT+TAG	4	0.1027
CamerRush.04G208600.1	Camer_4:+33327971	AAAACACCATCATCCCAATG+GGG	0.752448	0.00	CamerRush.10G135000.1	Camer_10:-21368894	AAGACATCATAATTCCAATG+AGG	4	0.2731
CamerRush.04G208700.1	Camer_4:-33335690	TGAACCCTTAGTCCAACCGG+TGG	0.742783	0.00	CamerRush.10G145400.1	Camer_10:+22402591	TGAATGCATGGTCCAACCGG+GGG	4	0.1414
CamerRush.04G208800.1	Camer_4:+33345267	AACTGCATGATTGGTGACGG+TGG	0.708198	-2.50	CamerRush.11G110000.1	Camer_11:-17682313	AACTGCATGGTTCTTGATGG+AAG	4	0.0104
CamerRush.04G208900.1	Camer_4:-33348722	TGTGTAATTCGATTACAAGG+TGG	0.746959	-2.00	CamerRush.11G056100.1	Camer_11:-6102995	TATGCAATCTGATTACAAGG+TAG	4	0.1906
CamerRush.04G209000.1	Camer_4:-33371377	GTGTGTGATGTTGATCAACG+GGG	0.816731	-2.30	CamerRush.11G071400.1	Camer_11:-10113793	GTTTGAGGTGTTGATCAAGG+AAG	4	0.0103
CamerRush.04G209100.1	Camer_4:-33376506	TGCGGCGCCATACAACCTGG+CGG	0.741654	0.00	CamerRush.01G130000.1	Camer_1:-14370034	TCTGGCGCCACATAACCTGG+AGG	4	0.2221
CamerRush.04G209200.1	Camer_4:+33383102	AACTGCGGCAGAAACTCGAG+AGG	0.710742	0.00	CamerRush.07G000300.1	Camer_7:-89840	CACTGCTGCAGAAATTCGAT+GGG	4	0.0229
CamerRush.04G209300.1	Camer_4:-33401029	CAGACGAGGAGATTTCGTCA+AGG	0.738159	-6.30	CamerRush.10G157500.1	Camer_10:-23468759	CAGAAGAGGAGGTTTCGACG+GAG	4	0.0545
CamerRush.04G209400.1	Camer_4:-33406432	ACCTCTCCACTATCCCACAG+TGG	0.762759	0.00	CamerRush.10G085700.1	Camer_10:+15113523	ACCTCACCACTTTCTCAGAG+TAG	4	0.0007
CamerRush.01G110400.1	Camer_1:-11500656	ATTCAAACTTGTCACCCAAG+GGG	0.721072	-0.90	CamerRush.10G085000.1	Camer_10:+14907165	ATGCAAAATTGTCACCCATT+TAG	4	0.0318
CamerRush.04G209500.1	Camer_4:-33410387	TCTATTAATGAGACTCACAG+AGG	0.760198	0.00	CamerRush.10G051400.1	Camer_10:+5572012	TCTATTGATGAGATACACGG+CAG	4	0.0291
CamerRush.04G209600.1	Camer_4:+33415537	AGGCTTAAGAACAAACCCGG+TGG	0.766990	0.00	CamerRush.11G110600.1	Camer_11:+17759057	AGGCTAAAAAACAAACACGT+GAG	4	0.0472
CamerRush.04G209700.1	Camer_4:-33419755	TATTCCGAGTGAGCCCACCG+GGG	0.804616	-2.40	CamerRush.02G188300.1	Camer_2:-23588611	TATTCCGCAAGAGCCCACAG+CGG	4	0.1012
CamerRush.04G209800.1	Camer_4:-33431182	TGCGGCGGAAAGGCTCAGAG+CGG	0.725197	-2.60	CamerRush.02G120500.1	Camer_2:-12777934	GGCGGCGAACAGGCACAGAG+AAG	4	0.0479
CamerRush.04G209900.1	Camer_4:+33438094	GCACACCTTCCAGAGCATCG+TGG	0.781957	0.00	CamerRush.10G125500.1	Camer_10:-20571055	GGACGCCTTCCGGAGCTTCG+GAG	4	0.0125
CamerRush.04G210000.1	Camer_4:-33441790	AATGTATTGAACAATGACGA+GGG	0.716285	0.00	CamerRush.10G017900.1	Camer_10:+1651089	AGTGTATTGAAAAAGTACGA+AAG	4	0.0000
CamerRush.04G210100.1	Camer_4:+33444801	AAGTGAAGTGAAGCTTCTGG+GGG	0.713779	-3.20	CamerRush.10G139400.1	Camer_10:+21792127	AAGTGCAGTTAAACATCTGG+CAG	4	0.0512
CamerRush.04G210200.1	Camer_4:-33451081	AACGAGCTACGATCTTGAGA+CGG	0.699094	-0.40	CamerRush.07G051700.1	Camer_7:-3892025	AATGAGGTATGATCATGAGA+GAG	4	0.0457
CamerRush.04G210300.1	Camer_4:+33455940	TTGATGGAGATGATGGAGTG+CGG	0.727190	0.00	CamerRush.10G017800.1	Camer_10:-1639371	CTGATGGAGATCCTTGAGTG+TAG	4	0.0035
CamerRush.04G210400.1	Camer_4:+33464082	TGATGTGGACGATGACACTG+TGG	0.797494	-2.50	CamerRush.11G017600.1	Camer_11:+1730071	TGATTTGGATGATGACAGGG+AAG	4	0.0024
CamerRush.01G110500.1	Camer_1:+11506004	TATAGTGAGGACCATCACAA+TGG	0.687462	-4.00	CamerRush.10G128800.1	Camer_10:+20812281	TAGCCTGAGGAACATCACAA+AGG	4	0.0990
CamerRush.04G210500.1	Camer_4:-33467000	TTGGGCGCATGTAACCACGG+AGG	0.789606	-1.60	CamerRush.11G091000.1	Camer_11:-15353214	GTCGGCGCATGAAACCACGC+CAG	4	0.0327
CamerRush.04G210600.1	Camer_4:+33470982	GATCTACGACCTCTACGGCG+AGG	0.736592	-1.50	CamerRush.10G060900.1	Camer_10:+7056079	GCTCTGCGAAATCTACGGCG+GAG	4	0.0946
CamerRush.04G210700.1	Camer_4:-33474236	ACTGATCAAGAATGGGAACG+CGG	0.722749	0.00	CamerRush.01G119800.1	Camer_1:+12829946	ACTGGTCAATCATGGGAATG+CGG	4	0.1080
CamerRush.04G210800.1	Camer_4:-33478258	CATGGTTCAGCAGTTCAAGG+TGG	0.727105	0.00	CamerRush.01G292100.1	Camer_1:-42050708	CATGATGCAGCAGTATAAGG+GAG	4	0.0235
CamerRush.04G210900.1	Camer_4:+33495479	AACTCAGAAAGACGTCCCAG+CGG	0.738264	0.00	CamerRush.10G125700.1	Camer_10:+20579813	AGCTCCGGAAGACGTCCCAC+AGG	4	0.1143
CamerRush.04G211000.1	Camer_4:-33498926	TGACCCACCATACATAGAGG+GGG	0.715855	0.00	CamerRush.10G071100.1	Camer_10:-8883687	TTACCCACCATACATTCTGG+TGG	4	0.0000
CamerRush.04G211100.1	Camer_4:-33511815	TTGATGGTAATGAATCTGCA+CGG	0.739214	-0.70	CamerRush.10G129400.1	Camer_10:-20857385	TTGATGATAGTCAATATGCA+AGG	4	0.2941
CamerRush.04G211200.1	Camer_4:-33518785	TGACCCACCATACATAGAGG+GGG	0.715855	0.00	CamerRush.10G071100.1	Camer_10:-8883687	TTACCCACCATACATTCTGG+TGG	4	0.0000
CamerRush.04G211400.1	Camer_4:-33538956	TGACCCACCATACATAGAGG+GGG	0.715855	0.00	CamerRush.10G071100.1	Camer_10:-8883687	TTACCCACCATACATTCTGG+TGG	4	0.0000
CamerRush.04G211300.1	Camer_4:-33531992	TTGATGGTAATGAATCTGCA+CGG	0.739214	-0.70	CamerRush.10G129400.1	Camer_10:-20857385	TTGATGATAGTCAATATGCA+AGG	4	0.2941
CamerRush.01G110600.1	Camer_1:-11509819	TCATTAGGGATACTGAGTAG+CGG	0.709803	-1.50	CamerRush.10G143900.1	Camer_10:+22276901	TGCTTAGCGATACTGAGTGG+AAG	4	0.0178
CamerRush.04G211500.1	Camer_4:+33552523	TTCCAATGAAATTGACAACG+TGG	0.730494	0.00	CamerRush.11G071400.1	Camer_11:-10067693	TAACAATGAAATGGAAAACG+AAG	4	0.0496
CamerRush.04G211600.1	Camer_4:-33558835	TTCCCAGCTCCAAAACCACG+AGG	0.747671	0.00	CamerRush.10G055000.1	Camer_10:-6045983	TTCCCAGCACCCAAACAAAG+AAG	4	0.0127
CamerRush.04G211700.1	Camer_4:+33559634	TGATAAAGAATTGCATCCCG+GGG	0.693576	0.00	CamerRush.11G074100.1	Camer_11:+11379934	TAATGAAGAATTGCATGCTG+AGG	4	0.0165
CamerRush.04G211800.1	Camer_4:+33564955	AGAGGGACGCGATAACGCCG+TGG	0.692840	-2.60	CamerRush.03G136600.1	Camer_3:+18546031	AGAGAGACGGGATAAAGCGG+TAG	4	0.0109
CamerRush.04G211900.1	Camer_4:-33574951	GATCCTTGGGTTCGACCAGG+AGG	0.685434	-5.50	CamerRush.10G069700.1	Camer_10:+8536629	GATGCTTGGGTGCGAACATG+TAG	4	0.0432
CamerRush.04G212000.1	Camer_4:+33581568	GGGTGGGGAATATCTCCACG+TGG	0.767747	-9.30	CamerRush.07G046500.1	Camer_7:+3528055	GGTTGGGGAACAACTCAACG+GAG	4	0.0279
CamerRush.04G212100.1	Camer_4:-33587278	AGTTTCAAAGAAACCCCTCG+GGG	0.778381	-2.00	CamerRush.11G119400.1	Camer_11:-18621154	TGCCTCAAAGAAACCACTCG+CGG	4	0.2773
CamerRush.04G212200.1	Camer_4:+33592021	ACTGCTTCAAGCGATCTAAG+CGG	0.763376	-1.50	CamerRush.11G019200.1	Camer_11:+1929775	ACTGCTGCAACACATCTAAG+TAG	4	0.0197
CamerRush.04G212300.1	Camer_4:-33598819	CAACTCCCGGACGTGCACGG+AGG	0.776340	-3.00	CamerRush.03G061400.1	Camer_3:+5497652	CCACTCCCGAAGGAGCACGG+AAG	4	0.0523
CamerRush.04G212400.1	Camer_4:-33608208	GAGCAATGCCCGAAACGGTG+CGG	0.689936	-1.80	CamerRush.01G261500.1	Camer_1:+38475702	GAGCAATGGCGGAACCAGTG+GAG	4	0.0102
CamerRush.01G110700.1	Camer_1:+11524898	TCCAAGATGGATACACTGTG+TGG	0.743665	-2.00	CamerRush.05G179800.1	Camer_5:+28421600	CCCAAGAATGATACAATGTG+AAG	4	0.0948
CamerRush.04G212500.1	Camer_4:+33614586	CCTCCGTAGATCTATCCCGG+CGG	0.824854	-0.20	CamerRush.01G160000.1	Camer_1:+24209438	CCTCCGTCGATCAATCCGGC+CGG	4	0.0170
CamerRush.04G212600.1	Camer_4:+33625069	GGTGATTCGCGACGACATGG+CGG	0.731615	-0.10	CamerRush.09G092800.1	Camer_9:+12567142	GGTGATTCATGGCGACATAG+AGG	4	0.3121
CamerRush.04G212700.1	Camer_4:+33638460	GCTCTGCCATGCCTACAATG+CGG	0.767732	-0.80	CamerRush.01G127100.1	Camer_1:+13834976	GCTCTACCATGCTAACAATT+AAG	4	0.0786
CamerRush.04G212800.1	Camer_4:-33652386	GAATGAAAGTGAGATGAGTG+AGG	0.740306	0.00	CamerRush.10G081700.1	Camer_10:+12244874	GAGTGAATGTGAAAGGAGTG+AAG	4	0.0031
CamerRush.04G212900.1	Camer_4:+33660393	GGTTTCTGCCATCTCTACGA+CGG	0.742358	-2.80	CamerRush.10G008200.1	Camer_10:+703863	GGTTTCTGCAAGCTCTACTT+CAG	4	0.0449
CamerRush.04G213000.1	Camer_4:-33671609	CGGATACCCAGACAAAACGG+CGG	0.787526	-0.70	CamerRush.11G083500.1	Camer_11:-13931724	CCGATCCCCAGAAAAGACGG+CGG	4	0.0233
CamerRush.04G213100.1	Camer_4:+33674684	CGATTTGGGTCAATGCAAGG+GGG	0.708079	-0.40	CamerRush.10G023300.1	Camer_10:-2293489	GTATTTGGGTCAATTGAAGG+TAG	4	0.0033
CamerRush.04G213200.1	Camer_4:+33678721	TGAGGTGATTAGCACCCACG+TGG	0.730234	-4.80	CamerRush.02G016100.1	Camer_2:+1252260	TGAGATGATAAGCAAACACG+AAG	4	0.0428
CamerRush.04G213300.1	Camer_4:-33685223	TTGAAGGGAGAAACTCCAAG+AGG	0.745238	-3.80	CamerRush.10G102900.1	Camer_10:+18360125	TTAAAAGGAGAAACTTCACG+AAG	4	0.0124
CamerRush.04G213400.1	Camer_4:+33690492	AATCCAGTAGATCATCCACA+TGG	0.721306	0.00	CamerRush.01G256100.1	Camer_1:+37900204	ATTCCAGTAGATCATGTATA+TGG	4	0.0241
CamerRush.01G110800.1	Camer_1:-11533425	TTGATGGGAAAATTAAGGCG+TGG	0.751475	-0.70	CamerRush.10G007500.1	Camer_10:+655043	TTGGTGAGAAAATTCAGGAG+GAG	4	0.0189
CamerRush.04G213500.1	Camer_4:-33693394	TACGTTCAGAGAGATTCCGG+TGG	0.738711	0.00	CamerRush.01G152500.1	Camer_1:+22027335	TAAGTTCAGAGAGTATCCTG+CAG	4	0.0463
CamerRush.04G213600.1	Camer_4:+33702184	AGAAGGCGCTGTGACCGGTG+CGG	0.683157	-3.00	CamerRush.10G097400.1	Camer_10:-17295884	TGACGGCGGTGTGTCCGGTG+AGG	4	0.1165
CamerRush.04G213700.1	Camer_4:+33711540	CTGGCTGAAACTGAACAGCG+CGG	0.789091	-4.80	CamerRush.11G103800.1	Camer_11:+16868265	CTGGTTGAAGCTGATCAGCC+AGG	4	0.0303
CamerRush.04G213800.1	Camer_4:-33714244	GGCGTGAAGAGAGCTAAACG+CGG	0.794612	-1.60	CamerRush.01G264300.1	Camer_1:-38782357	GACGTGAAGGGTGCTAAAGG+AAG	4	0.0051
CamerRush.04G213900.1	Camer_4:+33717717	TGTACCCTACGATCTCGTCG+CGG	0.771018	-0.80	CamerRush.02G030700.1	Camer_2:+2460722	TCCACCCTTCGATGTCGTCG+AAG	4	0.0000
CamerRush.04G214000.1	Camer_4:-33722772	GCGCCGAAACATTATCCACG+TGG	0.751207	0.00	CamerRush.11G051600.1	Camer_11:+5436092	GTGCCGAAACATTACCAACT+TGG	4	0.0810
CamerRush.04G214100.1	Camer_4:-33739418	GGTGGAGGTAGTTGTCCAAG+AGG	0.707445	-3.70	CamerRush.10G022700.1	Camer_10:+2231019	GGTGGAGGGAGATGGCGAAG+CAG	4	0.0004
CamerRush.04G214200.1	Camer_4:+33750057	GAAGACGAAACCTTCCAAGG+AGG	0.753954	-1.70	CamerRush.10G079800.1	Camer_10:+11502164	GACGAGGAACCCCTCCAAGG+CAG	4	0.0146
CamerRush.04G214300.1	Camer_4:-33757655	TGGAGTTCCTGGAGACGCCG+AGG	0.660877	-3.20	CamerRush.10G121400.1	Camer_10:-20297121	TGGACTTCCTGCTGCCGCCG+AGG	4	0.0340
CamerRush.04G214400.1	Camer_4:-33763719	GCTATGCGTGAACTATACGA+AGG	0.744004	-1.00	CamerRush.01G278600.1	Camer_1:-40766098	GATATGCATGAAGTATACTA+GAG	4	0.0171
CamerRush.01G110900.1	Camer_1:-11556736	ATGATACGACGGTTTCGGGG+CGG	0.687354	-1.40	CamerRush.06G104900.1	Camer_6:+13660662	TACGTACGACGGTTTCGGGG+CGG	4	0.2034
CamerRush.01G011000.1	Camer_1:+898591	TAGTTATGCATTGAGCAGAG+AGG	0.690536	-1.60	CamerRush.01G147000.1	Camer_1:+20305219	ATGTTATGCATTAAGCATAG+AGG	4	0.4476
CamerRush.04G214500.1	Camer_4:+33768931	ATAGTGCACAGGTATCCCAG+CGG	0.808863	-0.90	CamerRush.05G028200.1	Camer_5:-3440909	ATGGTGCAAAGGAAGCCCAG+CAG	4	0.0047
CamerRush.04G214600.1	Camer_4:+33777736	CTTTGGGAAAAGGACTAGAG+GGG	0.711536	-4.10	CamerRush.10G000800.1	Camer_10:+114114	CTTCGGGAAAATTACCAGAG+AAG	4	0.0129
CamerRush.04G214700.1	Camer_4:+33782913	GTAGACGGTTGTGCAAGGTG+AGG	0.722529	-0.80	CamerRush.01G240300.1	Camer_1:-35581178	GTCGACGGTTGTGAAAGAGG+CAG	4	0.0067
CamerRush.04G214800.1	Camer_4:+33788176	TGGTGAAAGAATCTGAACGT+GGG	0.766804	-0.20	CamerRush.10G025600.1	Camer_10:+2526033	TGGTGAAAGCACCTGAATTT+TGG	4	0.1353
CamerRush.04G214900.1	Camer_4:-33794408	TGGTGAAAGAATCTGAACGT+GGG	0.766804	-0.20	CamerRush.10G025600.1	Camer_10:+2526033	TGGTGAAAGCACCTGAATTT+TGG	4	0.1353
CamerRush.04G215000.1	Camer_4:-33802932	GGATGTTGATGACTTAGCAG+AGG	0.732340	-2.50	CamerRush.11G127100.1	Camer_11:+19219279	TGATGTTGATGGCAAAGCAG+AGG	4	0.2588
CamerRush.04G215100.1	Camer_4:+33807324	GACGAACCAAGTACCCCTGG+AGG	0.719810	-0.90	CamerRush.08G055600.1	Camer_8:+7971904	GATGAAGCAAGTACCCCTTC+AAG	4	0.0240
CamerRush.04G215200.1	Camer_4:+33815421	GCTGATACCGTAAATGAACG+AGG	0.752143	0.00	CamerRush.11G071200.1	Camer_11:+9956976	GCTCATACCTTAATTGAATG+GAG	4	0.0275
CamerRush.04G215300.1	Camer_4:+33817664	AGCGACGGAGAACATCCTCG+CGG	0.785744	-4.50	CamerRush.01G177000.1	Camer_1:-26370685	AGAAACAGAGAACATCCTCA+GGG	4	0.7313
CamerRush.04G215400.1	Camer_4:+33830347	GCAAGGAAGAGATAAAGGAG+TGG	0.732772	0.00	CamerRush.10G122500.1	Camer_10:+20435491	GCTAGGGAAAGATAAAAGAG+TGG	4	0.2990
CamerRush.01G111000.1	Camer_1:-11565884	GTGGCCTGCGCTCATACACG+TGG	0.679320	-2.10	CamerRush.08G103800.1	Camer_8:+18981855	TTTGCCTGCGCACATACATG+GAG	4	0.0479
CamerRush.04G215500.1	Camer_4:-33841090	GCAATCGATTCATCGACACA+CGG	0.736229	-1.80	CamerRush.01G222400.1	Camer_1:-32078112	GGAATTGATTCTACGACACA+AAG	4	0.0386
CamerRush.04G215600.1	Camer_4:-33853090	GAACCACCCAGGAATCACAG+TGG	0.774398	-0.20	CamerRush.01G016500.1	Camer_1:+1609635	AAACCACCCAGAAACAACAG+TAG	4	0.0594
CamerRush.04G215700.1	Camer_4:-33859130	GATACACAGACCCATTAACG+GGG	0.752882	0.00	CamerRush.11G119900.1	Camer_11:+18639116	AATAAACAGACCCATTGAAG+AAG	4	0.0101
CamerRush.04G215800.1	Camer_4:-33862876	AAAGTCGATGTGGAACACGG+AGG	0.780215	-0.70	CamerRush.11G095300.1	Camer_11:+15919860	AAAGTTGATGTGGAGCTGGG+GGG	4	0.0107
CamerRush.04G215900.1	Camer_4:+33867771	TCAACAAATGCATATCCCGG+TGG	0.746617	0.00	CamerRush.01G165100.1	Camer_1:+24707514	TGAACAAATTCATACCCCAG+AAG	4	0.0285
CamerRush.04G216000.1	Camer_4:-33876398	AACCATATCGAGCAACACAG+CGG	0.764639	0.00	CamerRush.10G016300.1	Camer_10:-1500592	AACAGTATCAAGCAACACTG+AGG	4	0.3047
CamerRush.04G216100.1	Camer_4:+33895260	GGATGACGACAAAATGACTG+TGG	0.761857	0.00	CamerRush.10G029400.1	Camer_10:-2888318	GGATGACACCAAAATGAAGG+AGG	4	0.0769
CamerRush.04G216200.1	Camer_4:+33920715	AAAGCTTCTTGTCAACACAG+GGG	0.807979	0.00	CamerRush.10G094500.1	Camer_10:+16763878	AAAGCACATTGTCATCACAG+AAG	4	0.0201
CamerRush.04G216300.1	Camer_4:+33923026	TAACAAAGACCCCTCCACTG+GGG	0.771592	0.00	CamerRush.11G134100.1	Camer_11:-19759974	TATCATACACCCCTCCACAG+AAG	4	0.0230
CamerRush.04G216400.1	Camer_4:+33934725	GTATGACATTGCTGGCATTG+CGG	0.711420	-0.50	CamerRush.10G086900.1	Camer_10:+15349645	GTATGACATTGCAGAGCTTG+GAG	4	0.0046
CamerRush.01G111100.1	Camer_1:+11573106	CTAGGTGGAGAATTTCTCGG+AGG	0.744297	-2.60	CamerRush.09G049800.1	Camer_9:-4278748	CTTGGTGGAGTACGTCTCGG+GAG	4	0.0000
CamerRush.04G216500.1	Camer_4:+33948317	AGGCCATGGCAAACTCACAG+TGG	0.732055	-0.20	CamerRush.10G073600.1	Camer_10:-9705920	GGGCCAGTGCAACCTCACAG+TGG	4	0.0774
CamerRush.04G216600.1	Camer_4:+33955174	CAAATGCAGAATGTAATCGG+CGG	0.736929	0.00	CamerRush.11G091800.1	Camer_11:-15478399	TAAATGCACAATGTTATCAG+AAG	4	0.0199
CamerRush.04G216700.1	Camer_4:-33962124	GAGGCGCCGAAGATAAATGG+CGG	0.734342	0.00	CamerRush.08G094500.1	Camer_8:-18025940	GACGACCCGAAGATAAACGG+CAG	4	0.0167
CamerRush.04G216800.1	Camer_4:+33977174	TTGCTCATAGAATTCAGGTG+GGG	0.739144	0.00	CamerRush.10G057500.1	Camer_10:+6431775	ATGCTCATAAAATTCAGCAG+AAG	4	0.0329
CamerRush.04G216900.1	Camer_4:-33991262	ACTGCAATGACAATCCCCAG+TGG	0.780316	0.00	CamerRush.01G003300.1	Camer_1:+310123	ACTGCAGTAACGATTCCCAG+AGG	4	0.0218
CamerRush.04G217000.1	Camer_4:+33995196	CATCATTGTATCAGTCACAG+GGG	0.758772	0.00	CamerRush.10G048100.1	Camer_10:+4915224	CAACATTGTTTGTGTCACAG+GGG	4	0.0840
CamerRush.04G217100.1	Camer_4:-34001342	CAAGCTACCACGCAACACAG+AGG	0.734446	-0.90	CamerRush.10G096200.1	Camer_10:-17070432	AGAGCTACCACCCATCACAG+GAG	4	0.0220
CamerRush.04G217200.1	Camer_4:-34005728	ACTGAAATAACGATCCCCAG+AGG	0.770255	0.00	CamerRush.07G160400.1	Camer_7:+26381781	AATGAAATAACGATCCAAAT+AAG	4	0.0332
CamerRush.04G217300.1	Camer_4:+34011385	CACCTTGATATCAATCATGG+GGG	0.714450	-3.50	CamerRush.10G014600.1	Camer_10:+1327966	CACCTCCATATCAACCATAG+GGG	4	0.1218
CamerRush.04G217400.1	Camer_4:-34014368	TATTCGCCTAATCACATACG+GGG	0.751559	0.00	CamerRush.03G023700.1	Camer_3:+1910027	TATTCGCCCAAATACATAAG+TGG	4	0.2215
CamerRush.01G111200.1	Camer_1:+11582352	TGTTGTAGGCTACATCACTG+AGG	0.762354	-1.00	CamerRush.10G114700.1	Camer_10:+19486213	TGGTGTATCTTACATCACTG+CAG	4	0.0411
CamerRush.04G217500.1	Camer_4:-34018376	GTGTGAATACTGATGAACCA+TGG	0.746934	0.00	CamerRush.10G145000.1	Camer_10:+22375976	ATGTGACTACTGAAGAACTA+AGG	4	0.1125
CamerRush.04G217600.1	Camer_4:+34024510	TGGCTGCTGAAGGAGTGGAG+TGG	0.732026	-3.50	CamerRush.11G031100.1	Camer_11:+3124484	TGGATGCTGATGCAGAGGAG+GAG	4	0.0257
CamerRush.04G217700.1	Camer_4:-34028432	CCTTGTCTACCGTGACAGCG+AGG	0.764504	-4.20	CamerRush.01G146900.1	Camer_1:-20256950	CCTTCTCTCCGGTGGCAGCG+AAG	4	0.0189
CamerRush.04G217800.1	Camer_4:+34038017	AGGCGTGGGTGTCACCAGCG+AGG	0.691729	-5.80	CamerRush.01G275100.1	Camer_1:-40284710	GGGCTCGCGTGTCACCAGCG+GAG	4	0.0435
CamerRush.04G217900.1	Camer_4:-34049157	CCACGGCTAAGAATTGAAGG+GGG	0.764023	0.00	CamerRush.01G182700.1	Camer_1:-27204761	GCACGGTTAAAAATTTAAGG+GAG	4	0.0000
CamerRush.04G218000.1	Camer_4:+34060578	AGCAGGAGCAGAAGACCGTG+CGG	0.738520	-0.80	CamerRush.10G050500.1	Camer_10:+5402472	AGAAGAAGCAGAAGACCTTC+AAG	4	0.0642
CamerRush.04G218100.1	Camer_4:-34065523	GTTCGGTGATGAACTTGATG+CGG	0.711562	-3.50	CamerRush.10G016300.1	Camer_10:+1499153	GACCGGTGACGAACTTGAAG+AAG	4	0.0143
CamerRush.04G218200.1	Camer_4:+34071289	TGTCGATGCTGGAAATATGG+AGG	0.734162	0.00	CamerRush.10G102400.1	Camer_10:+18323149	TGTCTATGCAAGAAACATGG+AAG	4	0.0444
CamerRush.04G218300.1	Camer_4:+34081137	AGGCTTTCGATGAAGGACCG+TGG	0.730294	-4.90	CamerRush.02G111800.1	Camer_2:-11809096	TGGCGTTCGAGGATGGACCG+GAG	4	0.0354
CamerRush.04G218400.1	Camer_4:-34087941	TTATTATGGATTCTTCAGTG+CGG	0.742722	0.00	CamerRush.11G073200.1	Camer_11:-11036511	TTATTAAGGAGTCTGCAGTA+CAG	4	0.0043
CamerRush.01G111300.1	Camer_1:-11599260	GCATGGAAACAGAAGAAACG+AGG	0.712352	0.00	CamerRush.09G072600.1	Camer_9:+6837324	GCGTGGAAGAAGAAGAAAAG+GGG	4	0.1513
CamerRush.04G218500.1	Camer_4:-34094832	CATGTTCATAGCTCTCTCGG+CGG	0.791947	0.00	CamerRush.04G038300.1	Camer_4:+4579833	CCAGTTCATAGCTCTCTTGC+AGG	4	0.1546
CamerRush.04G218600.1	Camer_4:+34102229	ATTTCCCGGGTATATCACAG+AGG	0.777121	0.00	CamerRush.01G126800.1	Camer_1:-13789343	CTTTTCAGGGTAAATCACAG+TGG	4	0.2832
CamerRush.04G218700.1	Camer_4:+34106270	GCTATGCCAGAGGATAATGG+GGG	0.785722	-1.30	CamerRush.02G145500.1	Camer_2:+15132782	TGTATGTCATAGGATAATGG+GGG	4	0.4592
CamerRush.04G218800.1	Camer_4:-34119012	TATGATACCAAAGACCAAGG+AGG	0.759777	0.00	CamerRush.10G015200.1	Camer_10:+1365321	TATGATTACAAAGTCAAAGG+TGG	4	0.1517
CamerRush.04G218900.1	Camer_4:+34129936	GTAGGTTGGAAATTGCCCGA+CGG	0.735492	-2.20	CamerRush.01G145900.1	Camer_1:-19718628	GTAGGTGGTAAAGTGTCCGA+AAG	4	0.0065
CamerRush.04G219000.1	Camer_4:+34143340	TAAGATTTCAGCGTACCCCG+AGG	0.757219	0.00	CamerRush.08G084100.1	Camer_8:+16899938	TAAGATTTCAGCTTACTTGG+TGG	4	0.0113
CamerRush.04G219100.1	Camer_4:-34149303	GTTAAGATTGATCTGACACG+TGG	0.727382	-1.40	CamerRush.01G296100.1	Camer_1:+42654393	GTTAGGATTTATCTGCCATG+AAG	4	0.0000
CamerRush.04G219200.1	Camer_4:+34161715	AATTCGTTGAGACCAAGTGG+TGG	0.714752	0.00	CamerRush.10G069000.1	Camer_10:+8396069	CATACGTTGAGACAAAGTGC+GAG	4	0.0159
CamerRush.04G219300.1	Camer_4:-34165592	AGAGTATGATCAGCATTTGG+GGG	0.776076	0.00	CamerRush.09G037900.1	Camer_9:-2948204	ACAGTAAGATCAACATTTTG+TGG	4	0.3728
CamerRush.04G219400.1	Camer_4:-34171562	TCTCGATGGAATGAACACAG+GGG	0.834572	0.00	CamerRush.11G044400.1	Camer_11:-4658933	TGTCGATGAAATGATCACCG+GAG	4	0.0048
CamerRush.01G111400.1	Camer_1:-11611147	TGGTGGGAAACTCAAGAACG+GGG	0.748945	-0.60	CamerRush.10G147400.1	Camer_10:+22515728	TGGAGAGAAAATCAAGAACT+TGG	4	0.2500
CamerRush.04G219500.1	Camer_4:-34175262	TCTGTGCAAAATAACAACTG+GGG	0.759894	-0.80	CamerRush.09G071600.1	Camer_9:-6739033	TCTATGAAAGACAACAACTG+GGG	4	0.3553
CamerRush.04G219600.1	Camer_4:+34183679	CGAGTCCACCGCACTCAGAG+GGG	0.737589	-2.30	CamerRush.05G059000.1	Camer_5:-8239578	CCCGTCCACCGCACTCTCAG+AAG	4	0.0049
CamerRush.04G219700.1	Camer_4:+34195811	CAGGTTCAGTGACTTCAACA+CGG	0.684395	-0.70	CamerRush.10G110400.1	Camer_10:+19071459	GAGGTACAGTGATTTCAATA+TGG	4	0.2557
CamerRush.04G219800.1	Camer_4:-34201837	CTTCATTTCAGAGGGTACGG+GGG	0.715385	-2.50	CamerRush.02G022000.1	Camer_2:+1720066	CCTGATTTGAGAGGCTACGG+CGG	4	0.0724
CamerRush.04G219900.1	Camer_4:+34209006	GAAACGCGGCGGTTTCTCGG+AGG	0.706013	-4.60	CamerRush.07G251300.1	Camer_7:-36593766	GAGACGCCGCCGTTTCCCGG+AAG	4	0.0295
CamerRush.04G220000.1	Camer_4:-34212880	CGTTTGTGAAAGATGCTGTG+GGG	0.796064	-0.90	CamerRush.10G008400.1	Camer_10:-714449	AGTTTGTGAGTGATGCAGTG+GGG	4	0.0912
CamerRush.04G220100.1	Camer_4:-34228026	TGTGAAACATGTGCACCTTG+AGG	0.729832	0.00	CamerRush.10G021300.1	Camer_10:+2079021	TGCTAAACATGTATACCTTG+CAG	4	0.0274
CamerRush.04G220200.1	Camer_4:+34233152	TCGACGAAGAACTTCCTCAG+CGG	0.804082	-0.90	CamerRush.10G070000.1	Camer_10:+8683258	TGGTGGAAGAAGTTCCTCAG+CAG	4	0.0306
CamerRush.04G220300.1	Camer_4:-34239836	GCAGAGAGCTCTGTACACGG+TGG	0.801229	-4.20	CamerRush.10G148900.1	Camer_10:+22638343	GCAGAGAGCTCTGGAATTGG+GGG	4	0.0000
CamerRush.04G220400.1	Camer_4:-34246746	GTGGAGGCAATGCTAACACG+AGG	0.739454	-6.30	CamerRush.01G095400.1	Camer_1:+9530488	GTGGAGGAAAGGCTAATAAG+GAG	4	0.0135
CamerRush.01G111500.1	Camer_1:-11615961	TATTATTCAATATCTCTATG+GGG	0.697901	0.00	CamerRush.10G147000.1	Camer_10:+22474460	TAGTACTTAATATATCTATG+TGG	4	0.1392
CamerRush.04G220500.1	Camer_4:+34254419	AGAGCCATTAATCCACAGAG+CGG	0.778925	0.00	CamerRush.11G009100.1	Camer_11:+1041923	AGAGACATAAATCAACAGCG+TGG	4	0.0384
CamerRush.04G220600.1	Camer_4:+34258578	AAGTGAGTATCCCTGCAAAG+GGG	0.748327	0.00	CamerRush.09G140300.1	Camer_9:+19005835	AACGAAGTATCCCTGCAATG+TGG	4	0.1122
CamerRush.04G220700.1	Camer_4:-34261290	GGTCCGACTCCTAAACCGGG+TGG	0.699067	-2.20	CamerRush.02G194900.1	Camer_2:+24906984	GGTCCGATTCCTACACTGGA+AAG	4	0.0213
CamerRush.04G220800.1	Camer_4:+34263897	GTTGGTGTATAACACGAATG+TGG	0.769922	-4.50	CamerRush.11G068400.1	Camer_11:-9049499	TTTGGTGAATAACCCAAATG+GAG	4	0.0444
CamerRush.04G220900.1	Camer_4:+34270396	CGTGACCCAGATCAACGACG+GGG	0.766362	-1.10	CamerRush.01G111900.1	Camer_1:+11654523	CGAGACCCAGATCGAAGTCG+AAG	4	0.0432
CamerRush.04G221000.1	Camer_4:+34284701	CGTGACCCAGATCAACGACG+GGG	0.763922	-1.10	CamerRush.01G111900.1	Camer_1:+11654523	CGAGACCCAGATCGAAGTCG+AAG	4	0.0432
CamerRush.04G221100.1	Camer_4:+34296833	GCTATGAGGAGGGAAATGGG+TGG	0.771101	-0.60	CamerRush.10G082200.1	Camer_10:+12691891	GTTCTGAGGAGGGGAATGGT+GGG	4	0.1048
CamerRush.04G221200.1	Camer_4:-34300490	GGGCCAATTACAACTAACGT+AGG	0.702747	0.00	CamerRush.11G045700.1	Camer_11:+4834094	GGGCCGATTGAAACTAACTT+AGG	4	0.1984
CamerRush.04G221300.1	Camer_4:+34303020	AACAACAAGAGAAATGGACG+CGG	0.694306	0.00	CamerRush.10G080000.1	Camer_10:+11662404	AAAAATAAGAAAAATGGAAG+AGG	4	0.3449
CamerRush.04G221400.1	Camer_4:-34311827	TCTGACCCAAACAAACCCGG+TGG	0.771848	0.00	CamerRush.11G074400.1	Camer_11:-11495314	TTTGACCCAACCCAACCCGT+TGG	4	0.0536
CamerRush.01G111600.1	Camer_1:-11621031	GTATCATGACATGTACATGA+AGG	0.719309	-2.60	CamerRush.09G131200.1	Camer_9:+18211494	TTATAATGAAATGTTCATGA+TGG	4	0.0990
CamerRush.04G221500.1	Camer_4:-34320696	ATATCAATATGAGCATACGG+TGG	0.767363	0.00	CamerRush.11G071500.1	Camer_11:-10177510	ACATCATTATGTGCATATGG+AGG	4	0.0804
CamerRush.04G221600.1	Camer_4:+34325582	AAATCGGCATGATCTCACGG+AGG	0.799366	0.00	CamerRush.02G033300.1	Camer_2:-2697873	AAATCTGCAGGATTTCAAGG+CAG	4	0.0341
CamerRush.04G221700.1	Camer_4:+34333963	TGAAAGTAGTGCCTCCACAA+GGG	0.700224	-0.90	CamerRush.01G159400.1	Camer_1:+24124615	GGCAAGTAGTGCCTCCAAGA+AAG	4	0.0215
CamerRush.04G221800.1	Camer_4:+34338757	AAAGACGCCCATCTTCTGTG+AGG	0.739529	-0.30	CamerRush.01G081400.1	Camer_1:+8161409	TAAGAGGCCCATATTCTGTA+AGG	4	0.1803
CamerRush.04G221900.1	Camer_4:-34354373	TAGGAGTCATCATTCTTACG+GGG	0.746068	-2.90	CamerRush.01G132900.1	Camer_1:+15362643	TAAGAGACATCATTCTTAAA+GGG	4	0.2637
CamerRush.04G222000.1	Camer_4:-34359186	TTGATGGAAGAGGCTCAGTG+TGG	0.784475	0.00	CamerRush.11G073200.1	Camer_11:+11041334	TGGAAGGAAGAGGAGCAGTG+GGG	4	0.0073
CamerRush.04G222100.1	Camer_4:-34374250	AACCTGGTGGATGACAACAT+TGG	0.709034	-0.90	CamerRush.10G143300.1	Camer_10:+22231281	TAACTAGTGGATGACAATAT+AAG	4	0.1444
CamerRush.04G222200.1	Camer_4:-34375808	ATGACCTCATTGTTGCACTG+TGG	0.783423	0.00	CamerRush.10G076900.1	Camer_10:+10536959	CTGACATCATCTTTGCACTG+AAG	4	0.0529
CamerRush.04G222300.1	Camer_4:+34380806	CTTCCAAGTGTAGCACCCGG+GGG	0.757391	-0.80	CamerRush.11G100700.1	Camer_11:-16581708	CTTCCAAGTGTAGCATCATA+AAG	4	0.0268
CamerRush.04G222400.1	Camer_4:+34384032	GCAGCCGGTGAAATTGAAGG+CGG	0.750545	0.00	CamerRush.10G033300.1	Camer_10:+3270765	GCAGCTTGTGAAATTGGAGA+TGG	4	0.0878
CamerRush.01G111700.1	Camer_1:+11632170	GAAGATCGTTCGGATCGTAG+CGG	0.734350	-4.00	CamerRush.09G096100.1	Camer_9:+13816225	GAAGATCTGTCCGATAGTAG+AAG	4	0.0531
CamerRush.04G222500.1	Camer_4:-34388120	GAATTTGATCCAGTAAACGT+CGG	0.737319	0.00	CamerRush.07G022700.1	Camer_7:+1678348	AAATTTGAGCCAGTATGCGT+TGG	4	0.0000
CamerRush.04G222600.1	Camer_4:-34392304	ATGCTTCGGCCAAATAAACG+AGG	0.736209	-0.50	CamerRush.11G112100.1	Camer_11:-17870373	ATGCACAGCCCAAATAAACG+CAG	4	0.0476
CamerRush.04G222700.1	Camer_4:-34402575	AATTAAGAAGCTTCTCGATG+AGG	0.616806	-0.50	CamerRush.10G102800.1	Camer_10:-18356067	AAAGAAGAAGCATCTCCATG+AAG	4	0.0218
CamerRush.04G222800.1	Camer_4:-34404978	TTCTAATGTAGCTGTGTGGG+TGG	0.655111	0.00	CamerRush.01G159600.1	Camer_1:+24137348	TTTTAATATTGTTGTGTGGG+TAG	4	0.0847
CamerRush.04G222900.1	Camer_4:+34407589	ATAGTCAGCAGAGGCCACCA+CGG	0.722756	-1.10	CamerRush.10G027300.1	Camer_10:+2695374	ATAGTAAGAAGAGGTCATCA+AAG	4	0.0088
CamerRush.04G223000.1	Camer_4:-34413870	GGGGAAGACCATAACCCTAG+AGG	0.743483	-3.70	CamerRush.01G028400.1	Camer_1:+2818373	CGGCAAGACCATCACCCTCG+AGG	4	0.0165
CamerRush.04G223100.1	Camer_4:-34420792	TCAACAGGTAACGACCCCGG+AGG	0.743480	-1.40	CamerRush.11G097700.1	Camer_11:+16246838	CCAACAGGTAATGACCCCGC+CAG	3	0.0513
CamerRush.04G223200.1	Camer_4:-34422887	TTAAGATCCATAAAGCACAG+AGG	0.741828	0.00	CamerRush.09G059300.1	Camer_9:-5334135	TTATGATCCAATAAGCACAA+GAG	4	0.0387
CamerRush.04G223300.1	Camer_4:+34430560	AGAAAGCCCAGTCAGCACAA+TGG	0.674761	0.00	CamerRush.09G047500.1	Camer_9:+3993487	AGAAAGTCCAGTCGGAAGAA+CAG	4	0.0131
CamerRush.04G223400.1	Camer_4:+34438845	ATGCACATATACGTGAGGAG+AGG	0.698902	-1.70	CamerRush.11G139900.1	Camer_11:+20176085	ATGCATATTCACTTGAGGAG+GGG	4	0.0891
CamerRush.01G111800.1	Camer_1:+11640140	TAAAGGAGTCGAAGCCAAGG+AGG	0.748223	-0.60	CamerRush.10G109600.1	Camer_10:+19013231	CAGAGGAATCGAAGCGAAGG+AGG	4	0.0806
CamerRush.04G223500.1	Camer_4:-34445829	TTAGACCCACCAGAACCATG+CGG	0.799213	0.00	CamerRush.01G105900.1	Camer_1:-10902172	TTACACCCTCCAGAACCAAC+TGG	4	0.0389
CamerRush.04G223600.1	Camer_4:+34448673	CGTGTGCAACTCGATCCCCG+CGG	0.796542	0.00	CamerRush.04G155200.1	Camer_4:-28653006	CTTCTGCAACTCTATCACCG+AAG	4	0.0122
CamerRush.04G223700.1	Camer_4:+34456133	CGGACTCGCAGATTTGCACG+AGG	0.744626	-1.90	CamerRush.11G043300.1	Camer_11:-4515932	CGAACTCGTCGATTTTCACG+AGG	4	0.0000
CamerRush.04G223800.1	Camer_4:-34470751	TGGCTGCTTTGACATCACGG+TGG	0.744858	0.00	CamerRush.10G143700.1	Camer_10:+22261274	TGGGTGCTCTGACTTCACTG+AAG	4	0.0425
CamerRush.04G223900.1	Camer_4:-34478205	GCAATCCTGAGATCGCTCAG+CGG	0.796223	-4.70	CamerRush.11G016800.1	Camer_11:-1686332	GCCATCCTGAGCTTGCTCAA+CGG	4	0.0775
CamerRush.04G224000.1	Camer_4:+34492823	AATGTACGGTCTGAACACAG+CGG	0.837018	0.00	CamerRush.03G137400.1	Camer_3:+18741204	TATGAACGGTCTGGACACAA+AAG	4	0.0567
CamerRush.04G224100.1	Camer_4:-34501026	TATCGTAGACAGGAGCTATG+CGG	0.746037	-1.60	CamerRush.11G116600.1	Camer_11:+18394075	TTTCGTATACAGGAGCAAAG+AAG	4	0.0180
CamerRush.04G224200.1	Camer_4:-34507462	GTTACTACTAGAAACAGCAG+TGG	0.714480	0.00	CamerRush.10G122100.1	Camer_10:+20408329	GTTACACTTAGAAACAGCTG+TAG	4	0.0463
CamerRush.04G224300.1	Camer_4:+34510806	CCATTGTAAGGAAAGCACTG+GGG	0.783573	0.00	CamerRush.11G091800.1	Camer_11:-15460954	CCATTTTATGGAAAACAATG+TGG	4	0.2027
CamerRush.04G224400.1	Camer_4:+34516551	GAGTTTGGACTTATTCACGG+TGG	0.751987	-1.50	CamerRush.11G120700.1	Camer_11:-18685469	GTGTTTGGACATTTTCACAG+TGG	4	0.1169
CamerRush.01G111900.1	Camer_1:-11653290	GGGTGATGATGCCACCAGTG+TGG	0.748739	-4.50	CamerRush.10G157500.1	Camer_10:+23419850	GGATGATGAAGGCAACAGTG+GAG	4	0.0165
CamerRush.01G011100.1	Camer_1:-904179	GCATAGAATCCATATCACAG+AGG	0.768548	0.00	CamerRush.10G088400.1	Camer_10:+15675138	CCATAGCATCCTTATCTCAG+CAG	4	0.0036
CamerRush.04G224500.1	Camer_4:+34526481	TAATTGGAACGTATTCCGAG+CGG	0.787512	-4.10	CamerRush.10G016800.1	Camer_10:+1582176	TAACTGGAACGTATTACCTG+CAG	4	0.0430
CamerRush.04G224600.1	Camer_4:-34530763	CGAATTCAGGATATTCTCGG+TGG	0.714763	-0.70	CamerRush.10G053600.1	Camer_10:-5894563	CGAAATCAGGATAATCACTG+CAG	4	0.0285
CamerRush.04G224700.1	Camer_4:-34537802	GTAAATGGCCGACCCCACGG+CGG	0.790656	-1.60	CamerRush.11G052800.1	Camer_11:-5566381	GTAGATGGTTGATCCCACGG+CGG	4	0.3603
CamerRush.04G224800.1	Camer_4:-34553582	GATACTGGGATCAAAGCACG+TGG	0.753792	-0.30	CamerRush.10G157500.1	Camer_10:+23385293	TATATTCGGAACAAAGCACG+TGG	4	0.3281
CamerRush.04G224900.1	Camer_4:+34559417	TTACAAAATAGTCAGCCCCG+GGG	0.783484	0.00	CamerRush.02G289100.1	Camer_2:+41713668	TGACACTATATTCAGCCCCG+CGG	4	0.0642
CamerRush.04G225000.1	Camer_4:-34571069	CCATGCTTGCATGATCACGT+AGG	0.774435	-2.30	CamerRush.10G151100.1	Camer_10:+22816492	CCATGCATGCATGAGCATAT+TAG	4	0.0052
CamerRush.04G225100.1	Camer_4:+34579135	CCAGTGGAAACCAAGTCTAG+GGG	0.692025	-0.30	CamerRush.10G067000.1	Camer_10:+8062190	CCAGAGAAAACCATGTCTAT+AAG	4	0.0484
CamerRush.04G225200.1	Camer_4:-34581685	CAAGGCTGAGGTGAATGTAG+GGG	0.735162	0.00	CamerRush.10G038100.1	Camer_10:-3856769	TAAGGTTAAGGTGAATGGAG+GAG	4	0.0802
CamerRush.04G225300.1	Camer_4:-34590341	CTTGAATTGTAAGATCAGGG+AGG	0.757639	-2.40	CamerRush.10G083400.1	Camer_10:-13710117	CTTGATTTGTAAGATGAGAT+AGG	4	0.0549
CamerRush.04G225400.1	Camer_4:-34594534	ATGAGCGTTTGTCAACGGAG+GGG	0.747898	-1.40	CamerRush.01G221600.1	Camer_1:-31826226	ATGAGAGTTTGTCAACTAAC+CAG	4	0.0179
CamerRush.01G112000.1	Camer_1:+11658867	TGATGCTAGAGTGCGCCGGG+CGG	0.754171	-2.00	CamerRush.11G048700.1	Camer_11:-5128113	GGGCGCTAAAGTGCGCCGGG+GAG	4	0.0630
CamerRush.04G225500.1	Camer_4:-34599647	ATGAGCGTTTGTCAACGGAG+GGG	0.746753	-1.40	CamerRush.01G221600.1	Camer_1:-31826226	ATGAGAGTTTGTCAACTAAC+CAG	4	0.0179
CamerRush.04G225600.1	Camer_4:-34606655	CAAATGTTCGTACATCAATG+GGG	0.759076	-0.90	CamerRush.09G120900.1	Camer_9:+17294454	CAAAAGTTAGTAAAACAATG+AAG	4	0.0247
CamerRush.04G225700.1	Camer_4:-34614964	TCTGTACCACATGAACACCA+GGG	0.763451	0.00	CamerRush.01G218800.1	Camer_1:-31136495	TCTGGAGCACATAAACAGCA+AAG	4	0.0096
CamerRush.04G225800.1	Camer_4:-34619004	GGGAAGAGAGACTGTCACGG+CGG	0.792779	0.00	CamerRush.01G178000.1	Camer_1:-26464339	GGGGAGTGAAACTGTGACGG+AGG	4	0.0393
CamerRush.04G225900.1	Camer_4:+34620989	AGTAACGATGTGAAGCTGGG+GGG	0.736992	0.00	CamerRush.02G228200.1	Camer_2:+34408700	AGAAACCATGTCAAGCTGTG+GAG	4	0.0449
CamerRush.04G226000.1	Camer_4:+34630669	GCAATGAAGATTACATCCGG+CGG	0.758234	0.00	CamerRush.10G105000.1	Camer_10:+18621275	GCAATGAAAATTAAATACAG+AAG	4	0.0194
CamerRush.04G226100.1	Camer_4:-34636803	GGTCTGCCTGTTCTACTGCG+CGG	0.742296	0.00	CamerRush.03G037000.1	Camer_3:+2981948	GGGCTGCTTGTTTTAGTGCG+GAG	4	0.0122
CamerRush.04G226200.1	Camer_4:+34647923	GAGCAATATGAAGACTACAG+AGG	0.726435	0.00	CamerRush.11G137500.1	Camer_11:+19979349	AAGCAATAAGAACACGACAG+AAG	4	0.0316
CamerRush.04G226300.1	Camer_4:+34650439	AGGAGTCGAGGATTCCAACG+AGG	0.776055	-6.20	CamerRush.10G044400.1	Camer_10:+4579864	AGGAGTAGATGATGCCAAAG+GAG	4	0.0000
CamerRush.04G226400.1	Camer_4:-34654878	ACACTAGCGACGCAGCACGA+AGG	0.740282	-1.80	CamerRush.04G226400.1	Camer_4:-34654878	ACACTAGCGACGCAGCACGA+AGG	0	10000
CamerRush.01G112100.1	Camer_1:-11699791	GCATACGCTCTTCCTCCGGG+CGG	0.759492	-1.20	CamerRush.04G184900.1	Camer_4:-31530465	GCATACCCTCTTCCACCGGA+AAG	3	0.0967
CamerRush.04G226500.1	Camer_4:-34661127	GATTTGGCGAGTGATCGCCG+AGG	0.822989	-8.60	CamerRush.10G090400.1	Camer_10:-16024101	AATTTAGCGGGTAATCGCCG+GGG	4	0.4615
CamerRush.04G226600.1	Camer_4:-34666947	ACTCCTGGAGAAACACGTGG+AGG	0.786509	-0.20	CamerRush.10G142000.1	Camer_10:-22129752	ACTCCACGTGGAACACGTGG+CGG	4	0.2324
CamerRush.04G226700.1	Camer_4:-34691279	CAGGACTATGAACCACCAGG+AGG	0.779012	-0.40	CamerRush.01G136500.1	Camer_1:-16043511	AAGGACTCTCAACCACCAGC+GAG	4	0.0190
CamerRush.04G226800.1	Camer_4:-34698377	ACTTCGGCAAGGTAGGTATG+CGG	0.759897	0.00	CamerRush.01G157800.1	Camer_1:-23615718	ACTAGGCCAAGGTAAGTATG+GAG	4	0.0479
CamerRush.04G226900.1	Camer_4:+34701981	TCATAAGTAGAACCTATCAG+CGG	0.731010	0.00	CamerRush.11G129100.1	Camer_11:-19388571	TCAGATGAAGAACTTATCAG+TGG	4	0.2619
CamerRush.04G227000.1	Camer_4:-34713096	GAGCGTATAAGCCATCCATG+CGG	0.767849	-1.30	CamerRush.07G188600.1	Camer_7:-30998129	GAGCAAGTAAGGCATCCATG+TGG	4	0.2356
CamerRush.04G227100.1	Camer_4:-34724787	GTCTTGGCTGAAGAGAACAA+CGG	0.772659	-1.50	CamerRush.11G089500.1	Camer_11:+15101010	TTCTTAGCTGAAGAGCAAAA+GAG	4	0.0000
CamerRush.04G227200.1	Camer_4:+34728968	AGAAGAAACAAAGAACTGGG+AGG	0.732732	0.00	CamerRush.10G075300.1	Camer_10:+10093971	AAAAGTAACAAAGAATTGGA+AGG	4	0.1743
CamerRush.04G227300.1	Camer_4:-34730683	GCATTATCCATACTTCAAGG+AGG	0.756231	0.00	CamerRush.11G112700.1	Camer_11:-17943156	GCATTATCTACTCTTCAGGG+TAG	4	0.0202
CamerRush.04G227400.1	Camer_4:-34743457	GCTTGCCGTCAGGATAACGG+GGG	0.770641	-2.30	CamerRush.01G109000.1	Camer_1:-11334525	CCTTGCCGCAGGGATAACGG+AGG	4	0.3714
CamerRush.01G112200.1	Camer_1:-11760164	TTTGCGCAGAGGAATGGTCA+CGG	0.725641	-0.10	CamerRush.10G075200.1	Camer_10:+10039131	TTTGGGCAGATGCAAGGTCA+AGG	4	0.0281
CamerRush.04G227500.1	Camer_4:+34756876	AGTGTGGTAGGATATGTGGG+GGG	0.770700	0.00	CamerRush.10G076900.1	Camer_10:+10523237	AGTATGGTAGGTAATTTGGG+TAG	4	0.0000
CamerRush.04G227600.1	Camer_4:-34764740	AGTGTGAACAGCCAGCCCCA+AGG	0.694746	0.00	CamerRush.01G140200.1	Camer_1:+16809736	AGAGTGAACAGCAAGCATCA+TGG	4	0.0824
CamerRush.04G227700.1	Camer_4:+34779178	AGGTCTTTAAGAGAAACCGG+TGG	0.774969	-1.30	CamerRush.10G157500.1	Camer_10:+23410210	AGGTCTCTAAGAGAAAGCAT+CAG	4	0.0052
CamerRush.04G227800.1	Camer_4:-34790299	CTTAGATGTTGCATCCCGAG+GGG	0.671871	-1.20	CamerRush.01G266500.1	Camer_1:+39190203	CATAGTTATTGCATCCCGTG+GAG	4	0.0844
CamerRush.04G227900.1	Camer_4:-34793620	GTTCCTAGTAGCATCAGCAG+TGG	0.694412	-0.80	CamerRush.10G088400.1	Camer_10:+15684712	GTCCGTAGAAGCAGCAGCAG+CGG	4	0.0000
CamerRush.04G228000.1	Camer_4:-34798808	GGATTCAGACACAACCAGTG+AGG	0.746229	-0.60	CamerRush.01G059300.1	Camer_1:+5657100	GAATTCTGACACAACCTGTT+AGG	4	0.0346
CamerRush.04G228100.1	Camer_4:-34815547	GTTGGTGCCCAGTCCCCACG+CGG	0.721686	-1.90	CamerRush.01G147500.1	Camer_1:-20581160	GTTGGAGCTCAGACCTCACG+TGG	4	0.1615
CamerRush.04G228200.1	Camer_4:-34817381	CCAAGCCACGCAGAACACAG+CGG	0.762421	0.00	CamerRush.10G040400.1	Camer_10:+4066898	CTAAGCCATGCTGAACCCAG+TGG	4	0.0468
CamerRush.04G228300.1	Camer_4:+34822973	GCTCCTACGGGAAATCCGAG+TGG	0.726694	-3.40	CamerRush.02G156000.1	Camer_2:+16602865	GCTCTTAGGGGTATTCCGAG+TGG	4	0.0727
CamerRush.04G228400.1	Camer_4:-34824682	AGGCGGAGCTACCTCCACCA+CGG	0.771363	-8.10	CamerRush.10G034900.1	Camer_10:-3423035	AGGGGGACCAACCTCCACCT+CAG	4	0.0410
CamerRush.01G112300.1	Camer_1:-11809788	TGGATGAGGAGTCCAACGTG+AGG	0.742885	-4.70	CamerRush.09G164500.1	Camer_9:-21278090	TGGATGGTGAGTCGAACTTG+AAG	4	0.0000
CamerRush.04G228500.1	Camer_4:-34828094	ATGTGAACAAGTCATTGTGG+TGG	0.715054	-1.40	CamerRush.10G144300.1	Camer_10:-22330146	ATGTGATCAAGTCATTCTAA+AGG	4	0.0689
CamerRush.04G228600.1	Camer_4:+34831932	GTGAAGGTCACAAGGTACTG+CGG	0.714110	-2.50	CamerRush.10G065800.1	Camer_10:+7901613	CTGAAGTTTACAAGGTAGTG+CAG	4	0.0123
CamerRush.04G228700.1	Camer_4:-34839983	CCACTGCAATTGGAAAGCAG+AGG	0.730201	-3.20	CamerRush.10G020400.1	Camer_10:+1914074	CCACAGTAATTGGAAACCAT+GGG	4	0.0669
CamerRush.04G228800.1	Camer_4:+34847259	TGGTCCGAGAGAGTGAAGGG+AGG	0.736277	-0.50	CamerRush.10G016900.1	Camer_10:+1585043	TGGTCCGAGCTCGTAAAGGG+GAG	4	0.0082
CamerRush.04G228900.1	Camer_4:-34849787	CCCCAACGCCTATTTCACCG+AGG	0.775832	0.00	CamerRush.03G014100.1	Camer_3:+1149841	CTCCAATGCGTATTTCGCCG+AGG	4	0.0507
CamerRush.04G229000.1	Camer_4:+34854604	TGCAAGGACATGTTACAACA+TGG	0.676203	0.00	CamerRush.10G128500.1	Camer_10:-20798325	TGCATCTACATGTTACAGCA+AAG	4	0.0147
CamerRush.04G229100.1	Camer_4:-34857757	GGACGGGGTCCATTACACCG+AGG	0.821758	-4.20	CamerRush.11G134700.1	Camer_11:+19818096	GGACATTGTCCATTCCACCG+AAG	4	0.0233
CamerRush.04G229200.1	Camer_4:+34864252	GAGAAGCCGATGAAACGCCG+CGG	0.747899	0.00	CamerRush.10G031100.1	Camer_10:+3055242	CAGAAGACTATGAAACGCCT+TGG	4	0.2000
CamerRush.04G229300.1	Camer_4:-34868378	TCTTTGGTAAACCATCGGGG+AGG	0.740993	-2.10	CamerRush.09G010500.1	Camer_9:-708696	TCTTTAGTAAACCATGGCAG+CAG	4	0.0136
CamerRush.04G229400.1	Camer_4:-34873738	GCCGAAGGTGAACCCTTTCG+GGG	0.698345	-4.30	CamerRush.10G144100.1	Camer_10:+22315866	GCCGGAGTCGAACCCGTTCG+GAG	4	0.0373
CamerRush.01G112400.1	Camer_1:+11820683	CAAGATCGATGACTACACGG+CGG	0.833413	0.00	CamerRush.09G078700.1	Camer_9:-8023698	CAAGATCGAAAACCACACTG+AGG	4	0.1633
CamerRush.04G229500.1	Camer_4:-34882858	GCGACTCGGAGATATCGAAG+GGG	0.777249	-0.90	CamerRush.02G083100.1	Camer_2:+7579414	ACGACTCGTAGAAATGGAAG+TAG	4	0.0133
CamerRush.04G229600.1	Camer_4:-34893097	CAACATGTACCGGATAACTG+GGG	0.752573	0.00	CamerRush.02G298600.1	Camer_2:+42408364	TAACATTTACCGGTTACCTG+CGG	4	0.0538
CamerRush.04G229700.1	Camer_4:-34897893	GTGTTTGTGATGACCCATGG+AGG	0.797148	0.00	CamerRush.08G067100.1	Camer_8:-13197421	GTGGTTGTGATCACCCAGAG+GAG	4	0.0204
CamerRush.04G229800.1	Camer_4:+34908437	GACAATTGAGTGGCACAGTG+CGG	0.691288	0.00	CamerRush.10G017700.1	Camer_10:+1628979	GAGATTTGAGAGGCAAAGTG+AAG	4	0.0354
CamerRush.04G229900.1	Camer_4:+34912370	GAGAAGGAAAGGGGACACAG+CGG	0.772815	0.00	CamerRush.10G010000.1	Camer_10:+803479	TAGTAGTAAAGTGGACACAG+AAG	4	0.0363
CamerRush.04G230000.1	Camer_4:+34924869	AAAGTTCAATCAGACAAACG+GGG	0.772798	0.00	CamerRush.10G024700.1	Camer_10:-2407240	AAATTTCAAGCAGCCAAATG+TAG	4	0.0047
CamerRush.04G230100.1	Camer_4:-34931966	GGATTAGAGAGAATCCCTGG+GGG	0.797088	-3.60	CamerRush.11G084300.1	Camer_11:+14060470	GGATAACAGAGAAGCCCTGT+GGG	4	0.0000
CamerRush.04G230200.1	Camer_4:+34941803	TTGTCATCATCACGCCACGG+GGG	0.766572	0.00	CamerRush.07G123200.1	Camer_7:-15783548	TTGTCATATTCATGCCATGG+TAG	4	0.0455
CamerRush.04G230300.1	Camer_4:-34952227	CTTCTCAGAAAGATCAACAA+GGG	0.698793	0.00	CamerRush.10G099600.1	Camer_10:+17803996	CTTCTCTGAAAAATTAACAG+TGG	4	0.0208
CamerRush.04G230400.1	Camer_4:-34962515	GCTTCTCAGAAAGATCAACG+AGG	0.798561	0.00	CamerRush.11G014500.1	Camer_11:+1508700	GCTTTTCAGAAAGATAGACA+TGG	4	0.1053
CamerRush.01G112500.1	Camer_1:+11830679	GGGACAAGAGAAGTACGACG+TGG	0.792957	0.00	CamerRush.07G052900.1	Camer_7:-3993396	GGGACCAGAGAAGTACCAAA+GAG	4	0.0111
CamerRush.04G230500.1	Camer_4:-34969112	ATTGAGCGAGAAGGTCTCGG+CGG	0.742563	-4.80	CamerRush.01G226300.1	Camer_1:+32692252	ATTGAGTGAGAGGGGCTCTG+GGG	4	0.0196
CamerRush.04G230600.1	Camer_4:-34976573	TAATTAAAAGAAGAAGACGG+GGG	0.744445	0.00	CamerRush.10G099000.1	Camer_10:+17729253	TAATAAAAGGAAGAAGAAGA+AGG	4	0.1683
CamerRush.04G230700.1	Camer_4:-34983566	TGGAAAGATTGAGAGCATCG+AGG	0.747182	0.00	CamerRush.09G038000.1	Camer_9:-2953762	TGGAATCAATGAGAGGATCG+GAG	4	0.0182
CamerRush.04G230800.1	Camer_4:+35002131	TGGGTTAAATGAGTACTACG+GGG	0.790348	0.00	CamerRush.01G123700.1	Camer_1:-13341069	AGGCTTAAATGGGTACTCCG+CAG	4	0.0189
CamerRush.04G230900.1	Camer_4:+35004907	AAACTGTCTGTTGATCCATG+AGG	0.760978	-0.30	CamerRush.10G157500.1	Camer_10:+23403307	AAACTGTCTTTTGAACCGTT+TAG	4	0.0341
CamerRush.04G231000.1	Camer_4:-35008645	TTACATGCAGATGAAAATGG+TGG	0.750315	-0.20	CamerRush.10G126200.1	Camer_10:+20608026	TTTCATGGAGATGACAATGT+AAG	4	0.0225
CamerRush.04G231100.1	Camer_4:+35015523	TGTGTCTGAGCTGAACAACA+AGG	0.731276	-0.80	CamerRush.10G104200.1	Camer_10:+18551035	TGGGTCTGTGAAGAACAACA+TAG	4	0.0467
CamerRush.04G231200.1	Camer_4:+35027695	GCTTGAACAAATGGTCACCG+AGG	0.759775	0.00	CamerRush.01G172500.1	Camer_1:-25674445	GCTTGAACAAATAGTCCTTG+TAG	4	0.0125
CamerRush.04G231300.1	Camer_4:-35041965	GGACAATGCCAACCACATGG+TGG	0.745458	-0.90	CamerRush.10G073500.1	Camer_10:+9669284	GAACGATGCCAACCAGATTG+AAG	4	0.0162
CamerRush.04G231400.1	Camer_4:+35047113	AAAATGCAGTGATAGTCCTG+TGG	0.746337	-0.40	CamerRush.09G038900.1	Camer_9:-2990545	AGAAAGCAATGATAGTCCAG+GGG	4	0.0735
CamerRush.01G112600.1	Camer_1:+11836748	AGAGGTGAAGACAGACCATG+AGG	0.711130	-3.00	CamerRush.10G137500.1	Camer_10:-21617185	AGAGGGGGAGAGAGACCTTG+TAG	4	0.0241
CamerRush.04G231500.1	Camer_4:+35053325	AGAGATCAAGAGAGTCCGGG+AGG	0.698141	0.00	CamerRush.10G108200.1	Camer_10:-18889206	AGAGAGAGAGAGGGTCCGGG+TGG	4	0.2050
CamerRush.04G231600.1	Camer_4:+35057502	TGGCACAGAGTTGAATCACG+GGG	0.749973	0.00	CamerRush.11G071400.1	Camer_11:+10073667	GGGCACAGGGTTGAAACAGG+TGG	4	0.0725
CamerRush.04G231700.1	Camer_4:-35066507	GTTCTACGATGTGAGAGACG+CGG	0.752205	-0.50	CamerRush.10G083400.1	Camer_10:+13707955	ATTCTAGGATGAGAGAGGCG+AAG	4	0.0351
CamerRush.04G231800.1	Camer_4:-35077115	CAAAGTGAGACCAAGCAGTG+AGG	0.710591	0.00	CamerRush.10G088400.1	Camer_10:+15675247	TAAAGTGAGACAAGGTAGTG+AAG	4	0.0266
CamerRush.04G231900.1	Camer_4:-35079307	GTTGGCTGGGGAAATCAGCG+AGG	0.735555	-6.00	CamerRush.11G074400.1	Camer_11:-11481467	GTTGGATGGGCAAAGCAGCT+GGG	4	0.0139
CamerRush.04G232000.1	Camer_4:-35087115	GATCCAACTACAAAGCCTAG+GGG	0.771345	0.00	CamerRush.10G034900.1	Camer_10:+3419318	GATCAAACTACCCAGGCTAG+TGG	4	0.0049
CamerRush.04G232100.1	Camer_4:-35098153	CGTTGTCGATGACTACAGCG+GGG	0.773625	-4.30	CamerRush.10G080200.1	Camer_10:+11673610	CTTTGTGGATGACTACACTG+GAG	4	0.0171
CamerRush.04G232200.1	Camer_4:+35107747	GATGGGCCAGTCTCACACAG+AGG	0.768164	-0.60	CamerRush.04G097000.1	Camer_4:+21066357	AATGGTCCAGTCTCACCAAG+AAG	4	0.0148
CamerRush.04G232300.1	Camer_4:-35114439	GGAAACTCCGATGGACCAAG+CGG	0.733843	-1.50	CamerRush.01G250600.1	Camer_1:-37103355	GGAATGTCTGATTGACCAAG+TGG	4	0.0477
CamerRush.04G232400.1	Camer_4:-35120367	TATTCTCCGCAAGTGCCATG+GGG	0.718513	-0.40	CamerRush.02G207600.1	Camer_2:-30500646	TATTGTCTGATAGTGCCATG+TAG	4	0.0363
CamerRush.01G112700.1	Camer_1:+11843421	GTCCACCACGACGGTCATGG+CGG	0.753872	-2.00	CamerRush.05G091200.1	Camer_5:-18827229	GTCCACCACAAGGGTCTTCG+GGG	4	0.0248
CamerRush.04G232500.1	Camer_4:-35123289	TAGACATGGTTATTTCCATG+TGG	0.727822	-5.30	CamerRush.10G098800.1	Camer_10:+17658929	TTTACATGGTGATTTACATG+AGG	4	0.1455
CamerRush.04G232600.1	Camer_4:+35132063	ACCATCATCAGAGACCACAA+AGG	0.751765	0.00	CamerRush.10G128800.1	Camer_10:+20814364	AACATGATGAAAGACCACAA+AAG	4	0.0584
CamerRush.04G232700.1	Camer_4:-35141368	GAGAAAAGTTGAAATCACAG+GGG	0.788720	0.00	CamerRush.10G105000.1	Camer_10:+18621721	CAGAAAATTTGAAATAACTG+AGG	4	0.2404
CamerRush.04G232800.1	Camer_4:+35146265	ATAGCCGAAGGTGATAACCG+TGG	0.757817	-2.80	CamerRush.02G309400.1	Camer_2:-43291654	ATACCCAAAGGTGTTCACCG+TAG	4	0.0000
CamerRush.04G232900.1	Camer_4:+35150559	TGGATTCGGATTGGACACCG+AGG	0.754783	-2.30	CamerRush.07G074200.1	Camer_7:-6015518	TCGATTCGGGTTCGACGCCG+AAG	4	0.0074
CamerRush.04G233000.1	Camer_4:+35159134	CCAATGCTAGGAAAACACAG+TGG	0.791991	0.00	CamerRush.09G078500.1	Camer_9:+7900447	CCAATGTAAGGACAACACAT+GGG	4	0.0958
CamerRush.04G233100.1	Camer_4:+35163776	CAGCATAGAGAGGATCCGAG+GGG	0.778850	0.00	CamerRush.10G011300.1	Camer_10:-915447	CAGCAGAGAGAGGAGGAGAG+TGG	4	0.0021
CamerRush.04G233200.1	Camer_4:-35169791	CTTCACCAAATTCAGCGGAG+AGG	0.715142	0.00	CamerRush.01G145300.1	Camer_1:+19296058	CTTCACCTTATACAGAGGAG+GAG	4	0.0533
CamerRush.04G233300.1	Camer_4:+35172585	GGTGATGGAACAAAGATACG+AGG	0.780905	0.00	CamerRush.10G072900.1	Camer_10:+9485703	CGTGACAGAACAAATATACG+CAG	4	0.0241
CamerRush.04G233400.1	Camer_4:+35176114	TAAAGGGTAAGAGGACAAGG+AGG	0.723344	0.00	CamerRush.11G012800.1	Camer_11:+1329604	TAAATGATAAGGGGACAATG+GAG	4	0.0374
CamerRush.01G112800.1	Camer_1:+11870441	GCCGTGGCTCCCGACCTCCG+CGG	0.778635	0.00	CamerRush.10G085700.1	Camer_10:-15109995	GCCGTGGGACCCGTCCTCAG+AAG	4	0.0354
CamerRush.04G233500.1	Camer_4:+35179300	TAAAGGGTAAGAGAACAAGG+AGG	0.735644	0.00	CamerRush.10G132600.1	Camer_10:-21153705	TAAAGGATAAAAGATAAAGG+AAG	4	0.0519
CamerRush.04G233600.1	Camer_4:-35182777	TTTAATTGGAGAGATCCCCG+AGG	0.797037	-2.10	CamerRush.01G264900.1	Camer_1:-38866645	TTTAATTAAAGAGATCCCAA+AAG	4	0.0670
CamerRush.04G233700.1	Camer_4:-35187460	GCTCTGGGTATACCTGATAG+CGG	0.744536	-2.40	CamerRush.02G105700.1	Camer_2:-11180800	GCTCTGGGTATATATGGTCG+TAG	4	0.0023
CamerRush.04G233800.1	Camer_4:+35193591	GATGCTAGAAGACACAATTG+TGG	0.697341	0.00	CamerRush.10G043500.1	Camer_10:+4507724	GAATCTTGAAGACCCAATTG+TGG	4	0.0244
CamerRush.04G233900.1	Camer_4:-35203430	TGGGTACGTTAATGAATGCG+TGG	0.729875	-0.80	CamerRush.02G193900.1	Camer_2:+24737050	TTGGTACCTTACTGAATGCA+AAG	4	0.0250
CamerRush.04G234000.1	Camer_4:-35208419	ACAGGTAATCAATGACCAGG+CGG	0.741297	-2.00	CamerRush.10G063600.1	Camer_10:-7601187	AAAGTGAATCAATGACCTGG+GAG	4	0.0162
CamerRush.04G234100.1	Camer_4:+35212156	GGAAGAAGCTTAGATATCTG+GGG	0.704420	0.00	CamerRush.11G047400.1	Camer_11:+5005111	GAAGGAAACTTAGATATCTA+GAG	4	0.1285
CamerRush.04G234200.1	Camer_4:-35219627	TGTGAAAGTAATGCAAACAG+CGG	0.735854	0.00	CamerRush.10G150400.1	Camer_10:+22752353	TGGGCAAGGAATGCAAATAG+AGG	4	0.0995
CamerRush.04G234300.1	Camer_4:-35225584	GGAGAAGGCCTAAATAACTG+GGG	0.744904	-0.40	CamerRush.01G205500.1	Camer_1:+29671019	GGAGAATGCCTAAATAGAAG+GAG	4	0.0040
CamerRush.04G234400.1	Camer_4:-35236693	TGATTGTGTATACCAGACGG+CGG	0.780022	0.00	CamerRush.11G065400.1	Camer_11:-8159327	AGCTTGTCTATACCAGAGGG+GAG	4	0.0091
CamerRush.01G112900.1	Camer_1:+11877156	GTCGGTTTCAGAAACAACAC+CGG	0.715495	-0.10	CamerRush.11G017900.1	Camer_11:+1786271	GTTGAGTTCAGAAACAACAA+CAG	4	0.0441
CamerRush.01G011200.1	Camer_1:+915897	ACCAAAACGACATTCTACTG+AGG	0.722154	0.00	CamerRush.01G267100.1	Camer_1:+39250024	ACCAAAACCAGATTCTTCTA+TAG	4	0.0044
CamerRush.04G234500.1	Camer_4:-35241759	AGACGAAGATGTTTATGTGG+TGG	0.733988	-0.40	CamerRush.10G001100.1	Camer_10:+154716	ATGCGAATATGTTTAGGTGG+TGG	4	0.0841
CamerRush.04G234600.1	Camer_4:-35245155	CATGCCTGGAATGACCAAGG+AGG	0.809333	-2.60	CamerRush.11G073700.1	Camer_11:+11235418	CAAGCCTGCATTGAACAAGG+GAG	4	0.0068
CamerRush.04G234700.1	Camer_4:+35249610	AAACTTGAAGGATCTCAGAG+CGG	0.746862	-0.70	CamerRush.10G121900.1	Camer_10:-20394157	AAACTTGACGCAAATCAGAG+AAG	4	0.0154
CamerRush.04G234800.1	Camer_4:-35252358	TCTGAATTCAACCACAACGG+AGG	0.709548	0.00	CamerRush.10G044400.1	Camer_10:-4579820	CCTGAATCCAACAACAACAG+CAG	4	0.0611
CamerRush.04G234900.1	Camer_4:+35257493	CCTAGCTTTATTATACCTAG+GGG	0.720156	0.00	CamerRush.01G130000.1	Camer_1:+14359381	CCGAGCTTCATTTTAGCTAG+TAG	4	0.0055
CamerRush.04G235000.1	Camer_4:-35271914	ATAGGGAGTAGAGCTTACTG+GGG	0.788192	-1.90	CamerRush.10G147800.1	Camer_10:-22547131	ATTGGGAGTAGGGCGAACTG+AAG	4	0.0060
CamerRush.04G235100.1	Camer_4:-35278474	ATAGGGAGTAGAGCTTACTG+GGG	0.781160	-1.90	CamerRush.10G147800.1	Camer_10:-22547131	ATTGGGAGTAGGGCGAACTG+AAG	4	0.0060
CamerRush.04G235200.1	Camer_4:+35286248	TGTACTCTCCAGGGACACGG+AGG	0.728546	-1.90	CamerRush.11G052900.1	Camer_11:-5571836	TGGATACTCCAGTGACACGG+TGG	4	0.0827
CamerRush.04G235300.1	Camer_4:+35292871	TGTACTCTCCAGGGACACGG+AGG	0.737765	-1.90	CamerRush.11G052900.1	Camer_11:-5571836	TGGATACTCCAGTGACACGG+TGG	4	0.0827
CamerRush.04G235400.1	Camer_4:+35301279	TGTACTCTCCAGGGACACGG+AGG	0.737765	-1.90	CamerRush.11G052900.1	Camer_11:-5571836	TGGATACTCCAGTGACACGG+TGG	4	0.0827
CamerRush.01G113000.1	Camer_1:-11882630	TGGGCTATTTGTAAACAGAG+GGG	0.770415	0.00	CamerRush.10G062300.1	Camer_10:+7434723	TGGGATATTTTCAAACATAG+TAG	4	0.0360
CamerRush.04G235500.1	Camer_4:-35307132	AAACAAGGGCATGAAAACAG+GGG	0.741121	0.00	CamerRush.10G049100.1	Camer_10:+5195162	CAAAAATGGCATGAAAATAG+AAG	4	0.0687
CamerRush.04G235600.1	Camer_4:+35321554	AGGACTACAAGAATCACAGG+TGG	0.716013	0.00	CamerRush.10G131700.1	Camer_10:+21045796	ATGACCACAAGAATAGCAGG+TGG	4	0.0247
CamerRush.04G235700.1	Camer_4:-35323746	GGACAATGGATTGTAGACAG+GGG	0.766460	-0.30	CamerRush.01G227100.1	Camer_1:+32923911	AGGCAATGGATTGGAGAAAG+AGG	4	0.0000
CamerRush.04G235800.1	Camer_4:-35327124	CCCATGCAGAAAGATCCCAA+AGG	0.776928	0.00	CamerRush.10G138400.1	Camer_10:+21690207	CCCAAGCAGAAAGATCTCTG+AAG	4	0.0249
CamerRush.04G235900.1	Camer_4:-35330617	CCCATGCAGAAAGATCCCAG+AGG	0.856023	0.00	CamerRush.07G253600.1	Camer_7:-36772679	CCAATGCAGAAAGCACCAAG+GGG	4	0.0579
CamerRush.04G236000.1	Camer_4:-35332639	TTTGTTTGTGGCGAAAACAG+GGG	0.731886	-2.10	CamerRush.10G038400.1	Camer_10:+3891327	TTTCTTTGTACCCAAAACAG+AGG	4	0.0892
CamerRush.04G236100.1	Camer_4:-35336088	TGTCCATGACAACAGCTAGG+GGG	0.744622	-1.60	CamerRush.10G138300.1	Camer_10:-21674823	AGGCCAAGACAAGAGCTAGG+CAG	4	0.0155
CamerRush.04G236200.1	Camer_4:+35342134	TTTGCGTTGAAGGATCAAAG+CGG	0.755842	-0.40	CamerRush.10G092400.1	Camer_10:+16414225	TTTGGGTTGCTGGAACAAAG+AGG	4	0.0356
CamerRush.04G236300.1	Camer_4:+35346750	ATCAATGGTGATAACCCATG+TGG	0.813139	-2.20	CamerRush.11G099000.1	Camer_11:+16425919	GTCAATAGTGATAATACATG+CAG	4	0.0173
CamerRush.04G236400.1	Camer_4:-35348192	TCGTAACCACTGGAATCAGG+TGG	0.718789	-1.70	CamerRush.10G012100.1	Camer_10:+1080181	CCGTCAACACTGCAATCAGG+AAG	4	0.0351
CamerRush.01G113100.1	Camer_1:+11914943	ACGGTGGGGAGAGAGCCGTG+GGG	0.799314	-5.10	CamerRush.11G090100.1	Camer_11:+15230253	ACGGTGGAGGTGGAGCCGTG+AAG	4	0.0400
CamerRush.04G236500.1	Camer_4:-35360438	GCTGAAAATCGTGAACACGG+TGG	0.774092	-0.80	CamerRush.11G135100.1	Camer_11:+19851330	GATGATACTCGCGAACACGG+CGG	4	0.2109
CamerRush.04G236600.1	Camer_4:+35372948	AGTTGAAGGCGGAGACAGCG+AGG	0.711722	-1.30	CamerRush.08G045100.1	Camer_8:-5554108	TGTTGAAGGCGGCGGCGGCG+GAG	4	0.0063
CamerRush.04G236700.1	Camer_4:-35378160	CTGAACATAGGCCAACTGGA+CGG	0.739320	-0.50	CamerRush.10G020400.1	Camer_10:+1927746	ATGAGTAAAGGCCAACTGGA+AAG	4	0.1387
CamerRush.04G236800.1	Camer_4:-35382708	AGAACGCAGAGATCTGCACA+CGG	0.784541	-5.00	CamerRush.11G074600.1	Camer_11:+11644369	AGAATGCAGATGGCTGCACA+CAG	4	0.0120
CamerRush.04G236900.1	Camer_4:+35390517	GGGGATGTAAAAGCAGACGG+CGG	0.773383	0.00	CamerRush.10G101200.1	Camer_10:-18174485	GTGGATGTGAAAGAGGACGG+CGG	4	0.0965
CamerRush.04G237000.1	Camer_4:+35392669	CGGAGGTGATGAGGACCACG+AGG	0.718529	-2.60	CamerRush.10G084000.1	Camer_10:+14171825	CTGAGGTGATGAGGACGAGA+GAG	4	0.0011
CamerRush.04G237100.1	Camer_4:-35400718	TAGAAGCTGGAAAATTACAG+AGG	0.694847	-1.40	CamerRush.10G150800.1	Camer_10:+22793288	TAGAAGATAGAAAAGGACAG+TAG	4	0.0022
CamerRush.04G237200.1	Camer_4:+35413677	GGGATGCACTGTCATCACTG+TGG	0.765767	-2.50	CamerRush.03G193800.1	Camer_3:+28805777	GGGATGAACTATCAGCACTT+CGG	4	0.0263
CamerRush.04G237300.1	Camer_4:+35415977	TGTTGCGGACAAACTTCCTG+AGG	0.649796	-1.90	CamerRush.10G132600.1	Camer_10:+21140106	TTTTGAGGAGAAACTTCGTG+AGG	4	0.0306
CamerRush.04G237400.1	Camer_4:+35420855	ACTGAAAGAAGAGGTAAACG+GGG	0.777162	0.00	CamerRush.11G089400.1	Camer_11:+15060638	ACTAACAAAAGAGGTAAATG+GAG	4	0.0490
CamerRush.01G113200.1	Camer_1:-11928136	GTCCCGGAGAAGGAGAATGG+AGG	0.699935	-2.40	CamerRush.10G075500.1	Camer_10:+10137321	TTCCCAGAGAATGAGAAGGG+GAG	4	0.0332
CamerRush.04G237500.1	Camer_4:+35439673	GAACCCAGAAGAGATCCCAT+GGG	0.702194	0.00	CamerRush.01G291400.1	Camer_1:+41972611	GAACATGGAAGAGATCCCAC+AAG	4	0.0088
CamerRush.04G237600.1	Camer_4:-35444946	CTTATGACATCTGAACTCTG+TGG	0.746042	0.00	CamerRush.10G141500.1	Camer_10:+22095959	CTTTTGACAAATGAACACTG+TAG	4	0.0566
CamerRush.04G237700.1	Camer_4:+35454307	TCACCGGACTCTCCCCAAGG+TGG	0.718823	-0.90	CamerRush.02G140500.1	Camer_2:+14602846	TCAAGGGATTCTCCACAAGG+TAG	4	0.0255
CamerRush.04G237800.1	Camer_4:+35477531	GGTGGAGATGCCCAACACTG+GGG	0.763303	-2.50	CamerRush.10G133200.1	Camer_10:-21199298	GGGGTAGATGGCCAAAACTG+TAG	4	0.0097
CamerRush.04G237900.1	Camer_4:-35485133	TTGCTTGAGAATATCCAGAG+GGG	0.787643	-0.10	CamerRush.10G015600.1	Camer_10:+1431509	TTCCTTGAGAATATGAAAAG+TAG	4	0.0035
CamerRush.04G238000.1	Camer_4:-35489920	ATAAAGTGCGAGTAACAAAG+CGG	0.750168	0.00	CamerRush.11G089700.1	Camer_11:-15153417	ATGAAGTGCAGGTATCAAAG+CAG	4	0.0192
CamerRush.04G238100.1	Camer_4:-35494725	CTGTGTAGGAGACAGATCAG+TGG	0.734924	-3.00	CamerRush.01G126200.1	Camer_1:+13683524	TTGTCGAGGAGACAGATCAC+GAG	4	0.0499
CamerRush.04G238200.1	Camer_4:+35498707	TGATGAAGAGGATGTCGTTG+GGG	0.706340	-1.60	CamerRush.10G149000.1	Camer_10:+22642554	TGAGGAGGAGGATCTCCTTG+TAG	4	0.0115
CamerRush.04G238300.1	Camer_4:-35503215	CGGAACAGTACAAAACGTGG+AGG	0.735905	0.00	CamerRush.09G012000.1	Camer_9:+828024	CAAAACAGTACTAAACGTAG+GGG	4	0.1511
CamerRush.04G238400.1	Camer_4:-35505273	TGATGAGTAACTGAGAACAA+GGG	0.715369	0.00	CamerRush.10G071200.1	Camer_10:-8906304	TGGTGAGTTAGTGAGGACAA+AAG	4	0.0046
CamerRush.01G113300.1	Camer_1:-11935877	CAGTGTGGAGAAGGACGTCG+CGG	0.745762	0.00	CamerRush.01G101400.1	Camer_1:+10296379	GACTGTGGAGAAGGACATGG+GAG	4	0.0106
CamerRush.04G238500.1	Camer_4:+35508052	GATGTTCTTGACGTGCCAGG+TGG	0.720668	-1.10	CamerRush.01G208800.1	Camer_1:+29956251	GTTGTTTTTGACGTGCCACA+TGG	4	0.2483
CamerRush.04G238600.1	Camer_4:-35517714	AATCTTCATAGACATCACTG+GGG	0.833219	0.00	CamerRush.10G084400.1	Camer_10:+14654243	AATCTTCAAAGACATCGTTC+AAG	4	0.0117
CamerRush.04G238700.1	Camer_4:-35522638	TGCTACAAAGAAGACCGCCG+CGG	0.792678	0.00	CamerRush.01G129200.1	Camer_1:-14191001	TCTTACAAAGAAGACCTACG+AAG	4	0.0166
CamerRush.04G238800.1	Camer_4:-35531082	TGATGATGATGAAAGCGACG+AGG	0.744238	0.00	CamerRush.10G075700.1	Camer_10:+10175452	CGAGGATGAGGAAAACGACG+AGG	4	0.2521
CamerRush.04G238900.1	Camer_4:-35538403	ATGGTGCAGGAAGTACTGTG+CGG	0.778652	-4.90	CamerRush.11G028900.1	Camer_11:+2861218	ATAGTGCAGGAAGGACTGGC+CGG	4	0.0000
CamerRush.04G239000.1	Camer_4:+35543287	AAGGAGCAGGACTATTCGAG+TGG	0.697337	0.00	CamerRush.02G210400.1	Camer_2:-31159774	GAGGAGCAGGAGTATTGGAA+GAG	4	0.0064
CamerRush.04G239100.1	Camer_4:+35549323	AATCCGGATGATAATGCGGG+TGG	0.742480	-5.60	CamerRush.02G287600.1	Camer_2:+41598878	AATCAGGCTGAAAATGCTGG+TGG	4	0.1306
CamerRush.04G239200.1	Camer_4:-35556445	TATTTGCAGACCAATCCTGG+AGG	0.738844	-1.10	CamerRush.10G084600.1	Camer_10:-14737996	TATTTGATGACCAATTCTGT+CAG	4	0.0179
CamerRush.04G239300.1	Camer_4:-35564128	GCCTAAACTGAATACCAAGG+AGG	0.756126	0.00	CamerRush.11G084800.1	Camer_11:-14165044	GCTAAAAGTAAATACCAAGG+TAG	4	0.0509
CamerRush.04G239400.1	Camer_4:-35573950	TGCCCTTCCAAACATCACGG+TGG	0.731302	0.00	CamerRush.10G025400.1	Camer_10:+2500997	TGACCTTTTAAACATCACGA+GAG	4	0.1613
CamerRush.01G113400.1	Camer_1:-11942931	GGTTTGGTGAGAGTTCAATG+GGG	0.796993	0.00	CamerRush.10G039600.1	Camer_10:+3983790	GTTTTGGTGCCAATTCAATG+TGG	4	0.0839
CamerRush.04G239500.1	Camer_4:+35589397	GTGCCTTTCCCACATCCCGG+TGG	0.698199	-0.70	CamerRush.01G118000.1	Camer_1:+12511196	GTACCTTCCCCACATCCACG+GGG	4	0.1810
CamerRush.04G239600.1	Camer_4:+35599971	TGAGAATATCCATATCAGAG+AGG	0.742896	0.00	CamerRush.09G058900.1	Camer_9:-5275737	TGATAATATCCGGATGAGAG+AAG	4	0.0027
CamerRush.04G239700.1	Camer_4:+35605569	CAAGGCAGATAACATCAATG+GGG	0.756315	0.00	CamerRush.10G100300.1	Camer_10:+17948688	CAAGACAAATAAAATCAATA+AAG	4	0.0810
CamerRush.04G239800.1	Camer_4:+35614637	GAGTTGATAGAAAGGCACTG+CGG	0.811123	0.00	CamerRush.10G139800.1	Camer_10:+21864065	GGGTTGATAGAAAGGGAAAG+TGG	4	0.0189
CamerRush.04G239900.1	Camer_4:+35621723	GAATCATTGAGTCTGTGTGG+TGG	0.756127	0.00	CamerRush.08G100000.1	Camer_8:-18646771	GAGTCATTGAGGCTGTTTTG+AAG	4	0.0132
CamerRush.04G240000.1	Camer_4:-35626598	AATATAGGGTCATCACAGTG+TGG	0.732188	0.00	CamerRush.11G004800.1	Camer_11:+451208	AATGAAGGTTCACCACAGTG+TGG	4	0.1316
CamerRush.04G240100.1	Camer_4:+35630932	CATAACCATGATAAAGGACA+CGG	0.669249	-0.40	CamerRush.10G050300.1	Camer_10:-5374169	TATAACAAAGATAAAGGAAA+GGG	4	0.2985
CamerRush.04G240200.1	Camer_4:+35634794	ATTATGGTTGATGAAGCACA+CGG	0.727198	-0.40	CamerRush.09G062100.1	Camer_9:-5653490	AGCAAGGTTTATGAAGCACA+TGG	4	0.1463
CamerRush.04G240300.1	Camer_4:+35637340	TGGTGAGACTCTATTCACAA+GGG	0.729471	-3.10	CamerRush.10G157500.1	Camer_10:-23479130	TGCTGAGATTCTATTGGCAA+AAG	4	0.0024
CamerRush.04G240400.1	Camer_4:+35643158	CGCCATCATTTCTTTCACGG+CGG	0.697814	0.00	CamerRush.11G075000.1	Camer_11:+11727098	CGCCATCCTATCTTGCATGG+AAG	4	0.0031
CamerRush.01G113500.1	Camer_1:-11948426	AGTGGGTTTCTGAGTCACTG+TGG	0.753022	-4.20	CamerRush.10G125000.1	Camer_10:+20539127	GGAGGGTTTTTGAGTCATTG+TGG	4	0.4322
CamerRush.04G240500.1	Camer_4:-35647595	CTTGACTTACCTGTACCAGG+AGG	0.740375	-2.60	CamerRush.10G128900.1	Camer_10:-20826717	CTTCAATTCCCTGTACAAGG+CAG	4	0.0340
CamerRush.04G240600.1	Camer_4:-35651729	CTTGACTTGCCTGTACCAGG+AGG	0.736412	-2.30	CamerRush.10G128900.1	Camer_10:-20826717	CTTCAATTCCCTGTACAAGG+CAG	4	0.0320
CamerRush.04G240700.1	Camer_4:+35659507	TGAGGTCAAGAGACTCTGGG+GGG	0.757548	-2.80	CamerRush.10G077600.1	Camer_10:-10711275	TCAGGTTAAGGAACTCTGGG+AAG	4	0.0885
CamerRush.04G240800.1	Camer_4:+35675714	GCGTAGAATTTCAGTTACAG+GGG	0.684479	-0.40	CamerRush.10G056400.1	Camer_10:-6211787	GTGTACATTTTCAGTTAGAG+TGG	4	0.0354
CamerRush.04G240900.1	Camer_4:+35681625	TCTTAATGGATCGATCCCGG+AGG	0.798247	-1.00	CamerRush.02G152500.1	Camer_2:-15927651	TCTCAACGGATCAATCCCAG+GGG	4	0.2933
CamerRush.04G241000.1	Camer_4:-35691862	TATGAGAGTGACTATCCCGG+CGG	0.797002	0.00	CamerRush.10G006700.1	Camer_10:+598379	TGTGAGAATGACTAACCCTG+AAG	4	0.0801
CamerRush.04G241100.1	Camer_4:-35700447	AAGCATCCAACAGCCACCCA+CGG	0.655644	-0.40	CamerRush.11G132100.1	Camer_11:+19642817	AAGCGTACAACAGCTAGCCA+CAG	4	0.0005
CamerRush.04G241200.1	Camer_4:-35701397	AGAAGCTATCCTCTTCAATG+GGG	0.734357	-1.40	CamerRush.10G034700.1	Camer_10:+3412043	AGAAGCTACCCACTTCGCTG+GAG	4	0.0064
CamerRush.04G241300.1	Camer_4:+35706416	GAGGGAAGTTACAACCCCGG+CGG	0.745811	-3.00	CamerRush.03G125700.1	Camer_3:-15166350	GTGGCAATTTACAACACCGG+TGG	4	0.3571
CamerRush.04G241400.1	Camer_4:-35715718	TGGATAATCATCCAACCCAG+AGG	0.759491	-3.90	CamerRush.11G077100.1	Camer_11:+12710219	TGAAAAACCATCCAGCCCAG+GAG	4	0.0632
CamerRush.01G113600.1	Camer_1:-11958313	TCTTGGACACGATCATGTGG+GGG	0.716123	-2.00	CamerRush.11G074300.1	Camer_11:+11432980	TCTTGTACAGGATCATGCGA+GAG	4	0.0270
CamerRush.04G241500.1	Camer_4:+35719928	TGATGGCATGTACACCAACG+CGG	0.764742	-1.30	CamerRush.10G067900.1	Camer_10:+8260879	TGTTGGCATGTAGACAAAAG+AAG	4	0.0107
CamerRush.04G241600.1	Camer_4:+35727195	CGTTTGAGTCCCGAACGCCG+GGG	0.774607	-4.40	CamerRush.07G039400.1	Camer_7:-2919476	AGTCGGAGCCCCGAACGCCG+AAG	4	0.0991
CamerRush.04G241700.1	Camer_4:+35731744	AACAATCCAGAACCTCCCAG+TGG	0.759628	0.00	CamerRush.10G087900.1	Camer_10:+15601254	AAGAATCAAGAACCTAGCAG+CGG	4	0.0191
CamerRush.04G241800.1	Camer_4:+35732237	ATAGGGATTCTACAAGACCA+AGG	0.717659	-1.30	CamerRush.10G016600.1	Camer_10:-1549700	ACAAGGATTTTACTAGACCA+TGG	4	0.3872
CamerRush.04G241900.1	Camer_4:+35743703	GGTCATCTACGGGACCCACG+AGG	0.754252	-4.60	CamerRush.10G047900.1	Camer_10:+4900255	GATCGTCTACGGGACCGAGG+GGG	4	0.0045
CamerRush.04G242000.1	Camer_4:+35791814	TGAAACATTAGCATACAACG+TGG	0.749262	0.00	CamerRush.10G110100.1	Camer_10:-19054463	TGAAACATATGCATATAACA+AAG	4	0.0613
CamerRush.04G242100.1	Camer_4:-35807716	GACGGTTGGGTGATACGCCG+TGG	0.743756	-3.40	CamerRush.08G074900.1	Camer_8:+15442421	GACGATTGGGCGACACGCGG+CGG	4	0.0206
CamerRush.04G242200.1	Camer_4:+35812599	ATTGGGGACCGTCACCAATG+TGG	0.698552	-3.70	CamerRush.08G019100.1	Camer_8:+1840672	ATTGGAGAACGTCAGCAATA+GAG	4	0.0104
CamerRush.04G242300.1	Camer_4:+35822231	GGCTTATAAATAGACAAATG+GGG	0.722472	0.00	CamerRush.11G038400.1	Camer_11:+3894043	GGCATACAAATACACAAACG+AAG	4	0.0099
CamerRush.04G242400.1	Camer_4:+35840532	TTGCTGTACATAGAAGCCGG+AGG	0.765533	-1.40	CamerRush.10G007200.1	Camer_10:-638380	TTGCTGGAAATAGATGCTGG+AGG	4	0.0648
CamerRush.01G113700.1	Camer_1:-11985727	TTACTTGCAAGTATGCAATG+TGG	0.824777	-3.50	CamerRush.10G062300.1	Camer_10:-7435609	TTGCTTGCCAGTGTACAATG+TAG	4	0.0556
CamerRush.04G242500.1	Camer_4:-35847364	GGACAAAGAACAGGACTCGG+CGG	0.748589	0.00	CamerRush.01G087600.1	Camer_1:-8875900	GGAGAAAGAACCGAACTTGG+GGG	4	0.0634
CamerRush.04G242600.1	Camer_4:+35850715	AGAGCCCTAATATCTCATGA+GGG	0.696943	-0.10	CamerRush.02G206400.1	Camer_2:-30196294	AGAGAATTAATATGTCATGA+AGG	4	0.0000
CamerRush.04G242700.1	Camer_4:-35854290	GGTCGCCATTGGCTTCACGG+CGG	0.734950	-2.70	CamerRush.01G082400.1	Camer_1:+8242474	GGTCGAAATGGGCTTCAGGG+CAG	4	0.0120
CamerRush.04G242800.1	Camer_4:-35873125	TGAAACATTAGCATACAACG+TGG	0.749262	0.00	CamerRush.10G110100.1	Camer_10:-19054463	TGAAACATATGCATATAACA+AAG	4	0.0613
CamerRush.04G242900.1	Camer_4:+35878847	GCTTCCTTGATGGAGTCCGG+CGG	0.700777	-3.00	CamerRush.10G003300.1	Camer_10:+298747	GCTTCCATGATTGAGTGGGG+TGG	4	0.0026
CamerRush.04G243000.1	Camer_4:-35886464	AACCTTGGTGATGATCATCG+AGG	0.758798	-3.00	CamerRush.10G132600.1	Camer_10:+21142992	AACCTTCCTGATGTTCATCT+TGG	4	0.1579
CamerRush.04G243100.1	Camer_4:-35891699	TCTCGCGGAGAAATCCTCAG+AGG	0.756178	-2.70	CamerRush.04G096200.1	Camer_4:-20827342	TCTCCCGGAGAAAGCCTCCA+AGG	4	0.0000
CamerRush.04G243200.1	Camer_4:-35894803	GAGGGATGTCAGCAGCACCG+GGG	0.760009	-2.40	CamerRush.11G051500.1	Camer_11:+5427850	TAGGGCTCTAAGCAGCACCG+GAG	4	0.0629
CamerRush.04G243300.1	Camer_4:-35902116	TGGGCGTAATAACTTGCACA+AGG	0.705155	-1.70	CamerRush.06G126200.1	Camer_6:+20846768	TGAGGGTAATGACTTGTACA+GAG	4	0.0354
CamerRush.04G243400.1	Camer_4:-35912027	TGTGGCTAATCAAATGTTGG+GGG	0.745519	0.00	CamerRush.10G080100.1	Camer_10:-11666837	TTTGGCTAATCCAATGTAGA+AGG	4	0.1047
CamerRush.01G113800.1	Camer_1:-12008301	TTACTTGCAAGTATGCAATG+TGG	0.824777	-3.50	CamerRush.10G062300.1	Camer_10:-7435609	TTGCTTGCCAGTGTACAATG+TAG	4	0.0556
CamerRush.04G243500.1	Camer_4:-35922036	TCTCACTCCTGAACTTGACG+AGG	0.642917	0.00	CamerRush.11G072200.1	Camer_11:+10444985	TTTCGATCCTGAACTTGAAG+AGG	4	0.2605
CamerRush.04G243600.1	Camer_4:-35930060	CATAGACTGTATGCTCCTGG+AGG	0.725319	-0.30	CamerRush.04G029000.1	Camer_4:-3547754	CCTGGACTGTTTGCGCCTGG+AGG	4	0.0076
CamerRush.04G243700.1	Camer_4:+35936225	GAAGAAAGCCTTGAACACTG+AGG	0.768491	0.00	CamerRush.10G121800.1	Camer_10:-20387869	GAACAAATCTGTGAACACTG+CAG	4	0.0323
CamerRush.04G243800.1	Camer_4:+35940361	ATGTCCACCCTTCCACACGG+TGG	0.736590	0.00	CamerRush.11G022100.1	Camer_11:-2257961	ATGTCATCCACTCCACACGG+TGG	4	0.2347
CamerRush.04G243900.1	Camer_4:+35942763	GCTGAAGAAGGTCATCATAG+GGG	0.706731	-0.10	CamerRush.10G115100.1	Camer_10:+19534560	GCTCAAGAAATGCATCATAG+AGG	4	0.0950
CamerRush.04G244000.1	Camer_4:-35947564	CGTGCGCCAGAACATCACGG+AGG	0.761874	-1.90	CamerRush.03G012500.1	Camer_3:+899723	AGCGCGCCAGAACATAACGC+AGG	4	0.1837
CamerRush.04G244100.1	Camer_4:-35972592	CGAAACCAAAGTCTCCAGGG+AGG	0.765058	0.00	CamerRush.03G215700.1	Camer_3:-31462872	CGGAAGCCAAGTGTCCAGGG+TAG	4	0.0046
CamerRush.04G244200.1	Camer_4:-35976848	CATGGGGTGTAGAAGCTGTG+GGG	0.657904	-1.00	CamerRush.01G111300.1	Camer_1:-11599536	CCTGGGGTGTACAGGATGTG+GAG	4	0.0503
CamerRush.04G244300.1	Camer_4:-35981487	AACATGAAGTGTCTTCACGG+GGG	0.795456	-2.20	CamerRush.10G077700.1	Camer_10:-10751038	AACTTGAAGTGGTTTCACCG+AGG	4	0.0998
CamerRush.04G244400.1	Camer_4:+35986600	AAGCTGTATACAATGCCATG+AGG	0.736305	0.00	CamerRush.10G079800.1	Camer_10:-11500430	AAGCTGGGAACAATGCCATA+GAG	4	0.0974
CamerRush.01G113900.1	Camer_1:-12025737	TTACTCGCAAGTATGCAATG+TGG	0.809728	-1.70	CamerRush.10G001900.1	Camer_10:-201176	TTAATCTCAAGAATGGAATG+TAG	4	0.0154
CamerRush.01G011300.1	Camer_1:-937738	TGATTGTACTGTGATTACGG+TGG	0.785885	-0.90	CamerRush.11G000200.1	Camer_11:+33631	TGTTTCTACTGGGATTAGGG+AGG	4	0.0321
CamerRush.04G244500.1	Camer_4:+35995130	TGTGTACTTGACAACCCACA+TGG	0.708733	-0.20	CamerRush.11G100200.1	Camer_11:-16542673	TGTGTGATTGACAATCAACA+AAG	4	0.0043
CamerRush.04G244600.1	Camer_4:+36011564	CCATTCGACGATGAACACTG+CGG	0.799133	-0.50	CamerRush.06G039600.1	Camer_6:+3491129	CCATTCTAAGACGCACACTG+GGG	4	0.0994
CamerRush.04G244700.1	Camer_4:+36016073	GATTGCGAATACACCCACGA+AGG	0.767899	0.00	CamerRush.07G039100.1	Camer_7:-2895711	GATTGAGATTACATCCAAGA+AAG	4	0.0570
CamerRush.04G244800.1	Camer_4:+36024743	GTGCAACAGACAGAACTGTG+GGG	0.789799	-2.70	CamerRush.10G019300.1	Camer_10:+1796529	GTGCAGCAAACACATCTGTG+AAG	4	0.0100
CamerRush.04G244900.1	Camer_4:+36029217	GCACGTGTGACGAATATGGG+AGG	0.660115	-2.60	CamerRush.11G044400.1	Camer_11:-4658956	GCACGTGTGAAGAAAGTGAG+CGG	4	0.0596
CamerRush.04G245000.1	Camer_4:-36033606	TTTCTGATCATAACGCTAGG+CGG	0.739860	0.00	CamerRush.01G000900.1	Camer_1:+93357	TTTCTGAAAATAAAGCTAGT+GGG	4	0.1680
CamerRush.04G245100.1	Camer_4:+36042873	TTTCTGATGCATGAGCAGTG+GGG	0.769567	-1.70	CamerRush.10G011800.1	Camer_10:+1055741	AATCTGATGCATATGCAGTG+CAG	4	0.1080
CamerRush.04G245200.1	Camer_4:+36044224	GCAACAGTGATAATAGCAGG+AGG	0.720314	0.00	CamerRush.11G091500.1	Camer_11:-15393650	AAATCAGTGATAATAGCAGT+CAG	4	0.0756
CamerRush.04G245300.1	Camer_4:+36055196	GAAGGTTCTGAAACCCTTGG+GGG	0.728401	-2.00	CamerRush.10G078200.1	Camer_10:-10991593	GAAGGTCCTTCAACCCGTGG+TGG	4	0.0263
CamerRush.04G245400.1	Camer_4:+36064237	TCTGGTCTCGTGTTGCAGTG+GGG	0.757361	-0.50	CamerRush.03G128000.1	Camer_3:+15539766	TCTGTTATTGTGTTTCAGTG+TGG	4	0.0281
CamerRush.01G114000.1	Camer_1:-12034670	GATGCCAAAACCATTGACGG+TGG	0.728985	0.00	CamerRush.10G115200.1	Camer_10:+19540073	GTTGCCAACGCCATTGATGG+TGG	4	0.1484
CamerRush.04G245500.1	Camer_4:-36066157	ATAATCAGAACAGCAACAAG+CGG	0.688691	0.00	CamerRush.10G046700.1	Camer_10:+4798336	AAAATCAGAACACCAAAAAT+TAG	4	0.0302
CamerRush.04G245600.1	Camer_4:-36074216	TAGCCGATGATGAGTCAGTG+AGG	0.740191	-1.00	CamerRush.01G014400.1	Camer_1:-1204246	TGGCTGATGATGAGACAGTA+AGG	4	0.2763
CamerRush.04G245700.1	Camer_4:-36093256	TAGTATCATACACATTCACG+AGG	0.747836	0.00	CamerRush.03G257500.1	Camer_3:-35175672	TCACATCATACACATGCACG+AAG	4	0.0342
CamerRush.04G245800.1	Camer_4:-36105064	AACACGTAAAAGCTTCCTTG+TGG	0.677435	0.00	CamerRush.10G076900.1	Camer_10:+10526385	AAACTGGAAAAGCTTCCTTG+AGG	4	0.1145
CamerRush.04G245900.1	Camer_4:+36106566	AATCCGGCAAATCCCCAAGG+GGG	0.743427	0.00	CamerRush.10G037800.1	Camer_10:+3818948	AATCCTGCAACTGCACAAGG+GAG	4	0.0021
CamerRush.04G246000.1	Camer_4:-36111765	GGGGAGTCTCACTACCACTG+GGG	0.793336	-2.10	CamerRush.09G089100.1	Camer_9:-10863332	GGTGATTCTCACAACCTCTG+AAG	4	0.0080
CamerRush.04G246100.1	Camer_4:+36125748	TGGCGGCTTTCAGACCAGTG+GGG	0.689419	-0.60	CamerRush.10G098800.1	Camer_10:-17639858	TGGCGGCATCCGGACCAGTA+AGG	4	0.2889
CamerRush.04G246200.1	Camer_4:+36128721	GTTGGCGTCCACATCTACAC+CGG	0.715797	-0.20	CamerRush.01G274400.1	Camer_1:-40127668	GTTGGCGCCAACTTCTACAA+TGG	4	0.1300
CamerRush.04G246300.1	Camer_4:-36133352	CGTCGTCGTCGACGTCCCGG+CGG	0.746749	-6.00	CamerRush.10G062300.1	Camer_10:+7418993	CCTCGACGTCGACGTCTGGG+CAG	4	0.0097
CamerRush.04G246400.1	Camer_4:-36154164	TGAATAACTACATCTCAGGG+TGG	0.740995	0.00	CamerRush.11G055000.1	Camer_11:-5874431	TGGATTACTACAGCACAGGG+AGG	4	0.0659
CamerRush.01G114100.1	Camer_1:-12066948	GATGCCAAAACCATTGACGG+TGG	0.724247	0.00	CamerRush.10G115200.1	Camer_10:+19540073	GTTGCCAACGCCATTGATGG+TGG	4	0.1484
CamerRush.04G246500.1	Camer_4:-36171449	CCATGCGGGTTTCTACAAGG+AGG	0.754019	-1.00	CamerRush.10G006200.1	Camer_10:+546276	CCATGGTGGTTTCTACAAAT+TGG	4	0.1429
CamerRush.04G246600.1	Camer_4:-36174515	TTGCTGGTAATGTTGAACTG+GGG	0.813758	0.00	CamerRush.10G107100.1	Camer_10:-18799748	TTGCATGTCATGTTGCACTG+AGG	4	0.0000
CamerRush.04G246700.1	Camer_4:+36179408	AGACTGGGGACTAAGGACTG+AGG	0.762902	0.00	CamerRush.10G093300.1	Camer_10:+16623148	AAACTGGAGTCTAAGTACTG+AGG	4	0.0000
CamerRush.04G246800.1	Camer_4:+36193313	TAGATGACTACGGAATTGTG+TGG	0.737439	0.00	CamerRush.10G012300.1	Camer_10:-1102855	TGCATGACTACGGAAATTTG+CAG	4	0.0483
CamerRush.04G246900.1	Camer_4:+36204157	GCCATTAGAGAGTCACTCCG+TGG	0.719983	-0.90	CamerRush.02G053400.1	Camer_2:-4310752	GCCATTAGAGTTTCTCTCCT+CAG	4	0.0043
CamerRush.04G247000.1	Camer_4:+36211845	AGTGACAAGGAAGAAACCGG+TGG	0.745250	-0.40	CamerRush.10G112200.1	Camer_10:+19239503	AATGACAAGGAAGAAAATAG+AAG	4	0.0470
CamerRush.04G247100.1	Camer_4:+36232305	AATAGCTGAGGAATTCCTCG+GGG	0.765605	-5.20	CamerRush.01G166500.1	Camer_1:-24942138	AAAAGAAGAGGAACTCCTCG+GAG	4	0.0430
CamerRush.04G247200.1	Camer_4:+36235770	CCGCTGCCAAGTGTGAACTG+TGG	0.752909	-2.90	CamerRush.11G079100.1	Camer_11:-13184723	CATCTGCCAAGTCTGAAATG+AAG	4	0.0214
CamerRush.04G247300.1	Camer_4:+36246424	GTCTTCCAGGGAGAGCACAG+AGG	0.749515	-2.20	CamerRush.10G017900.1	Camer_10:-1645188	GTCTTCTGGGGAGATCGCAG+TGG	4	0.0150
CamerRush.04G247400.1	Camer_4:+36253567	AAGGGCTAGAAGATAGACAG+TGG	0.734155	-0.20	CamerRush.10G032600.1	Camer_10:+3203897	AAGGGCTTGAAAATAGAGAA+GGG	4	0.0500
CamerRush.01G114200.1	Camer_1:+12082348	TGACAGCAAATGGTACAGTG+GGG	0.778668	0.00	CamerRush.09G083000.1	Camer_9:+9132636	TGTCAGCAAATGGTACGTTG+CAG	3	0.0215
CamerRush.04G247500.1	Camer_4:+36267341	AGATATTGCAAATCACAGGG+TGG	0.747322	0.00	CamerRush.10G079800.1	Camer_10:+11503742	AGATATTGTAAATCACAATT+GAG	4	0.0733
CamerRush.04G247600.1	Camer_4:-36269567	GGTTTGAAATGTCTCCGCAA+CGG	0.698294	0.00	CamerRush.10G084100.1	Camer_10:+14200304	GGTTTGCAATGTGTCCTCCA+AGG	4	0.0031
CamerRush.04G247700.1	Camer_4:+36275824	GAGAGGAGTCGCAGTCTCAG+GGG	0.699080	-3.20	CamerRush.10G156700.1	Camer_10:+23300158	GAGAGCAGTCGCATTGCCAG+TAG	4	0.0051
CamerRush.04G247800.1	Camer_4:+36283732	GCAAGATACAAAGTCCGGTG+GGG	0.682015	-1.10	CamerRush.11G077000.1	Camer_11:-12608666	GCAAGATACAAAATCAGCAG+CAG	4	0.0326
CamerRush.04G247900.1	Camer_4:+36297912	GTAAACCTCACGTGTCAAGT+GGG	0.705315	0.00	CamerRush.01G047200.1	Camer_1:-4488722	GGAAACCTCATGTATCAGGT+AGG	4	0.0775
CamerRush.04G248000.1	Camer_4:+36306043	GTTCCACTCATAAGGAACGG+AGG	0.737022	-6.50	CamerRush.01G124500.1	Camer_1:-13432206	GTTCCACTCTAGAGGAACAG+AAG	4	0.0885
CamerRush.04G248100.1	Camer_4:+36314922	AGCCTGACCGAATTACACGT+CGG	0.748489	0.00	CamerRush.10G092500.1	Camer_10:+16427365	AGCCTGACCCACTTACCCAT+CAG	4	0.0034
CamerRush.04G248200.1	Camer_4:+36317612	TCCGGCAGAAGATGGAAGTG+GGG	0.686813	-2.90	CamerRush.10G096400.1	Camer_10:+17085082	ATAGGCAGAAGGTGGAAGTG+AAG	4	0.1475
CamerRush.04G248300.1	Camer_4:-36324189	GAATCAAAGTAGCAACACTG+AGG	0.744710	0.00	CamerRush.10G143800.1	Camer_10:+22266173	GAGTCAAAGTAGAAGAACTG+TAG	4	0.0396
CamerRush.04G248400.1	Camer_4:+36331739	CAAACTATCAGGATCCGCAG+AGG	0.738475	0.00	CamerRush.09G147300.1	Camer_9:-19721203	CAATCCATCAGTATGCGCAG+AAG	4	0.0029
CamerRush.01G114300.1	Camer_1:+12097965	TGATGCGAATCAAACCAAGG+AGG	0.785354	-1.80	CamerRush.10G047700.1	Camer_10:-4881185	TGATGACAATCAAATGAAGG+AAG	4	0.0017
CamerRush.04G248500.1	Camer_4:-36338077	TATATCTCCACTCTGCTGTG+CGG	0.691754	-1.30	CamerRush.10G095600.1	Camer_10:+16996732	TAAAACTCCAGTCTGCTGTT+GGG	4	0.0625
CamerRush.04G248600.1	Camer_4:-36344261	AAAAGCGTGCTAGAAAACGG+CGG	0.734493	-2.00	CamerRush.01G277100.1	Camer_1:+40463210	AAAAGCTTGCAAGAAAATGA+AAG	4	0.0670
CamerRush.04G248700.1	Camer_4:+36350670	GATTACGAGATCACCAACAG+AGG	0.744649	-1.40	CamerRush.08G059600.1	Camer_8:+9669802	GATTACAAGTTGACCAGCAG+GAG	4	0.0179
CamerRush.04G248800.1	Camer_4:+36357441	CAGTCAACCCCATCAACAGT+CGG	0.680966	0.00	CamerRush.01G199600.1	Camer_1:-29017158	AAGTCAACCCAATAAACAGC+AAG	4	0.0062
CamerRush.04G248900.1	Camer_4:-36360436	GAGCTGGACCAGGATCCCAG+AGG	0.764385	-2.80	CamerRush.11G048100.1	Camer_11:-5062732	GATCTGGAGCAGGACCCCAC+CAG	4	0.0094
CamerRush.04G249000.1	Camer_4:-36367938	GATCATCAACAACAACACGA+GGG	0.766505	0.00	CamerRush.09G082200.1	Camer_9:-8974918	CAACAACAACAACAACACAA+AAG	4	0.0819
CamerRush.04G249100.1	Camer_4:+36379071	ACTCACCAAAAGAAACTGCG+AGG	0.752185	0.00	CamerRush.10G102500.1	Camer_10:+18326061	ACTCACCCAAGCAAACTGCA+CAG	4	0.0358
CamerRush.04G249200.1	Camer_4:-36381288	AAAAGAGCATGACCAAACTG+GGG	0.756862	0.00	CamerRush.10G111900.1	Camer_10:+19205060	AAAGGGGCATGCCCAAATTG+TGG	4	0.0755
CamerRush.04G249300.1	Camer_4:-36389533	AAGCACAGCAGAGTTCCAAG+TGG	0.738323	0.00	CamerRush.10G134800.1	Camer_10:+21347723	AAGCTTAGCAGTCTTCCAAG+TAG	4	0.0123
CamerRush.04G249400.1	Camer_4:+36394321	CCTGGTTGAAGAAGTCACAG+AGG	0.762771	-0.30	CamerRush.10G085100.1	Camer_10:+14943013	CCTGGATCGAGAAGTCAAAG+AAG	4	0.0496
CamerRush.01G114400.1	Camer_1:+12114973	GCTAAAGGGAGAATGAAAAG+GGG	0.732807	0.00	CamerRush.10G013200.1	Camer_10:+1155591	GACAAAGGGAGAATGAATAC+AAG	4	0.0173
CamerRush.04G249500.1	Camer_4:-36405622	CAATCGGTCCTAGACCCGTG+CGG	0.777133	-3.60	CamerRush.01G018000.1	Camer_1:+1766247	CAATTGGTCATAGACCCAAG+TAG	4	0.0283
CamerRush.04G249600.1	Camer_4:-36417688	AGGACCACAGCAGAATACAG+CGG	0.754424	0.00	CamerRush.10G157500.1	Camer_10:+23402582	AGGACTACAGGAGAATTCAT+GGG	4	0.0217
CamerRush.04G249700.1	Camer_4:+36424995	GAATCCGTACCAAGCCGGGG+CGG	0.696316	-2.80	CamerRush.08G040500.1	Camer_8:-4647932	GATTCAGTAATAAGCCGGGG+CAG	4	0.0453
CamerRush.04G249800.1	Camer_4:+36438585	ACGGTGGCGAAGAGACAGGG+CGG	0.780928	-0.10	CamerRush.10G074100.1	Camer_10:+9739696	ACGACGGCGAAGAGACGGAG+AGG	4	0.1134
CamerRush.04G249900.1	Camer_4:+36464459	CCCATACCGGAGGAACTGGG+AGG	0.729146	-3.80	CamerRush.01G129200.1	Camer_1:+14167875	CCCATTCCGGAGAGACTAGG+AAG	4	0.0552
CamerRush.04G250000.1	Camer_4:-36468508	ACATGCTGTTATCATCAACG+CGG	0.814889	0.00	CamerRush.01G305400.1	Camer_1:+44162039	ACATGCTTTTATCAGCCACT+GGG	4	0.0039
CamerRush.04G250100.1	Camer_4:-36478097	ACCAGTTGAGAGAATTGCTG+GGG	0.726431	-1.50	CamerRush.10G077700.1	Camer_10:+10767214	ATCAGTTGAGGGATTTGGTG+AAG	4	0.0109
CamerRush.04G250200.1	Camer_4:+36490880	TTCGTGTCCAGAATATAGAG+GGG	0.757876	0.00	CamerRush.02G139600.1	Camer_2:+14496036	TTCGTGTACAGCATATAAAT+AGG	4	0.0829
CamerRush.04G250300.1	Camer_4:-36497834	CCCGTGGTTCACAGAACCGG+AGG	0.668406	-5.10	CamerRush.01G039800.1	Camer_1:+3765006	CCCGTGGGTCACAATACGGG+TGG	4	0.0147
CamerRush.04G250400.1	Camer_4:-36503603	ATTTAGCATAGACATCCATG+AGG	0.737984	0.00	CamerRush.10G020700.1	Camer_10:+1995683	CTTAAGCTTAGATATCCATG+TAG	4	0.0317
CamerRush.01G114500.1	Camer_1:-12119334	TTGAGCATGGACTATCACCG+AGG	0.799859	0.00	CamerRush.10G116200.1	Camer_10:+19742377	TTGAGCATGGACTTCCAACC+CAG	4	0.0087
CamerRush.04G250500.1	Camer_4:-36533426	CAACACCATGACATGATCTG+TGG	0.724485	0.00	CamerRush.10G096100.1	Camer_10:-17043995	CAACATAATGAGAAGATCTG+GAG	4	0.0497
CamerRush.04G250600.1	Camer_4:-36537769	GCCGGTGTTCGAGATACACG+AGG	0.776303	-3.00	CamerRush.05G234700.1	Camer_5:-32767211	GCTGGTGTTTGAAATACACG+GAG	3	0.1549
CamerRush.04G250700.1	Camer_4:+36540955	GCTGACAATATTGATCAACT+CGG	0.697464	-0.40	CamerRush.10G107600.1	Camer_10:-18841478	TCAGACAATTTTGCTCAACT+GAG	4	0.0350
CamerRush.04G250800.1	Camer_4:-36552173	CAAACAACGATCCACCACTG+TGG	0.741408	0.00	CamerRush.02G119800.1	Camer_2:-12689755	CAAGCAAAGATCGAGCACTG+AGG	4	0.0028
CamerRush.04G250900.1	Camer_4:-36557949	GCAGCAAACAATGAAGCGGG+AGG	0.679348	-1.40	CamerRush.10G097800.1	Camer_10:+17502208	GAAGAAAACTAGGAAGCGGG+AAG	4	0.0475
CamerRush.04G251000.1	Camer_4:-36563699	TTTCAATAAAGCAGGCAACG+AGG	0.753613	0.00	CamerRush.10G112600.1	Camer_10:-19277282	TTTGATTAAATCAGGCAACC+CAG	4	0.0153
CamerRush.04G251100.1	Camer_4:-36570624	ACTCGTCTAAAGGAACCCGG+TGG	0.802233	0.00	CamerRush.03G157700.1	Camer_3:+24626173	ATTATTCTAAAGGAACCCAG+AAG	4	0.0425
CamerRush.04G251200.1	Camer_4:-36578124	AAGTTGGCGAATTCCCACTG+CGG	0.801994	-2.10	CamerRush.10G073600.1	Camer_10:+9686392	AAGATGGCTAATTCTCACCG+GAG	4	0.0012
CamerRush.04G251300.1	Camer_4:+36586884	CGAGACAATAGATGTCTGTG+TGG	0.793283	-4.10	CamerRush.01G272500.1	Camer_1:+39802674	CGAGACAATTTATGTGTATG+AGG	4	0.0361
CamerRush.04G251400.1	Camer_4:-36590461	GGTGCTTGTGAACAGCAACG+AGG	0.758267	-2.00	CamerRush.10G003300.1	Camer_10:+298249	GGTGCATGTGAGCATCAATG+GAG	4	0.0107
CamerRush.01G114600.1	Camer_1:-12127733	TCTAGTGATCACCAGCAGGG+AGG	0.727434	-0.80	CamerRush.03G190100.1	Camer_3:-28447863	TCCACTGATCACCAGCATGG+TGG	3	0.2245
CamerRush.04G251500.1	Camer_4:+36596477	CCTACCACAGGAGAACATCG+GGG	0.804924	-1.10	CamerRush.02G014200.1	Camer_2:-1086008	CCTATCAAAGAAGAACATCA+AAG	4	0.1005
CamerRush.04G251600.1	Camer_4:+36598989	CATGTCCACGAGAATCCTTG+CGG	0.753859	-1.20	CamerRush.10G023900.1	Camer_10:+2334605	CATGCCCATTAGAATCCCTG+GAG	4	0.0790
CamerRush.04G251700.1	Camer_4:-36607883	TCGGATACGAGCACTCATGG+TGG	0.745544	-2.00	CamerRush.06G001900.1	Camer_6:-211107	TCGCATAGCAGCAATCATGG+TGG	4	0.0641
CamerRush.04G251800.1	Camer_4:-36616278	TGCGAACTGGAATAGCAACG+AGG	0.798221	-1.50	CamerRush.10G000500.1	Camer_10:+76161	TGCGAACTTGAATCCCAATG+TAG	4	0.0037
CamerRush.04G251900.1	Camer_4:+36620616	GATGTTGCTCTATCCAAGTG+GGG	0.706502	-0.20	CamerRush.10G085800.1	Camer_10:-15128581	GATGTTGCTCACTACAAGTT+CAG	4	0.0125
CamerRush.04G252000.1	Camer_4:-36627716	TTGGATTGAAAAGATCACAG+GGG	0.825303	-2.10	CamerRush.11G022900.1	Camer_11:+2331987	GTTGGTTGAATAGATCACAG+GAG	4	0.0275
CamerRush.04G252100.1	Camer_4:-36644130	AACTGTAGCCTCCATCACGG+GGG	0.761168	0.00	CamerRush.01G250000.1	Camer_1:-37030456	AATTGAAGCCACCATCAAGG+AAG	4	0.0624
CamerRush.04G252200.1	Camer_4:-36647129	TCGACGGCGACAAAACGCCG+AGG	0.752407	-7.70	CamerRush.10G121200.1	Camer_10:-20278473	TCTCCGGCGAAGAAACGCCG+GAG	4	0.0248
CamerRush.04G252300.1	Camer_4:-36657720	TTGGTGTGTAAGGACATCTG+TGG	0.768254	-4.50	CamerRush.03G113400.1	Camer_3:-12700080	TTGGTGTGTATGAAGCTCTG+AAG	4	0.0000
CamerRush.04G252400.1	Camer_4:-36682859	CAGGTGCTGATCCCACATGG+TGG	0.747500	-1.20	CamerRush.03G239700.1	Camer_3:-33819896	CTCGTGCTTATCCCACGTGG+GAG	4	0.0068
CamerRush.01G114700.1	Camer_1:-12133008	TGTTCACACACAAATCCTGG+AGG	0.765119	0.00	CamerRush.10G039700.1	Camer_10:-4008479	TATTCACGCCCAAATCCTGC+AAG	4	0.0230
CamerRush.04G252500.1	Camer_4:+36689932	TCAGCTGCCAGTGTAGACAG+TGG	0.723555	-2.10	CamerRush.10G071900.1	Camer_10:+9169097	TGAACTGCCAGTGTACATAG+AGG	4	0.0000
CamerRush.04G252600.1	Camer_4:+36700493	AACCATCCCAGAGAGTACTG+CGG	0.765083	-0.20	CamerRush.11G071400.1	Camer_11:-10098516	AACCATCCCAAAGGGTCGTG+GGG	4	0.0110
CamerRush.04G252700.1	Camer_4:-36708793	TTGTACTGTGTGGATTCACG+CGG	0.710332	-2.00	CamerRush.10G104200.1	Camer_10:-18552427	TTGTGCTGTGTGAATTGATG+AAG	4	0.0047
CamerRush.04G252800.1	Camer_4:-36711404	CAATAAACCAGACAGCTGAG+GGG	0.773422	-1.40	CamerRush.10G049900.1	Camer_10:+5340510	CAACAAACCAGAAAGAGGAG+AAG	4	0.0076
CamerRush.04G252900.1	Camer_4:+36718312	TTGGCCCCAAATGATCAGGG+GGG	0.762356	-2.00	CamerRush.10G071200.1	Camer_10:-8889151	TTGGCGCCAAATGCTAATGG+AGG	4	0.0714
CamerRush.04G253000.1	Camer_4:+36725824	GCTGCAAAGAGAATTCCACT+GGG	0.742734	0.00	CamerRush.10G071900.1	Camer_10:+9190425	GCTACAAAGAGATTTCCTGT+GGG	4	0.0169
CamerRush.04G253100.1	Camer_4:+36731765	CCCACAACCAGACTCTGAGA+GGG	0.712567	-0.30	CamerRush.10G037900.1	Camer_10:-3846472	CCCACATCCAGACTCGGTGG+CAG	4	0.0150
CamerRush.04G253200.1	Camer_4:-36734448	TACTCTAGCAGTGACATTCG+GGG	0.709824	0.00	CamerRush.11G056600.1	Camer_11:+6158910	TTCTCTAGCGGTGACATGTG+CAG	4	0.0161
CamerRush.04G253300.1	Camer_4:-36743997	CCTATGCATATAGATCTCAG+CGG	0.825127	-0.70	CamerRush.10G098600.1	Camer_10:-17603408	CCTATGCAAATATATTTCTG+TGG	4	0.0462
CamerRush.04G253400.1	Camer_4:+36752125	TGAGAAGATTGGAAGCCCAG+AGG	0.729868	-1.80	CamerRush.10G024300.1	Camer_10:+2376559	TGTGGAGTTTGCAAGCCCAG+AAG	4	0.0299
CamerRush.01G114800.1	Camer_1:-12148019	GGAGGAGGAGAAGACCCACT+GGG	0.692337	-1.70	CamerRush.11G016500.1	Camer_11:+1670094	GGAGTAGGAGAAGGAGCACT+GGG	4	0.0048
CamerRush.04G253500.1	Camer_4:+36755003	ACTATGGCAAGAGTAAAATG+CGG	0.733403	0.00	CamerRush.10G015300.1	Camer_10:-1390906	ACTAAGGAAAGAGAAAAAAG+AAG	4	0.0149
CamerRush.04G253600.1	Camer_4:-36759397	AAAGTGGGGAGACAGTGGTG+AGG	0.739054	0.00	CamerRush.10G080200.1	Camer_10:+11673507	AAAGTTGGGAGAAACTGTTG+AAG	4	0.0121
CamerRush.04G253700.1	Camer_4:-36767189	TTATACCGGAGGGACTACGC+CGG	0.760191	-1.20	CamerRush.06G135700.1	Camer_6:+22771917	TTATTCTGGAGTGACTACGC+AAG	3	0.0295
CamerRush.04G253800.1	Camer_4:-36769890	AAGAAGATTCTCAACCACTG+AGG	0.752383	0.00	CamerRush.10G096400.1	Camer_10:-17087714	AAGAAGATGCTTGACCGCTG+AGG	4	0.0384
CamerRush.04G253900.1	Camer_4:-36774641	TGTGTGCAAATCCACCAGAG+AGG	0.748179	-1.50	CamerRush.10G050200.1	Camer_10:-5368854	TGTGTCCAAATCCTCCACAC+AGG	4	0.0742
CamerRush.04G254000.1	Camer_4:+36781715	GGAAGTTGGTCTCGGCACAG+AGG	0.734061	-1.80	CamerRush.11G093300.1	Camer_11:+15685372	GGAAGGTGTTCTCGGCACTA+AAG	4	0.0399
CamerRush.04G254100.1	Camer_4:+36785772	TCAGTCAGGAGGAAGCCGAG+CGG	0.767698	-0.60	CamerRush.11G072100.1	Camer_11:-10341728	TCTTTCAAGAGGAAGCCTAG+AAG	4	0.0444
CamerRush.04G254200.1	Camer_4:+36792215	GGCGCGCTAGACTTACCGAG+GGG	0.757630	0.00	CamerRush.10G157500.1	Camer_10:+23436569	GGAGCGCAAGACTTACCTTG+GAG	4	0.0645
CamerRush.04G254300.1	Camer_4:+36798578	GAACAGGGAGACACAAACAG+CGG	0.738107	0.00	CamerRush.11G109000.1	Camer_11:-17606176	CAAAAGAGAGACACAATCAG+AAG	4	0.0208
CamerRush.04G254400.1	Camer_4:-36807255	GATGAGTAAGAGTAACTGTG+TGG	0.818575	0.00	CamerRush.10G117500.1	Camer_10:-19927920	GATGATTGTGAGTAACTCTG+TAG	4	0.0362
CamerRush.01G114900.1	Camer_1:-12152768	TAAGTGATGATGATTCAAGG+AGG	0.762656	-0.40	CamerRush.10G033700.1	Camer_10:-3315045	GAAGTGATGAAGATTTAAAG+AGG	4	0.1577
CamerRush.01G011400.1	Camer_1:-952997	TGATTGTACTGTGATTACGG+TGG	0.785885	-0.90	CamerRush.11G000200.1	Camer_11:+33631	TGTTTCTACTGGGATTAGGG+AGG	4	0.0321
CamerRush.04G254500.1	Camer_4:+36814034	AGTCTATGATGCAACCATCG+TGG	0.724310	-2.20	CamerRush.09G144600.1	Camer_9:-19468322	GGTCTATGATGCAGCAATAG+GGG	4	0.2000
CamerRush.04G254600.1	Camer_4:+36816453	AATGAGTATAGCGACACACA+CGG	0.698249	0.00	CamerRush.10G030200.1	Camer_10:+2960633	CATGAGTAAAACGTCACACA+AAG	4	0.1101
CamerRush.04G254700.1	Camer_4:-36822455	AGACTGGAGAATATTCAGGG+AGG	0.777198	-4.10	CamerRush.01G160600.1	Camer_1:+24300876	AGATTGTAGAGAATTCAGGG+GAG	4	0.0616
CamerRush.04G254800.1	Camer_4:-36828082	AAACCACAATAAGATGACAG+GGG	0.753815	0.00	CamerRush.10G026600.1	Camer_10:+2593250	AAAACACAATAAGAACAGAG+AAG	4	0.0000
CamerRush.04G254900.1	Camer_4:+36839816	ATTGACAGAGGAGAATCACA+GGG	0.734943	0.00	CamerRush.10G080200.1	Camer_10:+11673185	ATTTGCAGAGGAGCATGACA+AGG	4	0.0033
CamerRush.04G255000.1	Camer_4:+36843534	ATAGAACAATGAGAGCATCG+TGG	0.789933	0.00	CamerRush.10G091700.1	Camer_10:-16246786	ATAGAACTATAAGAGAATCT+AGG	4	0.3000
CamerRush.04G255100.1	Camer_4:-36850480	TGTGGGTATCACAATCCATG+AGG	0.734416	-5.10	CamerRush.10G114600.1	Camer_10:+19482845	TGTCCATATCACAATCCAAG+TAG	4	0.0308
CamerRush.04G255200.1	Camer_4:-36852078	ATATGGATGATAAGACACCC+CGG	0.753883	-0.30	CamerRush.01G110900.1	Camer_1:-11563277	ATAAATATGACAAGACACCC+AGG	4	0.1834
CamerRush.04G255300.1	Camer_4:-36855929	ACAAGGAGAACATTACAAGG+CGG	0.742147	0.00	CamerRush.10G100700.1	Camer_10:+18020564	ATAAGGAGAACATGAGAAAG+AAG	4	0.0000
CamerRush.04G255400.1	Camer_4:+36864644	TTCATGTTAGATGAAGACCG+GGG	0.802883	-2.60	CamerRush.11G066500.1	Camer_11:-8534592	TTGATGTTAGAAGAAGATTG+CAG	4	0.0308
CamerRush.01G115000.1	Camer_1:-12170126	GCTAAGGGAAGTTAACAAGG+GGG	0.784745	0.00	CamerRush.11G048600.1	Camer_11:-5121091	GCTACAGGAAATTAACAAGA+AAG	4	0.1215
CamerRush.04G255500.1	Camer_4:+36868554	AAGAAGCTGTGAAACCTGAA+GGG	0.741908	0.00	CamerRush.10G083400.1	Camer_10:-13739642	AAGACGCTATGACATCTGAA+CAG	4	0.0012
CamerRush.04G255600.1	Camer_4:+36870279	GGCAATTGCGACACACACGG+AGG	0.764912	-0.90	CamerRush.10G037500.1	Camer_10:-3782511	GGCCATTGCGACATTCACTG+GGG	4	0.0345
CamerRush.04G255700.1	Camer_4:+36876046	TCTGCGAGACGTGGATTGGA+CGG	0.695996	-3.80	CamerRush.10G096400.1	Camer_10:+17087190	TCTGGTGGAAGTGGATTGGA+AAG	4	0.0634
CamerRush.04G255800.1	Camer_4:+36882737	GTACTCCGCTGATATCTCAG+CGG	0.742306	-1.50	CamerRush.01G143100.1	Camer_1:-17731528	GTATTCAGCTGATATGTAAG+AAG	4	0.0129
CamerRush.04G255900.1	Camer_4:-36888759	TGTGCAGTATCGAAACAAGG+CGG	0.752037	0.00	CamerRush.09G109000.1	Camer_9:-15999764	TGTGCTGTATGGAAGCAATG+CAG	4	0.0201
CamerRush.04G256000.1	Camer_4:-36906860	CCTGTAGGTAGCAATAAAGG+GGG	0.751174	-0.50	CamerRush.10G076500.1	Camer_10:-10356914	TCTAGAGGTAGCCATAAAGG+AGG	4	0.1213
CamerRush.04G256100.1	Camer_4:+36910254	GTGCACGACGAAGGTCACGG+TGG	0.798523	-3.20	CamerRush.10G073700.1	Camer_10:+9722377	GTGCACGACGTACGGCGCGG+CGG	4	0.0011
CamerRush.04G256200.1	Camer_4:-36912975	CGTTCCAAATGCTACCGGTG+CGG	0.708981	0.00	CamerRush.11G071400.1	Camer_11:-10086219	CGTTCCAAATGCACCAGATG+AGG	4	0.1027
CamerRush.04G256300.1	Camer_4:+36916049	TGATGAACTCGAAAACATGG+CGG	0.745995	0.00	CamerRush.10G025600.1	Camer_10:+2527426	TGTTGAACCCAAAAAGATGG+GAG	4	0.0260
CamerRush.04G256400.1	Camer_4:+36918137	CCCTCCAATAGAATCCCAGG+AGG	0.737105	0.00	CamerRush.03G058100.1	Camer_3:+5167719	CCCTCCAATTTAAACCCAAG+AAG	4	0.0389
CamerRush.01G115100.1	Camer_1:-12201678	AAATTGAAAATGGTGTGTGG+CGG	0.742617	0.00	CamerRush.10G111600.1	Camer_10:+19183036	AAATTGAAAATACTGTGTTT+AGG	4	0.1834
CamerRush.04G256500.1	Camer_4:-36931486	TGTGATAGGGAAAATTGCTG+GGG	0.744265	-0.30	CamerRush.10G076300.1	Camer_10:-10285380	TATGATAGAGAAAATCGTTG+AGG	4	0.2331
CamerRush.04G256600.1	Camer_4:+36952163	GAGAACATGATTGTACGGGA+TGG	0.670398	-0.40	CamerRush.11G071700.1	Camer_11:+10297476	GAGGACAAGATTGAATGGGA+AAG	4	0.0247
CamerRush.04G256700.1	Camer_4:-36955681	AACTTTGGATGAGGACACTG+GGG	0.708677	-0.20	CamerRush.10G130400.1	Camer_10:-20945142	GACATTTGATGAGGAAACTG+AAG	4	0.0705
CamerRush.04G256800.1	Camer_4:-36969195	AAATCAGTTCCACTTCACTG+CGG	0.799974	-1.10	CamerRush.10G083700.1	Camer_10:+13957746	AAGCCACTTCCACTTCACAG+GAG	4	0.0201
CamerRush.04G256900.1	Camer_4:+36972408	ACCTCATAATGACAACACTG+CGG	0.791251	0.00	CamerRush.08G151400.1	Camer_8:+22901290	TTCTCAGCATGACAACACTG+AAG	4	0.0594
CamerRush.04G257000.1	Camer_4:-36979437	ATGGCTGATGCAGTTAACCG+TGG	0.683730	-3.10	CamerRush.10G120000.1	Camer_10:+20154103	ATGGCTCAGGCAGATAATCG+TGG	4	0.1694
CamerRush.04G257100.1	Camer_4:-36985155	ATGCCTCGGAGTAGACACGA+GGG	0.768581	-0.50	CamerRush.11G074300.1	Camer_11:-11425865	ATGCCTCTAAGTACACAAGA+AAG	4	0.0240
CamerRush.05G000100.1	Camer_5:+60257	GAATGAAACTGAGAGCAGTG+GGG	0.775881	-2.70	CamerRush.08G064600.1	Camer_8:-12388108	CGATGAAGCTGAGAACAGTG+CAG	4	0.1023
CamerRush.05G000200.1	Camer_5:-67930	GCCGCCGTAGACGATTACGA+GGG	0.771858	-2.50	CamerRush.06G039200.1	Camer_6:+3464732	GCAGCCGGAGACGATTTGGA+GAG	4	0.0029
CamerRush.05G000300.1	Camer_5:-90074	GGTCGGCCAAGTGATCCAGG+AGG	0.783931	-3.20	CamerRush.01G201500.1	Camer_1:+29232694	GATCGCCCACGTCATCCAGG+GGG	4	0.0810
CamerRush.01G115200.1	Camer_1:-12207318	GCACTGTGATGATTGTCAAG+AGG	0.695962	-0.90	CamerRush.10G098100.1	Camer_10:+17547971	GCACTGTGAAAATTGTTAAA+GGG	4	0.3750
CamerRush.05G000400.1	Camer_5:+92105	AGCTGGTGACATGAAACCAA+GGG	0.742236	-4.10	CamerRush.10G098500.1	Camer_10:+17593054	AGGTGGTGAACTGACACCAA+TGG	4	0.0473
CamerRush.05G000500.1	Camer_5:-120764	GGCACCATAAAGGAAGACGA+AGG	0.726532	-0.20	CamerRush.10G157500.1	Camer_10:+23446622	GGCACAATGAAGAAAGACCA+AGG	4	0.2562
CamerRush.05G000600.1	Camer_5:-130091	ATGTTAATGCTGAAACACAG+AGG	0.731401	-0.30	CamerRush.10G073800.1	Camer_10:+9727105	AAATTAATGATGAAACAGAG+AAG	4	0.0190
CamerRush.05G000700.1	Camer_5:+142808	TAGATGAAGATTCTCCTACG+GGG	0.795669	-0.40	CamerRush.07G111600.1	Camer_7:-11530311	AAGATGAAGAAGCTCCTACT+GAG	4	0.0681
CamerRush.05G000800.1	Camer_5:+164634	TCTTGCTCGAGTATGCCATG+GGG	0.800567	-0.80	CamerRush.01G104700.1	Camer_1:-10706891	TTTTGCTCGAGTATGTGATA+CAG	4	0.0040
CamerRush.05G000900.1	Camer_5:+171914	CATCAACTAAATATTCTGAG+AGG	0.713996	0.00	CamerRush.01G142400.1	Camer_1:+17427291	CGTCAAATAAATATTTTGGG+GAG	4	0.0179
CamerRush.05G001000.1	Camer_5:+178173	TGTAAACGAAGAGATGCTTG+CGG	0.725327	0.00	CamerRush.10G062300.1	Camer_10:+7431554	TGAAAACGAAGACCTTCTTG+CAG	4	0.0000
CamerRush.05G001100.1	Camer_5:+185918	TCTCGGCAAACTCAACGATG+CGG	0.780046	-1.10	CamerRush.03G093800.1	Camer_3:+10456791	TCACGGCCAACACACCGATG+AGG	4	0.0668
CamerRush.05G001200.1	Camer_5:-203580	ACCCACAGCAACCAGCATGG+AGG	0.721043	-1.90	CamerRush.10G072200.1	Camer_10:+9260384	ACCCACAGCAAGAAGTATTG+TAG	4	0.0091
CamerRush.05G001300.1	Camer_5:-208157	TGCGCCATGGCAGATCACTG+TGG	0.769350	-2.80	CamerRush.01G201000.1	Camer_1:-29188116	TGAGGAATGGCAGCTCACTG+CGG	4	0.1035
CamerRush.01G115300.1	Camer_1:+12228555	GGGCACAAAGGAAAACAACG+TGG	0.803349	0.00	CamerRush.10G095100.1	Camer_10:-16928625	GGGAAAAAAAGAAAACAACA+CAG	4	0.1774
CamerRush.05G001400.1	Camer_5:+286025	CTCATGATGATAGATTGGGT+AGG	0.711596	-0.90	CamerRush.01G125600.1	Camer_1:+13567652	GTCATTTTGATAGATTAGGT+TGG	4	0.2486
CamerRush.05G001500.1	Camer_5:+327340	TAGGAAGGCATATGATACGG+CGG	0.761488	0.00	CamerRush.10G085300.1	Camer_10:+14983901	TAAGATGGCATTTGAAACGG+AGG	4	0.1623
CamerRush.05G001600.1	Camer_5:-371459	GAGTTATCAGACCATCACGG+AGG	0.818182	0.00	CamerRush.03G054900.1	Camer_3:+4883914	GAGCTATAAGACAATCACAG+AAG	4	0.0300
CamerRush.05G001700.1	Camer_5:+374282	ACAGCGATGGCAGCACAAGT+GGG	0.678575	-1.70	CamerRush.10G029100.1	Camer_10:+2845843	ACAGAGATTTCAGAACAAGT+TAG	4	0.0225
CamerRush.05G001800.1	Camer_5:-377248	AAGTTGGCAACTTCAAGACA+CGG	0.680033	0.00	CamerRush.10G034200.1	Camer_10:+3371827	ATGTCGGCAACTTCCAGACC+AAG	4	0.0117
CamerRush.05G001900.1	Camer_5:-379581	GAAATGCATAGAGAACGCGG+TGG	0.816335	0.00	CamerRush.07G094900.1	Camer_7:-8579623	AAGATGCTTAGAGAAAGCGG+AAG	4	0.0611
CamerRush.05G002000.1	Camer_5:+392172	CACATTCTAGACCAGCCGGG+TGG	0.701671	-0.80	CamerRush.01G056000.1	Camer_1:+5341677	CATATTCCAGACCAGGCTGG+CAG	4	0.0183
CamerRush.05G002100.1	Camer_5:-397942	AGAAAGGTTTAAATCCATCG+AGG	0.753840	-0.40	CamerRush.10G097900.1	Camer_10:+17524649	CGAATGGATTAAATCCATCC+GAG	4	0.0277
CamerRush.05G002200.1	Camer_5:-405545	ATTAAGGGAGTCCTACAGAG+AGG	0.718043	-1.80	CamerRush.06G103500.1	Camer_6:-13135278	ATTAAGGAAGGCTTACAAAG+CAG	4	0.0503
CamerRush.05G002300.1	Camer_5:-414380	ACTGTCAGACCAAAACCCTG+AGG	0.764398	0.00	CamerRush.11G078500.1	Camer_11:-13012739	ACTCTCAGACGAAAGCCTTG+TGG	4	0.0553
CamerRush.01G115400.1	Camer_1:-12250209	GGTACCCTGAAGCTACTCCG+CGG	0.819891	0.00	CamerRush.02G096500.1	Camer_2:-9651212	CGTTCCATGAAGCTTCTCCG+AAG	4	0.0177
CamerRush.05G002400.1	Camer_5:-424482	TAGTGTCAGCTATTGCATCG+AGG	0.753958	-1.40	CamerRush.10G100000.1	Camer_10:+17903857	TAGTATAATCTATTGCAACG+AAG	4	0.0599
CamerRush.05G002500.1	Camer_5:-428091	CAATCTCTCCACCTGCACGG+AGG	0.753434	0.00	CamerRush.11G006400.1	Camer_11:-647613	AAATTTCTACACATGCACGG+TAG	4	0.0544
CamerRush.05G002600.1	Camer_5:+434867	TCTTGAGCTTCCTCACAGTG+CGG	0.747002	-1.90	CamerRush.11G088700.1	Camer_11:+14908661	TCTTGAGCATCCTCCCATTA+GAG	4	0.0410
CamerRush.05G002700.1	Camer_5:+439546	CATCACTATCAGCACCCGAG+CGG	0.765276	0.00	CamerRush.01G114200.1	Camer_1:-12082175	CATCATCATCAGCATCCAAG+AAG	4	0.0076
CamerRush.05G002800.1	Camer_5:-455884	CAAGTGACCTACGAGAACTG+GGG	0.765660	0.00	CamerRush.11G061100.1	Camer_11:-6951238	CACTTGACCCAAGAGAACTG+GAG	4	0.0154
CamerRush.05G002900.1	Camer_5:+477964	TCACAGGGTCTATACCACAA+GGG	0.758717	-1.30	CamerRush.08G038900.1	Camer_8:-4371955	TGAAATGATCTATACCACAA+AAG	4	0.1013
CamerRush.05G003000.1	Camer_5:+487190	TCACAGGGTCTATACCACAA+GGG	0.758717	-1.30	CamerRush.08G038900.1	Camer_8:-4371955	TGAAATGATCTATACCACAA+AAG	4	0.1013
CamerRush.05G003100.1	Camer_5:+516832	TCACAGGGTCTATACCACAA+GGG	0.758717	-1.30	CamerRush.08G038900.1	Camer_8:-4371955	TGAAATGATCTATACCACAA+AAG	4	0.1013
CamerRush.05G003200.1	Camer_5:+546562	TCACAGGACCTATACCACAG+GGG	0.814479	0.00	CamerRush.10G009700.1	Camer_10:+784308	TCACAGGACATATACCTCTA+AAG	4	0.0151
CamerRush.05G003300.1	Camer_5:+549020	AGAGGAGTTCCAGTACAAGT+TGG	0.622057	-0.70	CamerRush.10G098300.1	Camer_10:+17587857	AGGGGAGTTTCAGAAAAAGT+TAG	4	0.0923
CamerRush.01G115500.1	Camer_1:+12244783	AAGGGTGCTGAGATACGTGA+AGG	0.671985	0.00	CamerRush.01G106100.1	Camer_1:+10961765	AAGGGTGCTTAGATACATTC+AAG	4	0.0298
CamerRush.05G003400.1	Camer_5:+573462	TCACAGGACCTATACCACAA+GGG	0.745304	0.00	CamerRush.08G038900.1	Camer_8:-4371955	TGAAATGATCTATACCACAA+AAG	4	0.0886
CamerRush.05G003500.1	Camer_5:+582462	ACTGACAAACCAATGCCCCG+AGG	0.776675	0.00	CamerRush.01G227100.1	Camer_1:+32925620	ACAGACAAGCCAATACCCCT+AAG	4	0.0813
CamerRush.05G003600.1	Camer_5:-584999	TCACAGGACCTATTCCACAA+GGG	0.745304	-1.70	CamerRush.10G009700.1	Camer_10:+784308	TCACAGGACATATACCTCTA+AAG	4	0.0100
CamerRush.05G003700.1	Camer_5:+592308	CCAAAGTTATCCAAGCATCG+AGG	0.735412	0.00	CamerRush.02G262900.1	Camer_2:+38981509	CCAAAGTAATCAAAGAATCT+AAG	4	0.1037
CamerRush.05G003800.1	Camer_5:-599145	GAAGTCAGAAGACCCAGTTG+TGG	0.710823	-1.50	CamerRush.10G098100.1	Camer_10:-17549448	GATATAAGAAGAACCAGTTG+AAG	4	0.0588
CamerRush.05G003900.1	Camer_5:-599795	GGGGACATTCTGGGACACTG+CGG	0.766069	0.00	CamerRush.01G037400.1	Camer_1:-3520363	GGGTGCATTCTGAGACACTC+AAG	4	0.0269
CamerRush.05G004000.1	Camer_5:+607102	CAAACCGGTTCTCTGTCAGG+AGG	0.744029	-0.50	CamerRush.11G063400.1	Camer_11:+7604014	CAAACAGCGTCTCTGTCGGG+AAG	4	0.0367
CamerRush.05G004100.1	Camer_5:+611497	GAGTGTCCTAGAGTTCCGGG+CGG	0.775086	-0.30	CamerRush.01G302000.1	Camer_1:-43625125	TAGTGTCCTGGAGTTCCTGC+AAG	4	0.0412
CamerRush.05G004200.1	Camer_5:+620490	AGAAGAGTGCTTCTCCCAGG+GGG	0.712771	-2.80	CamerRush.11G066900.1	Camer_11:+8584254	AGGAGCGTGCTTCACCTAGG+TAG	4	0.0208
CamerRush.05G004300.1	Camer_5:-624457	ATTCACGGTAATCTTCAACA+AGG	0.721306	0.00	CamerRush.01G277500.1	Camer_1:+40516594	ATTCACTGTAATTATCAACT+GGG	4	0.1486
CamerRush.01G115600.1	Camer_1:-12254903	TGCAGATGCTTGAGTCACCG+GGG	0.751329	-0.80	CamerRush.10G062200.1	Camer_10:-7359988	TGGAGGTGCGTGAGTCACAG+AGG	4	0.0765
CamerRush.05G004400.1	Camer_5:-630201	AGATAAACATGAAATAACGA+GGG	0.716715	0.00	CamerRush.10G084500.1	Camer_10:-14730139	AGATAAAAATTAAATTAAGA+AGG	4	0.0000
CamerRush.05G004500.1	Camer_5:+640343	TCTAATTTCAGCTAACACTG+GGG	0.767368	0.00	CamerRush.09G119200.1	Camer_9:-17150960	TCTAATTTCATCTTAACCTG+TAG	4	0.0094
CamerRush.05G004600.1	Camer_5:+650477	TTATATTTCGAAAATCTCGG+CGG	0.739869	-1.10	CamerRush.10G057300.1	Camer_10:-6398503	TTGTTTTTCGAAACTGTCGG+TGG	4	0.0073
CamerRush.05G004700.1	Camer_5:-659999	GGCAACCTGATGGTAGCTGT+AGG	0.717515	-6.50	CamerRush.09G051500.1	Camer_9:-4449996	GCCAACTTGATGAGAGCTGT+TGG	4	0.0000
CamerRush.05G004800.1	Camer_5:-662711	AATGTGAGAAGGTTACCAAG+TGG	0.705982	-0.70	CamerRush.10G102800.1	Camer_10:+18356595	AATGTGAGATGTATGCCAAG+AAG	4	0.0396
CamerRush.05G004900.1	Camer_5:+673705	CGTGTGGAAGTTCCCTACTG+GGG	0.694077	-3.20	CamerRush.10G023900.1	Camer_10:-2335868	TGTGTGGAACTTTCCTAGTG+GAG	4	0.0097
CamerRush.05G005000.1	Camer_5:+688443	CGTGTGGAAGTTCCCTACTG+GGG	0.694077	-3.20	CamerRush.10G023900.1	Camer_10:-2335868	TGTGTGGAACTTTCCTAGTG+GAG	4	0.0097
CamerRush.05G005100.1	Camer_5:+706793	CGTGTGGAAGTTCCCTACTG+GGG	0.694077	-3.20	CamerRush.10G023900.1	Camer_10:-2335868	TGTGTGGAACTTTCCTAGTG+GAG	4	0.0097
CamerRush.05G005200.1	Camer_5:+724559	GGTCAAATATCCAGTCCCTG+GGG	0.759987	-1.10	CamerRush.03G160900.1	Camer_3:+25050762	AGTCAAATTTCCAATCTCTG+GAG	4	0.0490
CamerRush.05G005300.1	Camer_5:-727596	TGAAGATGGTGCAAACAAGG+TGG	0.777125	0.00	CamerRush.10G084300.1	Camer_10:+14559616	TGAAAAGGGTGCAAAGATGG+AGG	4	0.0392
CamerRush.01G115700.1	Camer_1:-12276777	TGCAAGTCCTGAGATCATGG+TGG	0.758814	0.00	CamerRush.11G009000.1	Camer_11:-1045812	TGCAGCTGCTGAGATCATGC+AGG	4	0.1353
CamerRush.05G005400.1	Camer_5:+733583	GGACAGTGATGGTCAGACGA+CGG	0.752288	-1.40	CamerRush.11G083900.1	Camer_11:+14009531	GGACAATGATGTTGAGAAGA+TAG	4	0.0000
CamerRush.05G005500.1	Camer_5:-739665	TGTGGGCGATGACTACTCTG+GGG	0.778650	-3.00	CamerRush.09G053200.1	Camer_9:-4626252	TGTGGCCGTTGGCTACTGTG+GAG	4	0.0102
CamerRush.05G005600.1	Camer_5:+747888	TGTAGATGTAAGGAGCACAG+AGG	0.763727	0.00	CamerRush.10G022100.1	Camer_10:-2146473	TGTAAATGTAAGGAGGAGGG+GGG	4	0.0067
CamerRush.05G005700.1	Camer_5:+766135	TGGCCATCACCTCAACACAG+AGG	0.770152	-0.20	CamerRush.11G079300.1	Camer_11:+13198466	TGGAAACCACCTCAGCACAG+TGG	4	0.2150
CamerRush.05G005800.1	Camer_5:-767777	CAAACAGCAGGAGAAAGGGA+AGG	0.639556	0.00	CamerRush.09G009900.1	Camer_9:-671563	CAAACAACAGGGAAAAGGGT+GAG	4	0.1037
CamerRush.05G005900.1	Camer_5:+775214	TGTCATTAAAGCATCACTGG+TGG	0.762328	0.00	CamerRush.01G038400.1	Camer_1:+3592372	CGCCATTAAAGCAGCAATGG+TGG	4	0.0000
CamerRush.05G006000.1	Camer_5:+781999	CAGAAGGGAAGAAAACTGTG+GGG	0.792250	0.00	CamerRush.10G121300.1	Camer_10:+20287888	CAGAAGGGCAGCAAGCTATG+TAG	4	0.0175
CamerRush.05G006100.1	Camer_5:+798064	GTTCAGGAATATGGACATGG+CGG	0.741341	-4.60	CamerRush.10G014000.1	Camer_10:+1202076	GTAAAGGGAGATGGACATGG+TGG	4	0.2206
CamerRush.05G006200.1	Camer_5:-806091	AAGAATACTTGCAAACACGT+CGG	0.724889	0.00	CamerRush.10G130200.1	Camer_10:+20929295	TACAATCCTTACAAACACGT+AAG	4	0.0436
CamerRush.05G006300.1	Camer_5:-810290	GATCGGTCTTTGGCAACAGT+AGG	0.641119	0.00	CamerRush.01G102900.1	Camer_1:-10510641	GATCAGTCATTGGCAACATA+TAG	4	0.0782
CamerRush.01G115800.1	Camer_1:-12280564	AGACAAAACATAATCAACGG+TGG	0.735906	0.00	CamerRush.10G077500.1	Camer_10:-10659861	ATATAAAAGATAATCAACGT+TGG	4	0.2206
CamerRush.05G006400.1	Camer_5:-816919	ATGAATCAGAGAGACCCATG+AGG	0.737594	0.00	CamerRush.11G084200.1	Camer_11:-14041832	AGGACTCTGAGAGACCCTTG+GAG	4	0.0233
CamerRush.05G006500.1	Camer_5:+835241	TGTGGCGAATGAGAGACACG+TGG	0.784067	-1.60	CamerRush.10G097800.1	Camer_10:+17492831	TGTGTCAAATGAGACACATG+TAG	4	0.0098
CamerRush.05G006600.1	Camer_5:+838638	TGGGTCTGGAGAAAGCAGTG+TGG	0.764206	-1.10	CamerRush.10G098200.1	Camer_10:+17575929	TGGGGCAGGTGGAAGCAGTG+GAG	4	0.0925
CamerRush.05G006700.1	Camer_5:-847069	CTGGCCCGTGACGAACGTCG+AGG	0.748011	-2.00	CamerRush.02G138100.1	Camer_2:+14387601	CTGGCCCGTAACGATAATCG+TAG	4	0.0452
CamerRush.05G006800.1	Camer_5:-858973	AGATGTGTGAAAGCTCTGAG+GGG	0.800440	-1.00	CamerRush.10G020700.1	Camer_10:+1996771	TGAGGTGTGAAAGCTGTGTG+AGG	4	0.0518
CamerRush.05G006900.1	Camer_5:+891562	CTATAAGAATCAGTTCACAG+GGG	0.808197	0.00	CamerRush.10G001200.1	Camer_10:+158150	CTGTAGGAATCAGTGCACAT+AAG	4	0.0040
CamerRush.05G007000.1	Camer_5:-901277	ATGCACGAAAGACAATCCAG+AGG	0.753060	0.00	CamerRush.10G077000.1	Camer_10:-10574232	ATGCACAGAAGACAACCCAT+CAG	4	0.0887
CamerRush.05G007100.1	Camer_5:-917331	GTAGAGGATCCGACACTGGG+CGG	0.727968	-1.10	CamerRush.10G048000.1	Camer_10:-4907566	GTGGAGGAACCGGCACTGGT+GGG	4	0.2591
CamerRush.05G007200.1	Camer_5:+921545	CAATCCTGAAGTTACCACCA+GGG	0.732758	0.00	CamerRush.10G144000.1	Camer_10:-22288897	CAAAACTGAAGTTAACACAA+CAG	4	0.0067
CamerRush.05G007300.1	Camer_5:+924990	AATAAGGGCAGAAAACGTTG+AGG	0.732201	0.00	CamerRush.10G055900.1	Camer_10:-6162944	AATAGCTGCAGAAAATGTTG+CAG	4	0.0224
CamerRush.01G115900.1	Camer_1:-12285088	TGACATTGGTGAAGAGAGCG+TGG	0.717324	0.00	CamerRush.10G149800.1	Camer_10:+22702125	TGAGATTGGTGAAAAGACAG+CAG	4	0.0198
CamerRush.01G011500.1	Camer_1:+969857	TAGTAATAGGAATACTGACA+GGG	0.703431	-1.20	CamerRush.10G035700.1	Camer_10:+3516752	TAGTAATATGAAAACTAACC+AGG	4	0.0783
CamerRush.05G007400.1	Camer_5:-936895	GTGTCGAGTTGATTTCCACG+TGG	0.777286	-1.50	CamerRush.01G183200.1	Camer_1:+27308174	GTGTCGGGTTGATCCCGACG+GGG	4	0.0032
CamerRush.05G007500.1	Camer_5:+941886	GGATGGGGTTGAGTGCAATG+AGG	0.706640	-0.40	CamerRush.10G127700.1	Camer_10:+20731774	GGATGAGGTTGGGTGGCATG+GGG	4	0.0196
CamerRush.05G007600.1	Camer_5:-956027	GTGTCAAATTGATTACCATG+TGG	0.770741	-0.20	CamerRush.08G045800.1	Camer_8:-5648216	GTATAAGATTGATGACCATG+TAG	4	0.0000
CamerRush.05G007700.1	Camer_5:-972232	GATATGGGAGTAGAAGCCGG+GGG	0.795889	-0.70	CamerRush.10G018600.1	Camer_10:+1735873	GATGTGGGAGAACAATCCGG+CAG	4	0.0000
CamerRush.05G007800.1	Camer_5:-980355	TTATACTGTAGCACTCCTCG+AGG	0.760814	0.00	CamerRush.11G073800.1	Camer_11:+11300821	TTCTACTGTAGCGATCCTCA+TGG	4	0.0917
CamerRush.05G007900.1	Camer_5:-983869	GATCAACCCCAGATGAAGTG+AGG	0.703677	0.00	CamerRush.11G020400.1	Camer_11:+2029115	GATCCACCCCCGATGAGGGG+GAG	4	0.0023
CamerRush.05G008000.1	Camer_5:-992202	TCTGTGTCGACTACTACGAG+CGG	0.768840	-0.20	CamerRush.02G013800.1	Camer_2:-1052071	TCTGCATCGACAACTCCGAG+TGG	4	0.0000
CamerRush.05G008100.1	Camer_5:-1022007	TCACGGGACCTATACCACAA+GGG	0.763670	-1.80	CamerRush.10G009700.1	Camer_10:+784308	TCACAGGACATATACCTCTA+AAG	4	0.0140
CamerRush.05G008200.1	Camer_5:-1042048	TCATGGGACCTATACCACAA+GGG	0.745304	-2.50	CamerRush.11G093900.1	Camer_11:+15742751	GCATGTGAGCTATACCAGAA+GAG	4	0.0136
CamerRush.05G008300.1	Camer_5:-1060461	TCACGGGATCTATACCACAA+GGG	0.763670	-1.80	CamerRush.08G038900.1	Camer_8:-4371955	TGAAATGATCTATACCACAA+AAG	4	0.0878
CamerRush.01G116000.1	Camer_1:+12288873	TGTGATACTGAGTTCCAATG+TGG	0.766526	0.00	CamerRush.09G141700.1	Camer_9:+19141042	TGTGATATTGAGATCGAGTG+TGG	4	0.0373
CamerRush.05G008400.1	Camer_5:+1077545	TAGCTCACCAGAGAAACCCG+TGG	0.735075	-1.70	CamerRush.09G103700.1	Camer_9:-15336916	TTGCTGACCAAAGAAACCAG+CGG	4	0.1558
CamerRush.05G008500.1	Camer_5:+1097668	ACGTACACCAACATACCCAG+CGG	0.785880	0.00	CamerRush.02G099800.1	Camer_2:-10384616	ATGTACACCAACATATCGAA+AAG	4	0.0091
CamerRush.05G008600.1	Camer_5:-1103360	TCATGGGACCTATACCACAA+GGG	0.745304	-2.50	CamerRush.11G093900.1	Camer_11:+15742751	GCATGTGAGCTATACCAGAA+GAG	4	0.0136
CamerRush.05G008700.1	Camer_5:-1166945	TCACGGGACGTATAATACAA+GGG	0.720165	0.00	CamerRush.03G130300.1	Camer_3:+16050872	TAACGGGACATATAATATGA+AAG	4	0.0424
CamerRush.05G008800.1	Camer_5:+1197024	AGTAAGTATAATAAGCCCGG+GGG	0.764104	0.00	CamerRush.04G154800.1	Camer_4:-28610620	AGTAGGTATAATAATCTTGG+GGG	4	0.0309
CamerRush.05G008900.1	Camer_5:+1207878	TAGTGGGATCTATACCACAA+GGG	0.729668	-6.10	CamerRush.10G021300.1	Camer_10:+2082487	TAATGACATATATACCACAA+AAG	4	0.1159
CamerRush.05G009000.1	Camer_5:-1218519	CCTTGACAAAGAATACCGAG+AGG	0.792735	-0.40	CamerRush.10G063300.1	Camer_10:-7580701	CCTTGACAAAGAAGACTCGG+GAG	4	0.0000
CamerRush.05G009100.1	Camer_5:+1225621	GAGCGTGGTGAAGAACACAG+AGG	0.839331	-2.80	CamerRush.09G040800.1	Camer_9:-3149406	GAGGGTGGTTGAGAAGACAG+AAG	4	0.0105
CamerRush.05G009200.1	Camer_5:-1229787	AGGTTGAATGCAGTGCAGTG+GGG	0.746758	-0.40	CamerRush.11G000600.1	Camer_11:+95013	AGGTTGAGTGGAGTGAAGAG+AAG	4	0.0136
CamerRush.05G009300.1	Camer_5:-1238696	TGGTGCGCCTCATGGTGACG+CGG	0.716946	-6.10	CamerRush.01G112300.1	Camer_1:+11811226	TGATGCGCCTCATGGGCATG+CAG	4	0.0073
CamerRush.01G116100.1	Camer_1:-12303585	GCGATATACACCAATCAGAG+CGG	0.772072	0.00	CamerRush.10G156000.1	Camer_10:-23233461	CCGATATCCAACAAGCAGAG+GGG	4	0.0115
CamerRush.05G009400.1	Camer_5:+1244551	TAGTACTAGTGATTCCACCG+TGG	0.808180	-1.20	CamerRush.11G127600.1	Camer_11:-19251216	TAGTACGAGTGATTTATCCG+TGG	4	0.0052
CamerRush.05G009500.1	Camer_5:+1246960	AGAGTGAATCCAGAAGTCGG+TGG	0.767798	0.00	CamerRush.07G214600.1	Camer_7:-33570845	ACACTGAATCCAAAAGTGGG+GGG	4	0.0451
CamerRush.05G009600.1	Camer_5:+1256828	GCTTGAAGACAAGAAAAGGG+AGG	0.743461	-1.90	CamerRush.10G132600.1	Camer_10:-21157567	GATTGAAGAGAAGAGAGGGG+GAG	4	0.0084
CamerRush.05G009700.1	Camer_5:-1277267	CAAATGTGAGTACAACACCA+AGG	0.747263	-0.20	CamerRush.10G053900.1	Camer_10:+5922479	CAAATGTGACTGCATCAGCA+AGG	4	0.0077
CamerRush.05G009800.1	Camer_5:-1283540	TCTCCCACAAGACCAATCCA+AGG	0.646601	0.00	CamerRush.10G043400.1	Camer_10:+4494366	TCTCCAACAACACCATCCCA+AAG	4	0.0000
CamerRush.05G009900.1	Camer_5:-1297600	AGAGCCATAGGTATTGTCAG+GGG	0.744856	-0.90	CamerRush.10G007600.1	Camer_10:-667151	AGAGTCATAGATAAAGTCAG+CAG	4	0.0591
CamerRush.05G010000.1	Camer_5:-1301212	GTTCCAGTGGATAAGCCAAG+TGG	0.789587	-1.30	CamerRush.02G069000.1	Camer_2:+5772627	GTTCTTTTGGATAAGCCAAA+GAG	4	0.0631
CamerRush.05G010100.1	Camer_5:-1312486	GGAAGCGCTAAAATTCATCG+CGG	0.788725	0.00	CamerRush.11G075800.1	Camer_11:+12002458	GGAAGAGCTCAAGTTCATCT+TAG	4	0.0366
CamerRush.05G010200.1	Camer_5:+1325265	TCGTTTAGGTATGCACACTG+TGG	0.733286	0.00	CamerRush.11G121500.1	Camer_11:-18786710	TCGTTTTGGTTTGCACATTA+TAG	4	0.0210
CamerRush.05G010300.1	Camer_5:-1326480	ACAGCTCGTTGTGAACTATG+TGG	0.739625	0.00	CamerRush.10G061100.1	Camer_10:-7118003	AGATCTTGCTGTGAACTATG+GAG	4	0.0492
CamerRush.01G116200.1	Camer_1:+12318161	ATACACTCTAGCACCCACCG+AGG	0.790830	0.00	CamerRush.10G038500.1	Camer_10:+3897051	ATACACTGTACCACCCAATG+TGG	4	0.0685
CamerRush.05G010400.1	Camer_5:-1338417	TAACCACCAACATAACCAGG+AGG	0.770781	0.00	CamerRush.10G123000.1	Camer_10:+20460999	TGACAGCCAACATAACCATG+TAG	4	0.0564
CamerRush.05G010500.1	Camer_5:-1347443	TCATAAACGCCATCTCATGG+GGG	0.746855	-0.80	CamerRush.10G145000.1	Camer_10:+22375741	TCATATCCCCCATCTTATGG+GGG	4	0.0518
CamerRush.05G010600.1	Camer_5:+1350530	GGGAATCATTAAGGATTTGG+GGG	0.724969	-2.00	CamerRush.10G012800.1	Camer_10:-1130202	AGGAACCATGAAAGATTTGG+TGG	4	0.3776
CamerRush.05G010700.1	Camer_5:+1354469	CTGATGTTGGATGAATCTGA+GGG	0.721448	0.00	CamerRush.10G030800.1	Camer_10:+3018426	CTGATGGTTGATGAAGCTCA+TAG	4	0.0126
CamerRush.05G010800.1	Camer_5:-1361455	TGTTCCATATCCAGTCACTG+GGG	0.795886	0.00	CamerRush.10G041500.1	Camer_10:+4244526	GCTTCCATACCAAGTCACTG+TGG	4	0.2523
CamerRush.05G010900.1	Camer_5:+1367449	AGTTCCATATCCGCTCACTG+GGG	0.770234	0.00	CamerRush.10G136900.1	Camer_10:+21577848	AATTCCAAAACCCCTCACTG+AAG	4	0.0633
CamerRush.05G011000.1	Camer_5:-1371692	AGTTCCATATCCGCTCACTG+GGG	0.770234	0.00	CamerRush.10G136900.1	Camer_10:+21577848	AATTCCAAAACCCCTCACTG+AAG	4	0.0633
CamerRush.05G011100.1	Camer_5:-1379624	TATGTGATGTCAAATCGCTG+TGG	0.763678	-4.40	CamerRush.10G058400.1	Camer_10:+6511141	TATGTCATATCAGATCGCTA+TAG	4	0.0695
CamerRush.05G011200.1	Camer_5:-1383733	CATCTTGGCTTCCATCACCG+AGG	0.727324	-0.30	CamerRush.10G056500.1	Camer_10:-6233296	CATCTTGGATCCCGTCAGCG+AGG	4	0.0356
CamerRush.05G011300.1	Camer_5:+1397742	ATGTGAAAATGTCAAGCCCG+CGG	0.705168	0.00	CamerRush.10G064400.1	Camer_10:+7749642	ATGTGTATATGTCAAGCGGG+AAG	4	0.0013
CamerRush.01G116300.1	Camer_1:+12332158	ATGCACTCTAGCACCCACCG+AGG	0.746800	-1.70	CamerRush.08G103800.1	Camer_8:-18986814	ATGCACTCTAGCACCTGAGG+AGG	4	0.0037
CamerRush.05G011400.1	Camer_5:+1404893	AGACCCCAAATACTTCAAGG+GGG	0.780467	0.00	CamerRush.11G115900.1	Camer_11:+18298047	ATACACCAAATTCCTCAAGG+AAG	4	0.0090
CamerRush.05G011500.1	Camer_5:+1416135	AGATCCCAATTACTTCAAGG+GGG	0.765196	0.00	CamerRush.11G119300.1	Camer_11:+18613054	AGATCTAAATTTCTTCAATG+GGG	4	0.1548
CamerRush.05G011600.1	Camer_5:+1428627	AGATCCCAAATACTTCAAGG+GGG	0.781650	0.00	CamerRush.10G068800.1	Camer_10:-8375971	ACATCACAAATACTCCATGG+CAG	4	0.0227
CamerRush.05G011700.1	Camer_5:+1433725	TGACCCAAAATACTTCAAGG+GGG	0.780877	0.00	CamerRush.10G142400.1	Camer_10:-22164683	TGACCCAAAATATTGCAGAG+TGG	4	0.0100
CamerRush.05G011800.1	Camer_5:+1478564	TGACCCAAAATACTTCAAGG+GGG	0.780877	0.00	CamerRush.10G142400.1	Camer_10:-22164683	TGACCCAAAATATTGCAGAG+TGG	4	0.0100
CamerRush.05G011900.1	Camer_5:+1493209	AGACCCCAAATACTTCAAGG+GGG	0.780467	0.00	CamerRush.11G115900.1	Camer_11:+18298047	ATACACCAAATTCCTCAAGG+AAG	4	0.0090
CamerRush.05G012000.1	Camer_5:+1498482	AGGCAACAAACAATCCAGTG+AGG	0.770361	0.00	CamerRush.10G156700.1	Camer_10:+23285116	AGGCACCACACAATGCATTG+AGG	4	0.0087
CamerRush.05G012100.1	Camer_5:+1506996	CCATCAGCGCCATTAACATG+CGG	0.646426	0.00	CamerRush.01G129900.1	Camer_1:+14306093	CCAACATCGCCATTCACATC+TAG	4	0.0082
CamerRush.05G012200.1	Camer_5:+1513511	AGCTTTGACAGAAATAAACA+TGG	0.719568	0.00	CamerRush.10G022400.1	Camer_10:+2210096	AACTTTATCAAAAATAAACA+TAG	4	0.0940
CamerRush.05G012300.1	Camer_5:-1520701	GGTGATGAAGGAATATGGTG+CGG	0.773574	0.00	CamerRush.09G084200.1	Camer_9:-9445811	GGTGATGAACTCATATGGAG+CGG	4	0.0116
CamerRush.01G116400.1	Camer_1:-12365463	TGAGTGGCTCAAGAATAACC+CGG	0.730444	-1.50	CamerRush.11G101500.1	Camer_11:+16682801	TGAATATCTCAAGATTAACC+AGG	4	0.1029
CamerRush.05G012400.1	Camer_5:+1527211	AGCCGTTTAAGCAAGCTTTG+GGG	0.750250	-0.10	CamerRush.10G014600.1	Camer_10:+1271817	ATCAGTTTAAGCTAGCTTTT+TGG	4	0.1125
CamerRush.05G012500.1	Camer_5:+1534231	ATCGGACTAGGGATTTCACG+GGG	0.780484	0.00	CamerRush.10G049300.1	Camer_10:-5220771	ATAGTACTTGGGATTTCATG+AGG	4	0.0720
CamerRush.05G012600.1	Camer_5:+1541816	ATCGGAGTAGGGATTTCACG+GGG	0.775936	-1.20	CamerRush.10G027000.1	Camer_10:+2676562	ATTGGAGTAGAGATATCAGG+AAG	4	0.0129
CamerRush.05G012700.1	Camer_5:+1564694	AGCCGATGAGCAATTCCAGG+AGG	0.739517	-0.50	CamerRush.11G034100.1	Camer_11:-3472097	AGCTTATGAGCAATTCTAGA+GAG	4	0.0272
CamerRush.05G012800.1	Camer_5:+1569139	TATAATCTCGACAGTCATGG+TGG	0.709994	0.00	CamerRush.10G124900.1	Camer_10:+20534657	TATGATCTCGCCAGTGGTGG+CGG	4	0.0068
CamerRush.05G012900.1	Camer_5:+1582738	CGCAGCCTCAGAAACAACCG+GGG	0.726504	0.00	CamerRush.11G084800.1	Camer_11:-14156850	TACAGCCTCAGAAACAAATG+AAG	4	0.0545
CamerRush.05G013000.1	Camer_5:-1596627	TGTTGTTTGAGAGTGTACTG+AGG	0.744000	0.00	CamerRush.10G083500.1	Camer_10:+13901104	TGTTGTTTTCAAGTGTATTG+AGG	4	0.1143
CamerRush.05G013100.1	Camer_5:+1607262	AAACCAAGCCAACAACACTG+AGG	0.761922	0.00	CamerRush.11G001000.1	Camer_11:+142279	TAACCAAGCAAAAAACACAG+TGG	4	0.0952
CamerRush.05G013200.1	Camer_5:+1616851	AAAAGCTATTGGCTGCACAG+TGG	0.746638	-2.30	CamerRush.10G082700.1	Camer_10:-13421694	AAAACCTATTAGATGCAGAG+AAG	4	0.0104
CamerRush.05G013300.1	Camer_5:-1634031	TTACAATGACTTGACCAAGG+CGG	0.786197	0.00	CamerRush.10G028900.1	Camer_10:+2831143	TGAGTATGACTTGACCATGG+TGG	4	0.0764
CamerRush.01G116500.1	Camer_1:+12369426	GAAAGAGGCGGAAACCAGAG+GGG	0.753058	-0.50	CamerRush.10G100800.1	Camer_10:-18030531	GAAAGAGACAGACACAAGAG+CAG	4	0.0509
CamerRush.05G013400.1	Camer_5:-1656222	ATAAAGGATGCCTTACATGG+TGG	0.710174	-1.40	CamerRush.10G135000.1	Camer_10:+21369930	ATAAATGATGCATTTGATGG+AAG	4	0.0038
CamerRush.05G013500.1	Camer_5:+1663644	TCACAGGACCTATACCACAA+GGG	0.745304	0.00	CamerRush.08G038900.1	Camer_8:-4371955	TGAAATGATCTATACCACAA+AAG	4	0.0886
CamerRush.05G013600.1	Camer_5:-1665845	GTAGATGATGCCAAATACGG+CGG	0.728935	-1.70	CamerRush.11G019200.1	Camer_11:-1934778	GTAATTGATGACATATACGG+AAG	4	0.0339
CamerRush.05G013700.1	Camer_5:-1673963	GTAGATGATGCCAAATATGG+CGG	0.748704	-0.30	CamerRush.10G083400.1	Camer_10:+13735467	GTAGTGGATTCTAAATATGG+AAG	4	0.0236
CamerRush.05G013800.1	Camer_5:+1678542	GTTCGATCATGACTCCAATG+GGG	0.764242	0.00	CamerRush.10G068000.1	Camer_10:-8270517	GTTCAATCATGGCTGCAATC+GAG	4	0.0035
CamerRush.05G013900.1	Camer_5:+1683169	GTTCGATCATGACTCCAATG+GGG	0.764242	0.00	CamerRush.10G068000.1	Camer_10:-8270517	GTTCAATCATGGCTGCAATC+GAG	4	0.0035
CamerRush.05G014000.1	Camer_5:-1684003	AGAGGTAGGAGAGACAAGGG+TGG	0.740012	0.00	CamerRush.10G011100.1	Camer_10:+894523	AGAGGTATGAGAGAAATGAG+AGG	4	0.0132
CamerRush.05G014100.1	Camer_5:-1689914	CATAGCAGAGAAGACCATCG+TGG	0.778630	0.00	CamerRush.10G130500.1	Camer_10:+20957584	CATAGCAGAGAAAATTATTG+AAG	4	0.0023
CamerRush.05G014200.1	Camer_5:+1696966	ACGCATTCGATATTCCACAT+CGG	0.711622	0.00	CamerRush.04G207500.1	Camer_4:+33243360	AGGCATTAGATATACCACAA+CAG	4	0.0408
CamerRush.05G014300.1	Camer_5:-1701874	AGTTGAATTCATCGCCACAG+AGG	0.772588	0.00	CamerRush.03G242500.1	Camer_3:-34001693	AGTTGCATTCGTGGCCATAG+CAG	4	0.0067
CamerRush.01G116600.1	Camer_1:-12376250	TGAGCCCTCCACTCCCATCT+CGG	0.590010	-0.40	CamerRush.10G130400.1	Camer_10:+20945227	TGAGACCTCCACCTCCATGT+CAG	4	0.0107
CamerRush.05G014400.1	Camer_5:-1704702	CTTGATGATGAAGAGGATGG+TGG	0.722799	0.00	CamerRush.10G076700.1	Camer_10:+10433652	TCTGATGATGACGACGATGG+TGG	4	0.0615
CamerRush.05G014500.1	Camer_5:+1712033	ATATACACAAGGAAACATGG+GGG	0.838192	0.00	CamerRush.10G049200.1	Camer_10:-5218239	ATATACAAAAGAAAAAAGGG+GGG	4	0.2022
CamerRush.05G014600.1	Camer_5:+1714405	TTGATGGATGAAGACCCATG+TGG	0.825492	-3.20	CamerRush.10G112200.1	Camer_10:+19236386	TTCATGCATGAAGACGCGTG+GAG	4	0.0042
CamerRush.05G014700.1	Camer_5:+1721573	TTGATGGATGAAGACCCATG+TGG	0.825492	-3.20	CamerRush.10G112200.1	Camer_10:+19236386	TTCATGCATGAAGACGCGTG+GAG	4	0.0042
CamerRush.05G014800.1	Camer_5:+1729194	ATATACACAAGGAAACATGG+GGG	0.838192	0.00	CamerRush.10G049200.1	Camer_10:-5218239	ATATACAAAAGAAAAAAGGG+GGG	4	0.2022
CamerRush.05G014900.1	Camer_5:+1749380	ATATACGCAAGGAAACATGG+GGG	0.840766	0.00	CamerRush.11G065700.1	Camer_11:+8292318	ATCTATGCAAGCAAACATGA+AAG	4	0.0512
CamerRush.05G015000.1	Camer_5:-1754892	ATATACACAAGGAAACATGG+GGG	0.838192	0.00	CamerRush.10G049200.1	Camer_10:-5218239	ATATACAAAAGAAAAAAGGG+GGG	4	0.2022
CamerRush.05G015100.1	Camer_5:+1758342	ATATACGCAAGGAAACATGG+GGG	0.840766	0.00	CamerRush.11G065700.1	Camer_11:+8292318	ATCTATGCAAGCAAACATGA+AAG	4	0.0512
CamerRush.05G015200.1	Camer_5:-1762244	ATATACACAAGGAAACATGG+GGG	0.838192	0.00	CamerRush.10G049200.1	Camer_10:-5218239	ATATACAAAAGAAAAAAGGG+GGG	4	0.2022
CamerRush.05G015300.1	Camer_5:-1766798	GTACACAGGAGGCAACATGG+AGG	0.827284	0.00	CamerRush.10G006300.1	Camer_10:+559657	GCACACAGGAGGCCACAATG+CAG	4	0.0212
CamerRush.01G116700.1	Camer_1:-12377790	ACATAAGCTACGGTGCGCTG+AGG	0.697050	-2.00	CamerRush.05G131100.1	Camer_5:+24000117	ACACAAGCTTCGATTCGCTG+TGG	4	0.0753
CamerRush.05G015400.1	Camer_5:-1774554	TCTCTGGTATCTATGCCAAG+TGG	0.733160	-3.90	CamerRush.10G003400.1	Camer_10:-313994	TTTCTGATATACATGCCAAG+GAG	4	0.1675
CamerRush.05G015500.1	Camer_5:-1778975	TTGTCGGGAGAGGACTACGG+AGG	0.754290	-2.20	CamerRush.11G039900.1	Camer_11:+4209671	TTTTAGGGAGAGGGGTACGG+GGG	4	0.0067
CamerRush.05G015600.1	Camer_5:-1786996	ACATCATCTTTGATGCAAGG+AGG	0.717308	-4.40	CamerRush.11G115400.1	Camer_11:-18252211	ATATAATATTTGATGGAAGG+GAG	4	0.0135
CamerRush.05G015700.1	Camer_5:+1796096	TCACCCGGGTTAGTCCCACA+AGG	0.750124	-4.00	CamerRush.10G029300.1	Camer_10:+2871695	TCACCGGGTTTAATCCCAGA+AAG	4	0.0080
CamerRush.05G015800.1	Camer_5:-1805231	GGGAAGCCGAAGCTAAACGA+CGG	0.740555	-1.60	CamerRush.10G092500.1	Camer_10:+16421071	GGGATGTCAAGGCTAAACGA+TGG	4	0.1235
CamerRush.05G015900.1	Camer_5:+1810393	TTATGCCAACATAACCAACG+GGG	0.786564	-0.90	CamerRush.10G154700.1	Camer_10:+23086877	GTCTGCCAACATAACCAATT+TAG	4	0.0343
CamerRush.05G016000.1	Camer_5:-1848426	CGAGTTACTCGACAATCGTG+TGG	0.699596	-1.10	CamerRush.02G209400.1	Camer_2:-30932822	TGAGTTGCTCCACAATAGTG+GAG	4	0.0366
CamerRush.05G016100.1	Camer_5:-1852532	ATTCTGCATACTTCCAAACG+AGG	0.719579	0.00	CamerRush.01G221000.1	Camer_1:-31683270	ATAGTACATACTTCAAAACG+TAG	4	0.0206
CamerRush.05G016200.1	Camer_5:+1862772	TCGGAAACTATCCCTCACTG+GGG	0.777532	-1.40	CamerRush.07G186700.1	Camer_7:+30717163	TCACAAACTATCCCCAACTG+GGG	4	0.1083
CamerRush.05G016300.1	Camer_5:+1872542	ACTACGTATTCCCAACCCGG+CGG	0.804588	0.00	CamerRush.05G016200.1	Camer_5:+1862666	ACTACATATTCCCAACCCGG+CAG	1	0.2593
CamerRush.01G116800.1	Camer_1:-12386095	GGGACCCGGAGAACACCAGG+AGG	0.793397	-2.30	CamerRush.01G170000.1	Camer_1:+25333839	GGGACTCTTAGAGCACCAGG+AGG	4	0.2019
CamerRush.05G016400.1	Camer_5:+1882321	ACTATAAGGAGTATCAGACG+AGG	0.767487	0.00	CamerRush.10G023300.1	Camer_10:+2293893	ACTAGAAGGGATATCAGAGG+AAG	4	0.0115
CamerRush.05G016500.1	Camer_5:-1901185	TCGCCGGAAGAAGAGCCAAG+TGG	0.750598	-0.60	CamerRush.02G193400.1	Camer_2:+24652807	TCGCCAGCGGAAGAGACAAG+TGG	4	0.2857
CamerRush.05G016600.1	Camer_5:-1903887	TCAACCGGAGAAGATCAGAG+AGG	0.765085	0.00	CamerRush.08G109100.1	Camer_8:+19491045	TCCGGCAGAGAAGATCAGAG+GAG	4	0.0417
CamerRush.05G016700.1	Camer_5:+1912561	TGGAATCTAAAATGTCAGGG+AGG	0.737000	0.00	CamerRush.06G098000.1	Camer_6:+11133586	TGGATTCTACATTGGCAGGG+CGG	4	0.0020
CamerRush.05G016800.1	Camer_5:-1924814	GTATGCAGAGAATTCCAGAG+GGG	0.809833	0.00	CamerRush.10G060100.1	Camer_10:-6946767	GTATGCAGAATATTCCAAAA+AAG	4	0.0483
CamerRush.05G016900.1	Camer_5:-1929964	CATATTTGAGAAGCACAGGG+TGG	0.743211	0.00	CamerRush.10G102100.1	Camer_10:+18303200	CATTTTTCAGAAGCAAACGG+CAG	4	0.0483
CamerRush.05G017000.1	Camer_5:-1936052	GAGTAGTATGAGCAGCACGG+TGG	0.752980	0.00	CamerRush.11G063700.1	Camer_11:+7746144	GAGAACTATGAGCAGCATGC+TGG	4	0.0895
CamerRush.05G017100.1	Camer_5:-1948738	AACATGATAAATCAGATACG+AGG	0.735703	0.00	CamerRush.10G041600.1	Camer_10:+4257750	AACCCGATAGAACAGATACG+TAG	4	0.0407
CamerRush.05G017200.1	Camer_5:-1966304	CAGGATGAGAGATGTCGATG+GGG	0.789255	0.00	CamerRush.10G084000.1	Camer_10:+14171835	GAGGACGAGAGAGGACGATG+TGG	4	0.1254
CamerRush.05G017300.1	Camer_5:-1976409	GGTGGAGACGAATAACAAGG+CGG	0.800384	0.00	CamerRush.10G103100.1	Camer_10:+18407135	GGTTGAGACGAACAAGAAAG+AGG	4	0.0315
CamerRush.01G116900.1	Camer_1:-12392289	CCCAACGTTAATCTGAACGG+AGG	0.704249	-2.20	CamerRush.02G014600.1	Camer_2:-1105128	CCCAACCTGAATCTGAAGGA+GGG	4	0.0532
CamerRush.01G011600.1	Camer_1:+976770	GGAGGAGTGATCCGATACTG+CGG	0.742426	-2.70	CamerRush.06G083400.1	Camer_6:+8251858	GGGGGAGTGAATGGATACTG+AGG	4	0.0337
CamerRush.05G017400.1	Camer_5:-1984399	ATGAAAGTGAGAAATGGTGA+CGG	0.748944	0.00	CamerRush.10G100900.1	Camer_10:+18051084	AAGAAAGGAAGAAATGATGA+GAG	4	0.0965
CamerRush.05G017500.1	Camer_5:+1999719	CATGGGGATCTATTCCACTG+TGG	0.771825	-3.10	CamerRush.10G096200.1	Camer_10:+17067361	CTTGGGGATCCTGTCCACTG+TGG	4	0.0422
CamerRush.05G017600.1	Camer_5:+2005957	ATCCTGCTGAAGAATCCGAG+GGG	0.748783	0.00	CamerRush.11G084600.1	Camer_11:-14125685	AACCTGGTGAAGAAGCCAAG+AAG	4	0.0036
CamerRush.05G017700.1	Camer_5:-2036655	TTCTCCGTAAAATTCATCGG+CGG	0.727452	-0.90	CamerRush.11G037000.1	Camer_11:-3769414	TTCCCCGGACAATTCATTGG+AGG	4	0.1017
CamerRush.05G017800.1	Camer_5:+2046139	GATTGTCCATAAATTCATGG+GGG	0.772772	-1.50	CamerRush.10G065600.1	Camer_10:+7878376	AATTGTCCACAGAATCATGG+AAG	4	0.0556
CamerRush.05G017900.1	Camer_5:+2060619	TGCTGGAGCATGATTCACGG+TGG	0.769414	-1.00	CamerRush.01G052700.1	Camer_1:+4964900	GGCTGTAGCATGATTGACAG+GAG	4	0.0182
CamerRush.05G018000.1	Camer_5:-2065366	TCGGTTTGCTGTATGCACAG+AGG	0.748034	-2.10	CamerRush.10G000800.1	Camer_10:-101659	TCGAATTGCTGTATTCACAT+CAG	4	0.0117
CamerRush.05G018100.1	Camer_5:-2077377	CGAGGCGAGCACCGACACGG+CGG	0.757006	-0.80	CamerRush.01G027500.1	Camer_1:-2761343	CCCGGCGAGCTTCGACACGG+TGG	4	0.0492
CamerRush.05G018200.1	Camer_5:-2084381	ACAAGCACAGAAAATGACAG+GGG	0.748206	0.00	CamerRush.10G127100.1	Camer_10:+20693087	ATAATCACAGAAAATTACAT+CAG	4	0.0000
CamerRush.05G018300.1	Camer_5:-2091370	GTGTGTCCAAGAGTTCCTCG+GGG	0.761099	-0.50	CamerRush.10G041400.1	Camer_10:-4179385	GTGTTTCCAAGAGTATGTCG+AAG	4	0.0008
CamerRush.01G117000.1	Camer_1:-12396367	CCCAACGTTAATCTGAACGG+AGG	0.704249	-2.20	CamerRush.02G014600.1	Camer_2:-1105128	CCCAACCTGAATCTGAAGGA+GGG	4	0.0532
CamerRush.05G018400.1	Camer_5:+2100638	GTATTGTGATCGACAATCTG+TGG	0.776343	-2.10	CamerRush.11G100200.1	Camer_11:-16538161	GGATTATGATCTCCAATCTG+CAG	4	0.0176
CamerRush.05G018500.1	Camer_5:-2106571	TTGCAAACACAAAAGCACGG+AGG	0.805887	-0.70	CamerRush.10G156900.1	Camer_10:+23310028	TTGTAATCACAAAGGCACAG+TGG	4	0.1167
CamerRush.05G018600.1	Camer_5:-2118820	GATGGGGACAGACTCAACAT+GGG	0.738624	-3.10	CamerRush.10G075500.1	Camer_10:-10141040	GATGTGGACACACCCAAAAT+AGG	4	0.0198
CamerRush.05G018700.1	Camer_5:-2123293	AGAAGTCAAAGAAAGACAGG+GGG	0.755736	-1.60	CamerRush.10G044500.1	Camer_10:-4592866	AGAAGTCAAAAAAATGCTGG+AGG	4	0.0137
CamerRush.05G018800.1	Camer_5:+2141507	TATCTCATCAGAGACCACCA+CGG	0.775012	-2.90	CamerRush.11G071700.1	Camer_11:-10248658	TATCTTCTCAGAGAGCCCCA+CGG	4	0.0036
CamerRush.05G018900.1	Camer_5:+2143818	AGTTCCGGGAAATACCAAAG+TGG	0.705912	-1.90	CamerRush.01G183100.1	Camer_1:-27291859	ACTTCCGGGAAAAAACAGAG+AAG	4	0.0110
CamerRush.05G019000.1	Camer_5:+2149397	ATAGAAGCGAGCAAAACGTG+AGG	0.737321	0.00	CamerRush.01G191300.1	Camer_1:+28056016	ATAGTAGGGATGAAAACGTG+GGG	4	0.0400
CamerRush.05G019100.1	Camer_5:-2157265	CTATTGGTAAGAGAAAAGAA+TGG	0.722321	0.00	CamerRush.10G155300.1	Camer_10:+23140295	CTATGGAAAAAAGAAAAGAA+TAG	4	0.1327
CamerRush.05G019200.1	Camer_5:-2168734	GCAAATCGGAGTATACTGTG+AGG	0.770799	0.00	CamerRush.10G082200.1	Camer_10:-12687963	GCAAATGGGTATATACTGTT+AAG	4	0.0754
CamerRush.05G019300.1	Camer_5:-2177463	TCACAGTTGAAACTATCCAG+GGG	0.737916	0.00	CamerRush.11G111300.1	Camer_11:+17828803	TTACAATTTAAACTATCCAA+GAG	4	0.1178
CamerRush.01G117100.1	Camer_1:-12427270	CTACTGAAACCAAATCAGGA+CGG	0.732729	-2.50	CamerRush.11G072900.1	Camer_11:+10964523	TTGGTGAAAACAAATCAGGA+AGG	4	0.2648
CamerRush.05G019400.1	Camer_5:+2178730	TAGATGATTTATGACCAATG+GGG	0.747919	0.00	CamerRush.11G085000.1	Camer_11:-14204018	AAGATGATTTAGTTCCAATG+TAG	4	0.0207
CamerRush.05G019500.1	Camer_5:+2186889	TGGAAGTCTGAAGATTGGTG+TGG	0.747500	-0.40	CamerRush.10G023200.1	Camer_10:-2290364	TGGATATCTGCAGCTTGGTG+CAG	4	0.0081
CamerRush.05G019600.1	Camer_5:+2194387	ATATTGTACGATAAAGACAG+CGG	0.766151	0.00	CamerRush.11G020600.1	Camer_11:+2063461	AAATTGTACGATAATGAAAA+GAG	4	0.0221
CamerRush.05G019700.1	Camer_5:-2200937	TCGATGCGTCGAGAAAATCA+CGG	0.743428	-2.00	CamerRush.11G136100.1	Camer_11:+19902895	ACAATGCGTACAGAAAATCA+AGG	4	0.2786
CamerRush.05G019800.1	Camer_5:-2210502	AATTGGCATAGGCAGCCAAG+AGG	0.719590	-5.50	CamerRush.01G304600.1	Camer_1:+43984852	AAATGGCATAGTCACACAAG+GAG	4	0.0194
CamerRush.05G019900.1	Camer_5:+2221010	AGGGCGGAGACAGTTCCACG+GGG	0.747809	-2.50	CamerRush.10G071200.1	Camer_10:+8932694	AGGGCGGAGACAATCCAAAG+AGG	4	0.0503
CamerRush.05G020000.1	Camer_5:-2231494	GAACCTCCTCCAATTCACCA+AGG	0.731912	0.00	CamerRush.10G075600.1	Camer_10:+10153631	AAATCACCTCCAATACACCA+CGG	4	0.3613
CamerRush.05G020100.1	Camer_5:-2235973	GGAATTGTACAATGTGAGGG+TGG	0.722175	0.00	CamerRush.10G127700.1	Camer_10:+20731357	GGAATTGTAGCATGAGAAGG+GGG	4	0.0623
CamerRush.05G020200.1	Camer_5:+2238228	AGTCCATTAGTCCAAAGACG+AGG	0.738004	-1.40	CamerRush.11G074300.1	Camer_11:+11426301	AGTCCGATGGTCCAAAGAAG+TAG	4	0.0463
CamerRush.05G020300.1	Camer_5:+2247898	TGCCAGTCCAAATAGCAAGG+TGG	0.747336	-0.20	CamerRush.10G026900.1	Camer_10:+2641954	GGCCAGTTCAAAGAGCAAGA+TGG	4	0.2047
CamerRush.01G117200.1	Camer_1:+12431932	GATGATGGAACACAACAGGA+GGG	0.711522	-0.10	CamerRush.10G012300.1	Camer_10:-1099846	GATGAAGAAAGACAACCGGA+AGG	4	0.0382
CamerRush.05G020400.1	Camer_5:-2251975	TTAAGAAAGAAACCTTAACG+AGG	0.771266	-1.20	CamerRush.10G020000.1	Camer_10:+1858254	TTAAGAAAGAACCCTGACCA+CAG	4	0.0042
CamerRush.05G020500.1	Camer_5:-2278266	CTTCGAGTCAGAGAAGCGAA+GGG	0.697778	-2.60	CamerRush.05G230000.1	Camer_5:+32495249	CTGCTATTCACAGAAGCGAA+AGG	4	0.0367
CamerRush.05G020600.1	Camer_5:+2295738	TTGCTGCAGAGTTACAACCC+GGG	0.736266	-0.50	CamerRush.11G073000.1	Camer_11:+10989628	CTGCTGCAGAGTTGCACCTC+AGG	4	0.0326
CamerRush.05G020700.1	Camer_5:+2303752	TACGAGCGATTGGAGTACGT+GGG	0.727960	-1.50	CamerRush.11G109400.1	Camer_11:-17648220	TACGAGATATTGGAGCGCGT+GGG	4	0.0551
CamerRush.05G020800.1	Camer_5:+2310938	ACTACACGCAGATTGTGTGG+CGG	0.738361	-6.00	CamerRush.09G114300.1	Camer_9:-16589861	ACTACACGCAGGTTGTGTGG+AGG	1	0.7222
CamerRush.05G020900.1	Camer_5:-2317263	ACGCCCACATGAATCACATG+GGG	0.729006	-1.20	CamerRush.02G052300.1	Camer_2:-4226799	AAGCCCAGATGAATGACAAG+AAG	4	0.0017
CamerRush.05G021000.1	Camer_5:-2324504	CTAAGAAAGCAAATGCAGTG+AGG	0.735056	-0.80	CamerRush.10G134500.1	Camer_10:+21301244	CTAGGAAAGCAAGCACAGTG+AAG	4	0.0284
CamerRush.05G021100.1	Camer_5:-2338762	AGCATGAAGTCTGACCCCTG+TGG	0.738696	0.00	CamerRush.10G144900.1	Camer_10:-22371425	AGAATGAAGTCACACCCCTA+AGG	4	0.2737
CamerRush.05G021200.1	Camer_5:+2345177	TCTACTATGAGTCTGAACAC+CGG	0.731270	0.00	CamerRush.11G054300.1	Camer_11:+5739255	ACAACTATGTGTCTGAACTC+CAG	4	0.0880
CamerRush.05G021300.1	Camer_5:+2349287	TCATGATGAACATACAAGTG+TGG	0.747420	0.00	CamerRush.10G097300.1	Camer_10:+17250280	TAAAGATGAACATTCTAGTG+TGG	4	0.0000
CamerRush.01G117300.1	Camer_1:+12437056	GAGAGTGGCTCGGCTTGAGG+CGG	0.624836	-1.80	CamerRush.10G044800.1	Camer_10:+4622330	GAGAGTTGCTCCGCTAGACG+AAG	4	0.0320
CamerRush.05G021400.1	Camer_5:+2360834	GTGTCCGGCTAAGGACTACG+TGG	0.795582	-7.00	CamerRush.02G175100.1	Camer_2:-21662413	GTGTCCCTCTAAGGACAATG+TGG	4	0.1058
CamerRush.05G021500.1	Camer_5:-2363831	TTGTGCAAAGCATGACCCTG+AGG	0.761132	-2.50	CamerRush.11G120900.1	Camer_11:+18696976	TGGTGCAAATCATCACTCTG+CAG	4	0.0354
CamerRush.05G021600.1	Camer_5:+2368781	GGAGCAAATGAATCACGCAG+AGG	0.733540	0.00	CamerRush.10G154900.1	Camer_10:-23111061	GGAGAAAATGAAGAAGGCAG+AAG	4	0.0021
CamerRush.05G021700.1	Camer_5:-2372715	GAGGTTAAGAGATCCTACCA+CGG	0.794983	-1.30	CamerRush.01G237300.1	Camer_1:-35228714	GAGGATACATGATCCTACCA+AAG	4	0.0315
CamerRush.05G021800.1	Camer_5:-2383469	ATTCAAGGACCTATATACGG+GGG	0.747552	0.00	CamerRush.11G057400.1	Camer_11:-6289705	TTACAAGGACCCATATACGT+TGG	4	0.4737
CamerRush.05G021900.1	Camer_5:-2396057	AGTGTCATGTTAAAGTTGTG+GGG	0.716946	0.00	CamerRush.10G062300.1	Camer_10:+7416997	AGTGGATTGTTAAAGTAGTG+AGG	4	0.1387
CamerRush.05G022000.1	Camer_5:-2409705	GCATCCACATCATTACAAAG+CGG	0.741395	0.00	CamerRush.10G083400.1	Camer_10:+13733238	GTATCCACAACATCATAAAG+TAG	4	0.0178
CamerRush.05G022100.1	Camer_5:-2437511	GCATCCACACCATTACAAAG+CGG	0.747228	0.00	CamerRush.10G083400.1	Camer_10:+13733238	GTATCCACAACATCATAAAG+TAG	4	0.0180
CamerRush.05G022200.1	Camer_5:-2464163	CTTGTGTAGAAAGACCATTG+TGG	0.789596	0.00	CamerRush.11G099000.1	Camer_11:+16421416	CTTGGTTAGAGAGACCATTC+GAG	4	0.0308
CamerRush.05G022300.1	Camer_5:-2486185	GCATCTACATAATTACAAGG+CGG	0.713150	0.00	CamerRush.09G052300.1	Camer_9:-4552359	GCACCTACAGAATCAAAAGG+CAG	4	0.0240
CamerRush.01G117400.1	Camer_1:-12448816	CGTGTACTCTGCCAAGACCA+CGG	0.667605	-0.60	CamerRush.10G078900.1	Camer_10:-11167799	CTTGTACTCTGTCAAGCTCA+GAG	4	0.0101
CamerRush.05G022400.1	Camer_5:-2504882	TGAATGATAATGATGCTGGG+AGG	0.806366	0.00	CamerRush.10G109100.1	Camer_10:+18961202	TGAATGATATTGATCCAGAG+AGG	4	0.0917
CamerRush.05G022500.1	Camer_5:-2546139	TGAATGATAATGATGCTGGG+AGG	0.806366	0.00	CamerRush.10G109100.1	Camer_10:+18961202	TGAATGATATTGATCCAGAG+AGG	4	0.0917
CamerRush.05G022600.1	Camer_5:-2568501	TTGCAACCACAAGCTCATGG+CGG	0.744804	-0.60	CamerRush.10G098800.1	Camer_10:-17666940	TTGCAAGCACACGATGATGG+AAG	4	0.0017
CamerRush.05G022700.1	Camer_5:+2578800	GAAGAACCATGCATTCATGG+CGG	0.780413	-4.00	CamerRush.10G157500.1	Camer_10:+23476261	GGAGAAGCATGCATCCCTGG+AAG	4	0.0047
CamerRush.05G022800.1	Camer_5:+2600327	ATTACTTCCACTAGTCACAG+CGG	0.778275	0.00	CamerRush.10G137800.1	Camer_10:+21633734	CTCACTTCCTCTATTCACAG+CAG	4	0.0224
CamerRush.05G022900.1	Camer_5:-2608588	ACGCATGCCTGAGAGAGATG+TGG	0.716061	0.00	CamerRush.11G128100.1	Camer_11:+19306499	ATGCATTCTTGGGAGAGATG+AGG	4	0.3283
CamerRush.05G023000.1	Camer_5:-2609331	CTTGGGGAAGAGTCTCGAAG+CGG	0.713703	-5.10	CamerRush.01G087400.1	Camer_1:+8852799	CTTGGGGAAGAGTTTCATTG+TAG	4	0.0478
CamerRush.05G023100.1	Camer_5:-2632750	GTTAACGTTAAACTCCAAGG+AGG	0.786090	0.00	CamerRush.11G091000.1	Camer_11:+15353878	GCTAACCGTAAACTCCTAGG+CGG	4	0.0576
CamerRush.05G023200.1	Camer_5:+2641738	GGAGATCCATTATGGAACAG+GGG	0.736421	-2.20	CamerRush.11G065400.1	Camer_11:+8166885	GGAGAGCCATTAAGGAATTG+AAG	4	0.0355
CamerRush.05G023300.1	Camer_5:-2650780	ATTCCCCGGAATATGCAATG+TGG	0.754402	0.00	CamerRush.01G198700.1	Camer_1:-28790829	TGTCTCCGGAATATGCTATG+GAG	4	0.0185
CamerRush.01G117500.1	Camer_1:+12464994	CGGCTGGGTTCTCGACAAGG+CGG	0.708082	-0.20	CamerRush.11G012000.1	Camer_11:-1276787	CGTCTGGGTTCCCGGCGAGG+TAG	4	0.0141
CamerRush.05G023400.1	Camer_5:-2655134	TAATACCAGTCATAGCACCA+GGG	0.757045	0.00	CamerRush.10G100700.1	Camer_10:+18022077	TAATACCCATTATATCACCA+AAG	4	0.0031
CamerRush.05G023500.1	Camer_5:-2666652	GAATACCATCACGTTCACGG+AGG	0.804386	-1.20	CamerRush.10G039200.1	Camer_10:+3941772	GAAATCCTTCACGTTCAGGG+CGG	4	0.0099
CamerRush.05G023600.1	Camer_5:-2677379	TTGATGGATGAAGACCCATG+TGG	0.825492	-3.20	CamerRush.10G112200.1	Camer_10:+19236386	TTCATGCATGAAGACGCGTG+GAG	4	0.0042
CamerRush.05G023700.1	Camer_5:+2681138	CCGGCCTTAGCATTACCGGA+AGG	0.712432	-4.60	CamerRush.03G125900.1	Camer_3:+15190979	CCGGCCTTCCCATGATCGGA+GAG	4	0.0000
CamerRush.05G023800.1	Camer_5:-2689867	AAGGCATGTACGTGACAACG+AGG	0.748089	-1.00	CamerRush.11G023700.1	Camer_11:-2400118	AAGGAATGTACTTGAAAACA+TGG	4	0.2060
CamerRush.05G023900.1	Camer_5:-2692615	GCCATACTAAGTCCTCCCGG+TGG	0.748359	0.00	CamerRush.05G025000.1	Camer_5:-3051503	GCCATATTAAGTCCTCCCCT+TGG	3	0.2550
CamerRush.05G024000.1	Camer_5:-2720878	GCTTGAAATTATGAGTGCTG+GGG	0.729830	-0.90	CamerRush.10G100900.1	Camer_10:-18046830	GCATGAAATTATAAATTCTG+TGG	4	0.1551
CamerRush.05G024100.1	Camer_5:+2757164	CGTTGCACCGAATAACAGTG+TGG	0.759466	0.00	CamerRush.02G205800.1	Camer_2:-29926899	AGTTGCACCCAATTAAAGTG+AGG	4	0.2133
CamerRush.05G024200.1	Camer_5:+2794286	CACCCATGGTTGCAATGTGT+AGG	0.750318	-0.30	CamerRush.03G119300.1	Camer_3:-13525548	CACCCATGTTTGCTATGTAA+TGG	4	0.1143
CamerRush.05G024300.1	Camer_5:+2826969	TCTTTGCTAGAAACGCCAAG+GGG	0.796867	-0.70	CamerRush.10G004600.1	Camer_10:+439395	TCCTTGCTAGAAAAGTCATG+AAG	4	0.0064
CamerRush.01G117600.1	Camer_1:-12473068	AAAGAGCTTCTCAACCACGT+CGG	0.748617	-0.60	CamerRush.10G011400.1	Camer_10:+959156	AAAGAGCCTATCAAACACAT+CAG	4	0.0357
CamerRush.05G024400.1	Camer_5:-2842154	TTCACAAATAAGGAGTACAA+CGG	0.691371	0.00	CamerRush.10G010300.1	Camer_10:+830346	TTCACAAATAATGAAGTCAA+TGG	4	0.0167
CamerRush.05G024500.1	Camer_5:-2891327	AAGGCATGTACGTGACAGCG+GGG	0.733482	-2.40	CamerRush.01G238300.1	Camer_1:-35359498	GAGACATCTAGGTGACAGCG+AAG	4	0.0359
CamerRush.05G024600.1	Camer_5:+2942638	CACCCATGGTTGCAATGTGT+AGG	0.750318	-0.30	CamerRush.03G119300.1	Camer_3:-13525548	CACCCATGTTTGCTATGTAA+TGG	4	0.1143
CamerRush.05G024700.1	Camer_5:-2965703	GCTTGAAATTATGAGTGCTG+GGG	0.729830	-0.90	CamerRush.10G100900.1	Camer_10:-18046830	GCATGAAATTATAAATTCTG+TGG	4	0.1551
CamerRush.05G024800.1	Camer_5:+2976140	GTCCACAATCACAAGCATCG+GGG	0.745610	0.00	CamerRush.10G019900.1	Camer_10:+1849344	TTCCACAATCATATGCATCA+AAG	4	0.0698
CamerRush.05G024900.1	Camer_5:-3040632	GCAGGAAATTCTGAGTGCTG+GGG	0.722568	-1.90	CamerRush.10G032900.1	Camer_10:+3224874	GGAGGGAATTCTGAATGGTG+TGG	4	0.0624
CamerRush.05G025000.1	Camer_5:+3051488	TCTTTGCTAGAAACGCCAAG+GGG	0.796867	-0.70	CamerRush.10G004600.1	Camer_10:+439395	TCCTTGCTAGAAAAGTCATG+AAG	4	0.0064
CamerRush.05G025100.1	Camer_5:-3067900	TTCACAAATAAGGAGTACAA+CGG	0.691371	0.00	CamerRush.10G010300.1	Camer_10:+830346	TTCACAAATAATGAAGTCAA+TGG	4	0.0167
CamerRush.05G025200.1	Camer_5:-3072214	GGAATATGACCGTTTGCTGG+AGG	0.705807	-0.10	CamerRush.01G104700.1	Camer_1:-10683301	TGAAAATGACAGTTTGGTGG+TAG	4	0.0057
CamerRush.05G025300.1	Camer_5:-3088670	TGCGGATAACTGGAACAACG+AGG	0.772683	-0.40	CamerRush.01G011100.1	Camer_1:-901288	TGAGGATAAATGGCACAACC+AAG	4	0.0179
CamerRush.01G117700.1	Camer_1:-12485186	ATCGGCAAGATCACTCACGG+AGG	0.804748	0.00	CamerRush.01G159900.1	Camer_1:+24178654	AACGAAAAGAGCACTCACGG+AGG	4	0.2724
CamerRush.05G025400.1	Camer_5:-3095878	ACTGTTCTCATAGTTCAGTG+AGG	0.761263	-3.30	CamerRush.11G072200.1	Camer_11:+10411371	ACTGTCATCATAGTTCTTTG+AAG	4	0.0157
CamerRush.05G025500.1	Camer_5:-3123007	GAGTTGTGAAGAGAATATGG+CGG	0.789722	0.00	CamerRush.10G001100.1	Camer_10:+150662	GAGCTTTGAAGAGACTTTGG+TGG	4	0.0157
CamerRush.05G025600.1	Camer_5:+3127384	CTGCACCAAATCCATCACCA+TGG	0.734951	0.00	CamerRush.10G080700.1	Camer_10:-11786714	CTCCATCAAATCCTTCCCCA+GAG	4	0.0087
CamerRush.05G025700.1	Camer_5:-3134406	GGTGGAGGGTCAGGTCACGG+CGG	0.713146	-1.30	CamerRush.10G040900.1	Camer_10:+4109844	GGTGGAGGGTGAGGAGCCGG+TGG	4	0.0039
CamerRush.05G025800.1	Camer_5:+3145135	AAGGTACAGGAATGACCGAG+CGG	0.754208	-3.20	CamerRush.10G000300.1	Camer_10:+47620	ACGGGACAGGAATGAGCAAG+CGG	4	0.0536
CamerRush.05G025900.1	Camer_5:+3153290	CCCATCATAGCTACATACGT+CGG	0.774689	0.00	CamerRush.10G003700.1	Camer_10:-349836	CACATCATAGGTACATTCAT+AAG	4	0.0045
CamerRush.05G026000.1	Camer_5:+3184686	GTTGCTGCTAGAGGAACGTG+TGG	0.680112	-4.10	CamerRush.01G077500.1	Camer_1:+7810046	GTTGCTGGTTGAAGAAAGTG+CAG	4	0.0633
CamerRush.05G026100.1	Camer_5:-3199582	AAATGTTGATGATACAGCTG+AGG	0.764141	-2.10	CamerRush.10G098600.1	Camer_10:+17610123	AAATGTTGATGATGCAGTGA+GAG	4	0.0182
CamerRush.05G026200.1	Camer_5:+3230444	AGCAGCGGATTATGTCATCG+GGG	0.753429	-0.50	CamerRush.06G072200.1	Camer_6:+7036256	AGCAGCAGATTTTGGCATGG+CGG	4	0.0021
CamerRush.05G026300.1	Camer_5:+3237625	CGGTGAAGAGAATCTCATGG+GGG	0.780127	-1.20	CamerRush.01G147000.1	Camer_1:+20314421	CTGTGAAGAGCATCTCATAA+AAG	4	0.0442
CamerRush.01G117800.1	Camer_1:+12493177	GGATATGAACCATCGGACGG+CGG	0.717473	-0.10	CamerRush.10G005300.1	Camer_10:-477780	GGTTATGAAACATCAGACGA+AGG	4	0.5398
CamerRush.05G026400.1	Camer_5:+3246706	GGTTCTGGACGACGACATGG+CGG	0.787869	0.00	CamerRush.01G211700.1	Camer_1:+30169409	GGTTCTGGAAGCTGACATGC+TAG	4	0.0177
CamerRush.05G026500.1	Camer_5:+3268917	GGTTCTGGACGACGACATGG+CGG	0.787869	0.00	CamerRush.01G211700.1	Camer_1:+30169409	GGTTCTGGAAGCTGACATGC+TAG	4	0.0177
CamerRush.05G026600.1	Camer_5:+3286435	GGTTCTGGACGACGACATGG+CGG	0.787869	0.00	CamerRush.01G211700.1	Camer_1:+30169409	GGTTCTGGAAGCTGACATGC+TAG	4	0.0177
CamerRush.05G026700.1	Camer_5:+3295875	TGAAGAGCGGAACCTCGGCG+GGG	0.698146	-2.70	CamerRush.08G074300.1	Camer_8:-15340351	TGTAGAGAGGAAGCTCGGAG+AAG	4	0.0070
CamerRush.05G026800.1	Camer_5:-3296608	CCTTTATATGACCTACAGCG+GGG	0.741291	0.00	CamerRush.10G082200.1	Camer_10:-12694085	CCTATATATTACCTAAAGCA+TAG	4	0.0940
CamerRush.05G026900.1	Camer_5:-3305873	GATGATCGGAGATTATGTTG+TGG	0.745406	-2.20	CamerRush.10G028900.1	Camer_10:+2829239	GATGATCAGAGATTATGGAC+AAG	4	0.0106
CamerRush.05G027000.1	Camer_5:-3321593	TTGATACCCAATCTCCCAGG+TGG	0.711981	0.00	CamerRush.01G221600.1	Camer_1:+31828105	CTGATACCAAATCTCCCAAC+TAG	4	0.0583
CamerRush.05G027100.1	Camer_5:+3324891	AGTTGTCGCATACAGCACAG+TGG	0.808422	-3.20	CamerRush.10G141500.1	Camer_10:-22094841	AGTTGTCACAAACATTACAG+TGG	4	0.0330
CamerRush.05G027200.1	Camer_5:+3331440	TAACTGTAATCTGAAAGTGA+CGG	0.770658	0.00	CamerRush.10G157500.1	Camer_10:+23476240	TTACTGGAACCTAAAAGTGA+GGG	4	0.2106
CamerRush.05G027300.1	Camer_5:-3338496	GAATTCATAGCAAATGAAGG+CGG	0.739149	-1.60	CamerRush.10G097400.1	Camer_10:+17294332	GAACTGTTACCAAATGAAGG+AGG	4	0.0566
CamerRush.01G117900.1	Camer_1:-12499198	GGGGCTAATGGTGTACAATG+TGG	0.740603	0.00	CamerRush.07G251600.1	Camer_7:-36612563	GGGGCTGATTGTGTTCAAGG+TGG	4	0.0287
[truncated: 22,564 more rows]

## Sheet: Suppl_Table2
Suppl. Table 2. Selected gRNAs targeting Corylus avellana genes.
The name of gene where the sgRNA located.	The chromosome and the coordinate of the start position of the sgRNA.	The sequence of sgRNA(20nt).	The on-target score of the sgRNA.	Self-folding free energy (ΔG)	The name of off-target gene with the highest CFD score.	The chromosome and the coordinate of the start position of the off-target site with the highest CFD score.	The sequence of off-target site.	The number of mismatches between sgRNA and off-target site.	The highest CFD score between sgRNA and all off-target sites.
Cav03g24510.1	p03:-35262212	ATATATGTCGTTAACCACAG+AGG	0.764463	0.00	Cav01g32860.1	p01:+45038328	ATATATGTCGTCAACTGCTG+CAG	4	0.0072
Cav03g24520.1	p03:-35269963	TGATTACAAATCAAGAACAC+AGG	0.699411	-0.90	Cav01g21440.1	p01:+30272792	TGGTTACAGATCACAAACAC+AGG	4	0.0822
Cav03g24530.1	p03:-35273468	ACCGAACATCTATGGCAGTG+TGG	0.767059	-0.10	Cav01g17530.1	p01:+23831752	ACCAAACAACAATGGCATTG+CAG	4	0.1083
Cav03g24540.1	p03:+35274343	TGTCAGTCACATGATATGTG+AGG	0.751996	-2.80	Cav02g02740.1	p02:+2390566	TTTCAGACACATGATGAGTG+TGG	4	0.0571
Cav03g24550.1	p03:-35279385	TGATCCACCGAGTATCCCAG+AGG	0.765494	0.00	Cav01g32860.1	p01:-45039568	TGATCCTACAAGTATCGCAG+AGG	4	0.0156
Cav03g24560.1	p03:-35283204	GGAGTGGTGCAAGAAGCACG+TGG	0.781368	-5.10	Cav01g35230.1	p01:+47686085	GGAATGGTGGAACAAGCACA+GAG	4	0.0358
Cav03g24570.1	p03:+35289145	AGACAGGATAAGATGCCTGG+TGG	0.792835	-4.90	Cav11g00340.1	p11:-360354	AGGCAGGACAAGATGCCCCG+CAG	4	0.0281
Cav03g24580.1	p03:+35301017	GAAATGCGAGTAATAGACCT+GGG	0.765306	0.00	Cav02g34960.1	p02:-48380657	AAAATGCCAGTAAGAGACAT+AAG	4	0.0000
Cav03g24590.1	p03:-35312049	TCTCTGATTACTAAGCGACG+CGG	0.832694	-0.50	Cav01g05440.1	p01:+5358099	TTTCTGATTTCTAAGCGCTG+AAG	4	0.0183
Cav03g24600.1	p03:+35326683	AGGAGACGTTAGAGACCACG+TGG	0.781234	0.00	Cav01g19530.1	p01:-27724827	CGGAGACTTTGGAGACCTCG+GAG	4	0.0451
Cav01g09980.1	p01:-10234154	CTATGCAGAAGCCTCCACCG+TGG	0.795578	-0.10	Cav01g19240.1	p01:+27364733	CGATGCAAAAGCCTCCGCCA+TGG	4	0.1390
Cav03g24610.1	p03:+35330907	AGCTACATATCCAAGCAGAG+TGG	0.727252	-1.10	Cav01g22590.1	p01:-31550622	GGTTACACATCCAACCAGAG+TAG	4	0.0486
Cav03g24620.1	p03:-35338863	TGGTTGCAGCTCCAAACCAG+AGG	0.691817	-3.90	Cav02g03780.1	p02:-3247857	TGGTTCCAGCTCCAAAGGCG+AGG	4	0.0011
Cav03g24630.1	p03:-35376927	CAACTTGATACATCTCAGGG+AGG	0.772844	-3.70	Cav01g01350.1	p01:-1185660	CTTCCTGATACCTCTCAGGG+GAG	4	0.0350
Cav03g24640.1	p03:-35382825	GGTAACGACCTCTATCCCGG+CGG	0.793384	-1.60	Cav06g02710.1	p06:-2184658	GCCAACGCCCTTTATCCCGG+GAG	4	0.0178
Cav03g24650.1	p03:-35398632	TAAAGTTGGAGAGTGCATGG+AGG	0.748401	0.00	Cav01g02530.1	p01:+2862466	GGAAGTTGGTCAGTGCATGG+TGG	4	0.2894
Cav03g24660.1	p03:-35428321	GGGGTCGCTACTGATCGACG+GGG	0.764611	-3.60	Cav04g10580.1	p04:+21052411	GGGGTCTCTACTGATCGAAG+CAG	2	0.0635
Cav03g24670.1	p03:+35446229	AAGTGCCTGAAAGAGCAATG+TGG	0.738275	-1.50	Cav01g03630.1	p01:+3647855	AAGTTCATGAAAGAGAAATA+GAG	4	0.0547
Cav03g24680.1	p03:-35452796	ATGGAACATATGGGCCTGGG+TGG	0.657700	0.00	Cav01g06180.1	p01:+6240481	AAGGTACATATGGGCATGGT+CAG	4	0.0558
Cav03g24690.1	p03:+35457540	CGGCGATTAAGGACGCACCG+AGG	0.767322	-2.80	Cav09g12490.1	p09:-17587311	CGGCGATGACGGCCCCACCG+AAG	4	0.0036
Cav03g24700.1	p03:+35462519	CGGCGATTAAGGACGCACCG+AGG	0.767322	-2.80	Cav09g12490.1	p09:-17587311	CGGCGATGACGGCCCCACCG+AAG	4	0.0036
Cav01g09990.1	p01:+10239990	ATCTTGGTCTACTACCACGG+CGG	0.714375	-2.10	Cav06g05330.1	p06:-4942930	ATATTGGTCTACTTCTACAG+AAG	4	0.0263
Cav03g24710.1	p03:+35468692	TCTCGCCACAACCTAGCACG+TGG	0.736645	0.00	Cav06g10250.1	p06:+10682543	TCTCGCCAAACCACAGCACG+AAG	4	0.0098
Cav03g24720.1	p03:+35474665	TATGTGATATGCGAGCAGTG+TGG	0.785692	0.00	Cav11g13920.1	p11:-20412356	AATGTGATATGCAAACATTG+AAG	4	0.1502
Cav03g24730.1	p03:+35484185	ACAGCCGCCTCCGATTGCAA+CGG	0.687661	-0.20	Cav01g36910.1	p01:+50133955	ACATCCGCCTCATATTTCAA+TGG	4	0.0195
Cav03g24740.1	p03:-35486175	GGAGACGAAGCTCTCCATGG+AGG	0.751498	-6.70	Cav01g35090.1	p01:-47481819	GGAGTCCAAGCTCTCCTTCG+AGG	4	0.0149
Cav03g24750.1	p03:+35503393	TATAGCAGAAGAAGACTGAG+CGG	0.714450	-0.60	Cav01g13300.1	p01:+14403419	TCTGGCAGAAGAAAATTGAG+AAG	4	0.0294
Cav03g24760.1	p03:-35508017	GGAGACCCTGAAGGACCAAG+GGG	0.737217	-1.30	Cav01g12860.1	p01:+13804646	GGAGCCCATGAAGGTCCAAA+AGG	4	0.0609
Cav03g24770.1	p03:+35526270	GTCACTAGTAAACAACACGG+AGG	0.784755	0.00	Cav07g24200.1	p07:-29698978	ATAACTAGTAAACAACACGT+AAG	3	0.1416
Cav03g24780.1	p03:-35556852	GTGGCTTCCTCATCTATACG+AGG	0.734976	0.00	Cav01g27970.1	p01:-38657368	GTTCCTTGATCATCTATACG+AAG	4	0.0378
Cav03g24790.1	p03:-35558591	TTATGATAGCAATAACACCG+GGG	0.838692	0.00	Cav02g15200.1	p02:+15992699	TTATGATACCAATAACATGA+TGG	4	0.0406
Cav03g24800.1	p03:+35569424	GCTTGCCCATATCAGGTACG+CGG	0.747089	-2.00	Cav01g01930.1	p01:+2208172	AGTTGCCCATATCTGGTACA+AAG	4	0.0812
Cav01g10000.1	p01:+10243904	ATGTATCCCGGAGCACCCGG+CGG	0.749891	-5.10	Cav04g26190.1	p04:+36460040	TTGCATCCGGGAGCATCCGG+AGG	4	0.1232
Cav03g24810.1	p03:+35577209	ACTGCTTTGAACATACGAGG+GGG	0.776880	-1.30	Cav01g27550.1	p01:-38024439	ATTGCTTAGAACAAACGATG+AAG	4	0.0778
Cav03g24820.1	p03:-35583646	TGATGGCTGAGGGTGCTGAG+CGG	0.729705	-1.90	Cav02g11450.1	p02:-11958852	TGATGGATGATGTTGATGAG+AAG	4	0.0224
Cav03g24830.1	p03:-35591449	GTGGTTGCGAGGATTCAGAG+GGG	0.765353	0.00	Cav01g08650.1	p01:+8929614	GGGGCTGCGAGGCTTCATAG+CAG	4	0.0306
Cav03g24840.1	p03:+35593465	CACACGGGTCTTCGACCTCG+CGG	0.761321	-4.90	Cav05g18200.1	p05:-29913754	CACAGGGGTCTTCAACTTCA+AGG	4	0.1969
Cav03g24850.1	p03:-35600911	CAAATGCTACCGTTTCAGGG+AGG	0.754115	-1.80	Cav01g19220.1	p01:+27348018	CAAACGGTGCCGTTTCGGGG+CAG	4	0.0144
Cav03g24860.1	p03:+35619025	GATTAGGAATGATACGTGTG+TGG	0.753456	0.00	Cav01g05690.1	p01:-5768784	GCTGAGGAATGAAACGTATG+AAG	4	0.0610
Cav03g24870.1	p03:-35629300	TCGCACGGCTGGGAACAGAA+GGG	0.714700	-2.40	Cav01g08250.1	p01:+8498470	TTGCACGCCTTGGAGCAGAA+GAG	4	0.0363
Cav03g24880.1	p03:-35755915	CTCACACCTAGCCAGAACGG+TGG	0.716276	0.00	Cav02g10640.1	p02:+10794413	CTCACACAAAGCCAGCACGC+CAG	4	0.0000
Cav03g24890.1	p03:+35784526	CAATGACTAGTAATAACAGG+AGG	0.717464	0.00	Cav01g17430.1	p01:+23725146	CAATGGCTAGAAAGAAGAGG+AGG	4	0.0000
Cav03g24900.1	p03:-35854602	CGGCACCTTGCCGATCACCG+TGG	0.748343	-6.40	Cav03g15320.1	p03:+23055000	CGCCTTCTTGCCGATCACCG+TGG	3	0.1299
Cav01g10010.1	p01:+10251552	GCTCTCCTTGAAACTCACCA+AGG	0.719765	0.00	Cav11g04160.1	p11:+4478662	GCTCTCCTTGCATCTCACTC+CAG	4	0.0033
Cav03g24910.1	p03:+35864406	GCTGTGTAAAGTGATGTGCG+TGG	0.738756	-0.90	Cav05g21620.1	p05:+32830353	GCTGGGTAAAGCTATGTGCA+AGG	4	0.1705
Cav03g24920.1	p03:-35890685	CATGAGCCTAGCAATCACTG+AGG	0.788541	0.00	Cav11g05000.1	p11:+5412531	CATGAACCTAGAAATCAACG+GAG	4	0.0275
Cav03g24930.1	p03:-35925151	ATTATGGCAGAACCACAGAG+AGG	0.739097	-0.90	Cav01g28070.1	p01:+38846813	AAAATGGCAAAATCACAGAG+AAG	4	0.1024
Cav03g24940.1	p03:-35935513	TGTCACTCATGAGACCACAG+TGG	0.806386	-1.40	Cav01g11280.1	p01:+11751664	GGGCAATCATGAGTCCACAG+TGG	4	0.2369
Cav03g24950.1	p03:-35957715	AATGATGATGCTATATCATG+TGG	0.709862	-2.70	Cav01g19160.1	p01:+27273942	AATGAAAATCCTATCTCATG+TGG	4	0.0945
Cav03g24960.1	p03:+35978339	CATCCCTGTCATCACCTACG+AGG	0.734730	0.00	Cav01g22150.1	p01:+31000035	AACCCATGTCATCACCTACT+AAG	4	0.0722
Cav03g24970.1	p03:-35983159	AATAGCTTGTGAGAACCGGG+CGG	0.750411	-0.40	Cav01g18960.1	p01:+26876501	AACAACTTGTGAGGACCGAG+GAG	4	0.0321
Cav03g24980.1	p03:-36004601	GACTCCTATGAGACTCCCGT+AGG	0.743509	-0.80	Cav02g30850.1	p02:-43659816	CACTCCTTTGCGACTCCCTT+TAG	4	0.0212
Cav03g24990.1	p03:+36015603	TCGAGATTGCAAATGCAATG+TGG	0.731662	-4.10	Cav01g16240.1	p01:+19386773	GTGAGATTGCAAATTGAATG+TGG	4	0.0191
Cav03g25000.1	p03:-36019180	TCAGCTTTACTTCGCCCAGG+AGG	0.713833	-0.30	Cav09g12860.1	p09:+17980092	TGAGCTTTGTTTCGCCGAGG+CGG	4	0.0257
Cav01g10020.1	p01:-10255749	CGAACTTCTTGGGCTCGCAG+CGG	0.703589	-0.70	Cav10g04600.1	p10:+4642097	CGAAATTCTTAGGTTCGAAG+AAG	4	0.0585
Cav03g25010.1	p03:-36027713	TGGATACACATAGTCCCATG+GGG	0.758397	-2.40	Cav01g31960.1	p01:+43911925	TGGATACACATAGAACTACG+AAG	4	0.0046
Cav03g25020.1	p03:+36036529	CATGGCTTTGAGAACCGCGG+CGG	0.693506	0.00	Cav03g18350.1	p03:+28100206	CATGGCTTTGGGATCCGGAG+TAG	4	0.0086
Cav03g25030.1	p03:+36047185	ATCAGACGGTGGGATCTGAG+GGG	0.731683	-3.90	Cav11g01420.1	p11:-1437036	ATCGGACTGTTGGATTTGAG+AAG	4	0.0120
Cav03g25040.1	p03:+36050255	ACACCAAGAAGATAAACCTG+CGG	0.776539	0.00	Cav01g29860.1	p01:+41644268	ATACCAATATGATATACCTG+CGG	4	0.1003
Cav03g25050.1	p03:-36058730	TGACATTTATGATGTGTACG+GGG	0.787298	-1.50	Cav01g12750.1	p01:+13687887	TTACATGTATGATGTGAACA+GAG	4	0.0485
Cav03g25060.1	p03:-36078054	ACGGCCGGCAGCCTCACACG+GGG	0.723648	-3.40	Cav10g09780.1	p10:-15746417	ACAGCCTGCAGCCCCACACG+GGG	3	0.1224
Cav03g25070.1	p03:+36083742	TAGGATGATAATTTGCAGAG+CGG	0.750284	0.00	Cav01g19000.1	p01:+26958349	TAGGATGATGAGTTAGAGAG+GAG	4	0.0104
Cav03g25080.1	p03:-36103910	CTATCCACAAAGGACTACCG+AGG	0.736077	-1.60	Cav03g24920.1	p03:+35894086	CTATTCGCCAAGGACTACCA+AGG	4	0.2406
Cav03g25090.1	p03:-36121455	CTATCCACAAAGGACTACCG+AGG	0.736077	-1.60	Cav03g24920.1	p03:+35894086	CTATTCGCCAAGGACTACCA+AGG	4	0.2406
Cav03g25100.1	p03:-36132027	AGATTGCTCAGGGAACCCAG+TGG	0.749034	-0.70	Cav02g36860.1	p02:-49906837	AGATTGCACAGGGCAGTCAG+TGG	4	0.0123
Cav01g10030.1	p01:-10260905	AGAGATTCTCAAGAACACAA+TGG	0.744684	-0.60	Cav01g14080.1	p01:+15574446	AGAGATTCGCAAGAACTGTA+GGG	4	0.0059
Cav03g25110.1	p03:-36139379	AGATTGCTCAGGGAACCCAG+TGG	0.749034	-0.70	Cav02g36860.1	p02:-49906837	AGATTGCACAGGGCAGTCAG+TGG	4	0.0123
Cav03g25120.1	p03:-36144192	ACATACCAGTGACACCACTG+AGG	0.788344	-4.70	Cav01g09220.1	p01:-9589285	ACCAACCAGTGATGCCACTG+AAG	4	0.0173
Cav03g25130.1	p03:+36168228	GCTGGCAGAAATCCTCAACA+GGG	0.716073	0.00	Cav01g05490.1	p01:+5409659	GTTGGAATTAATCCTCAACA+AAG	4	0.0821
Cav03g25140.1	p03:+36170209	AGAAGAAGCATTGAAAATGG+CGG	0.691871	0.00	Cav11g04150.1	p11:-4476812	AGAAGAAGAAAAGAAAATGC+TGG	4	0.2204
Cav03g25150.1	p03:+36178846	CTGCTGTGAATGCAAGAATG+GGG	0.743081	-2.10	Cav01g18230.1	p01:+25278680	CTGCAGTCAATGCAAGAAAT+CAG	4	0.0160
Cav03g25160.1	p03:-36183422	GGACAACATCAACTCCACCA+AGG	0.745551	-1.10	Cav11g03100.1	p11:-3147245	GGTCAACATCACCTCCAACT+TAG	4	0.0156
Cav03g25170.1	p03:-36195287	AGATGAACCACAATGAGACG+GGG	0.764459	0.00	Cav10g10570.1	p10:+16929488	AGAAGAACCAAAATAAGAAG+AGG	4	0.1441
Cav03g25180.1	p03:-36242474	AAATTGGGAGTAAATATGGG+GGG	0.737482	0.00	Cav10g02300.1	p10:+2085699	GACTTGGGAGTAAATAAGGT+AAG	4	0.0415
Cav03g25190.1	p03:-36278008	AATGATGGAACATTTCGTGG+TGG	0.775628	-1.20	Cav01g21070.1	p01:+29761707	TATGATTGAACATTTACTGG+AAG	4	0.0349
Cav03g25200.1	p03:-36289124	TGAGATGCACCATTTCTGTG+GGG	0.753393	-3.30	Cav02g35460.1	p02:+48700958	TGTGATGCACCATTCCTAGG+CAG	4	0.0086
Cav01g10040.1	p01:-10268152	TTACTGCCAAAACTCCACAG+AGG	0.833495	0.00	Cav01g12160.1	p01:+12765623	TTGCTGCCAAAACACTACAC+AAG	4	0.0129
Cav03g25210.1	p03:-36300188	ACGAAACCTCTTTAGCACTG+CGG	0.781507	0.00	Cav03g06310.1	p03:+5724484	ACGAAATCTCTTTGACGCTG+CAG	4	0.0163
Cav03g25220.1	p03:+36302705	GAAATCATAGTACATGACGG+TGG	0.749562	-0.30	Cav01g24190.1	p01:+33241843	TAAATCTTAGAACATGATGG+AAG	4	0.0547
Cav03g25230.1	p03:+36304919	GAATTTCTCTGCTCCCAACG+CGG	0.725542	0.00	Cav02g33590.1	p02:-47008752	GAAATTTTCTCCTTCCAACG+AAG	4	0.0315
Cav03g25240.1	p03:+36309549	CAGAGTTTCGAACTCCGCTG+AGG	0.724427	-2.70	Cav01g01840.1	p01:-2004963	CAGAGATTGGATCTCTGCTG+TGG	4	0.0550
Cav03g25250.1	p03:+36311942	TGCTGCTCGATGCTACATGG+CGG	0.748689	-1.70	Cav01g16980.1	p01:+21938121	TGCTGCTCTATGATACCTGC+TGG	4	0.0155
Cav03g25260.1	p03:+36323679	GTTCTGGATATGACACTCAG+TGG	0.733649	0.00	Cav01g15570.1	p01:+17960655	ATTCTGGCTATGTCAATCAG+AAG	4	0.0300
Cav03g25270.1	p03:+36328641	CCACGGCACGAAGATAACAA+GGG	0.777636	0.00	Cav05g22480.1	p05:-33537027	CCATGGCGCCAAGCTAACAA+AAG	4	0.0130
Cav03g25280.1	p03:-36370257	AATACCTCTTGATATCAGGG+GGG	0.763062	-2.20	Cav03g14060.1	p03:-18111114	ATTACCTCTTGATTGCAAGG+GGG	4	0.0134
Cav03g25290.1	p03:+36377209	CTATCATCCAAAGCACAGAG+GGG	0.771222	0.00	Cav01g19730.1	p01:-28083482	ATATCAGCCAAAGCACTAAG+TGG	4	0.0543
Cav03g25300.1	p03:+36391071	ACAATTGCAATCCTCCAACG+TGG	0.773414	0.00	Cav01g18310.1	p01:-25524421	ACAATTGCATACCCCCAAAG+CGG	4	0.0810
Cav01g10050.1	p01:+10282825	GCGGATGAGACAACTTCACG+TGG	0.760485	0.00	Cav11g05100.1	p11:-5523314	TTGGATGAGTCATCTTCACG+TAG	4	0.0624
Cav03g25310.1	p03:+36408030	AGATGAGCAAGAAAACTACG+AGG	0.822385	0.00	Cav01g04800.1	p01:+4809283	AGATGAGGAAGACAATTAAG+TAG	4	0.0046
Cav03g25320.1	p03:-36414336	TACGCAAAAGAAACCCAGAG+GGG	0.781359	0.00	Cav01g29770.1	p01:+41542311	TAGGCAAAGGAAACCCTAAG+GAG	4	0.0080
Cav03g25330.1	p03:+36430591	AGGTAATCGAGATCTTGACA+TGG	0.740714	-0.10	Cav02g15190.1	p02:+15977974	AGGGAATCATGATCATGACA+TGG	4	0.2052
Cav03g25340.1	p03:-36433885	CCAGTGGTAGAATTTCACAA+TGG	0.747702	-2.30	Cav01g03940.1	p01:-3949862	GTAGTGGTAGAGTTTCAGAA+TGG	4	0.0799
Cav03g25350.1	p03:+36445454	GTTCTGGATATGACGCACAG+TGG	0.783749	-0.20	Cav01g03630.1	p01:+3645282	GTTCTGCATGTAAAGCACAG+TGG	4	0.1248
Cav03g25360.1	p03:-36465735	CAGTTGTAGTCTCAAATTCG+GGG	0.768620	0.00	Cav02g25600.1	p02:+36067446	TTGTTGAAGGCTCAAATTCG+GGG	4	0.3182
Cav03g25370.1	p03:+36489503	GGTGGACTGTGTAGACACTG+AGG	0.732000	-2.50	Cav01g17970.1	p01:+24737155	CGTGGAATGTGTATACATTG+GAG	4	0.0238
Cav03g25380.1	p03:+36498569	AACAAATAGGAAGATCAGAG+TGG	0.747189	0.00	Cav01g00220.1	p01:+232185	AACCCATAGGAAGATAAAAG+AAG	4	0.0317
Cav03g25390.1	p03:-36499867	AGGGTGCGATCAGAACCTGG+AGG	0.782870	-2.70	Cav01g16360.1	p01:-19561963	AGGGTGCGTACAAAACCTAG+GGG	4	0.3391
Cav03g25400.1	p03:-36501909	AGGGTGCGATCAGAACCTGG+AGG	0.782870	-2.70	Cav01g16360.1	p01:-19561963	AGGGTGCGTACAAAACCTAG+GGG	4	0.3391
Cav01g10060.1	p01:-10292443	ATGAGCAGTGATGAGGCGTG+CGG	0.738234	0.00	Cav10g07950.1	p10:-10134073	TTGGGCAGTGATGAACCGTG+AAG	4	0.0000
Cav03g25410.1	p03:-36507481	ACTGGCTAAAATAGGCTAGG+GGG	0.761186	-7.40	Cav02g02910.1	p02:-2484034	ACTGGCCACCAAAGGCTAGG+AAG	4	0.0272
Cav03g25420.1	p03:-36515718	TGCATTAGAACAGATACACA+AGG	0.704725	0.00	Cav01g21530.1	p01:+30394874	TGCAGTAGAATATAAACACA+GGG	4	0.0342
Cav03g25430.1	p03:+36531120	AATCATCTCAGAAATCCGGG+AGG	0.786897	0.00	Cav08g11820.1	p08:+20023874	AAACAAATCAGAAATCCGGC+GAG	4	0.0516
Cav03g25440.1	p03:+36534043	ATCGTGGAGACTTACACCGG+CGG	0.837471	-2.40	Cav03g16840.1	p03:+26124827	GTCGTCGAGACTGAAACCGG+AAG	4	0.0102
Cav03g25450.1	p03:+36544816	GATGTCATAAATGACTACGG+AGG	0.767438	-2.40	Cav01g13830.1	p01:-15194561	GATTTTATAAAAGACAACGG+TGG	4	0.2456
Cav03g25460.1	p03:+36557244	TATTCTCTAAAACTACAAGG+CGG	0.777201	0.00	Cav01g11510.1	p01:+12056831	TATTCTCTTAAACTACGACT+TAG	4	0.0086
Cav03g25470.1	p03:+36560272	ATCGTGGAGACTTACACCGG+CGG	0.837471	-2.40	Cav03g16840.1	p03:+26124827	GTCGTCGAGACTGAAACCGG+AAG	4	0.0102
Cav03g25480.1	p03:-36566311	GAACACCAACAAGGACAAGG+GGG	0.748240	-0.20	Cav11g16380.1	p11:-22303503	GAACACGAACAAAAACAAGA+AAG	4	0.0792
Cav03g25490.1	p03:+36569917	CCCATTTGGAGAAACCCGCG+CGG	0.777589	-1.00	Cav09g04260.1	p09:+3768457	CCCGGTTGGTGAAACCCGCT+GGG	4	0.2471
Cav03g25500.1	p03:+36575513	TCAATTGCAATCCTCCAACG+TGG	0.766383	0.00	Cav02g23500.1	p02:-29963498	TCAAATGCAAAGCTCCAACC+CAG	4	0.0185
Cav01g10070.1	p01:+10307705	GTCCTCCAAAGATTGTAGAG+GGG	0.712724	0.00	Cav11g09440.1	p11:+15051425	GTTCTCCATAGATCGAAGAG+AGG	4	0.1071
Cav01g00980.1	p01:-823135	GCACTCCTCAAATTCAAACG+AGG	0.715591	0.00	Cav01g19580.1	p01:+27810307	GCATTGCTCGAATTCAAACA+AGG	4	0.2083
Cav03g25510.1	p03:+36582102	TAATTAGGTAGGCTGCAGTG+TGG	0.720360	0.00	Cav01g35330.1	p01:+47886883	TGATGAGATATGCTGCAGTG+AAG	4	0.0511
Cav03g25520.1	p03:+36589844	ACAATTGCAATCCTCCAACG+TGG	0.773414	0.00	Cav01g18310.1	p01:-25524421	ACAATTGCATACCCCCAAAG+CGG	4	0.0810
Cav03g25530.1	p03:+36601880	TTGTATACATATCACATACG+AGG	0.724931	0.00	Cav01g26420.1	p01:+35825777	TTGTATACATTTCATGTATG+AGG	4	0.0018
Cav03g25540.1	p03:-36606504	GGTCCTTGACCAAATAACTG+TGG	0.704861	-4.20	Cav03g03590.1	p03:+3106600	GGTCCTTGTCCATGTAATTG+CAG	4	0.0140
Cav03g25550.1	p03:+36613021	TCAATTGCAATCCTCCAACG+TGG	0.766383	0.00	Cav02g23500.1	p02:-29963498	TCAAATGCAAAGCTCCAACC+CAG	4	0.0185
Cav03g25560.1	p03:+36625149	TTGTATACATATCACATACG+AGG	0.724931	0.00	Cav01g26420.1	p01:+35825777	TTGTATACATTTCATGTATG+AGG	4	0.0018
Cav03g25570.1	p03:-36629106	TGCTCGACTCAGATCCACAA+TGG	0.668979	0.00	Cav01g08660.1	p01:-8934628	TGCTCGAGACAGATCCAGAG+AAG	4	0.0158
Cav03g25580.1	p03:-36632385	AGATTTGCATACCACCTCGG+AGG	0.748905	0.00	Cav09g09090.1	p09:-10530270	ACATTTGAATACCATCTTGG+AGG	4	0.0193
Cav03g25590.1	p03:-36636939	ACGAGCGGTGCCGATGTGAG+GGG	0.706371	-1.00	Cav10g01350.1	p10:-1165624	ACGAGCCGAGCCGATGCGAC+CGG	4	0.1931
Cav03g25600.1	p03:-36644830	AGCAACCGTGAACATCGATG+AGG	0.752717	0.00	Cav01g24280.1	p01:+33343147	CGTAACCTTGAATATCGATG+AAG	4	0.0668
Cav01g10080.1	p01:-10311273	AGCGAACTAGAGAAGCACAA+GGG	0.739704	-0.60	Cav11g07310.1	p11:-9484520	AACAAACTATAGAAGCAGAA+GAG	4	0.0214
Cav03g25610.1	p03:+36649215	GTCAGGAGCTGAGTCCATGG+TGG	0.711398	-3.30	Cav01g31820.1	p01:+43774039	CTCAGGAGCTGATTGCATGT+TGG	4	0.0075
Cav03g25620.1	p03:+36654364	ATTGGGTCTCCAAAGAAATG+TGG	0.699620	-2.50	Cav01g10830.1	p01:-11137650	CTTAGATCTACAAAGAAATG+AGG	4	0.6686
Cav03g25630.1	p03:-36659494	TTTCCCGCGAGATGACCCGG+CGG	0.841372	-0.20	Cav01g31810.1	p01:+43755994	TTTCCCGCGCGACCACACGG+AGG	4	0.0526
Cav03g25640.1	p03:-36660148	GTTGTTTGCATATGGCCTTG+TGG	0.687270	-0.40	Cav10g15650.1	p10:-21877131	GTAACTTGCATATTGCCTTG+TAG	4	0.0444
Cav03g25650.1	p03:+36664006	TTTCCCGCGAGATGACCCGG+CGG	0.841372	-0.20	Cav01g31810.1	p01:+43755994	TTTCCCGCGCGACCACACGG+AGG	4	0.0526
Cav03g25660.1	p03:+36679431	TTTCCCGCGAGATGACCCGG+CGG	0.841372	-0.20	Cav01g31810.1	p01:+43755994	TTTCCCGCGCGACCACACGG+AGG	4	0.0526
Cav03g25670.1	p03:+36692014	TTTCCCGCGAGATGACCCGG+CGG	0.841372	-0.20	Cav01g31810.1	p01:+43755994	TTTCCCGCGCGACCACACGG+AGG	4	0.0526
Cav03g25680.1	p03:+36700002	ACTCAATATAGGTTTGACAA+GGG	0.699531	-0.80	Cav02g23470.1	p02:+29852182	CCTAAGTATAGGTGTGACAA+TGG	4	0.0000
Cav03g25690.1	p03:-36703991	TTAAGTTCCAGTGATCAAGG+CGG	0.807092	0.00	Cav01g12700.1	p01:+13615403	TTAAGTTCCATTTAGTAAGG+TGG	4	0.0018
Cav03g25700.1	p03:-36709643	TTAGCTAGTGAAAAGGCTGA+GGG	0.653879	-4.40	Cav02g34120.1	p02:+47612248	TTTGCAAGTGAAAGGGCTGC+CGG	4	0.0649
Cav01g10090.1	p01:+10323602	TTGCCGAGCCAACATCAGTG+AGG	0.757496	0.00	Cav06g00840.1	p06:-775413	TGCCCGAACCAACATAAGTG+GAG	4	0.0838
Cav03g25710.1	p03:-36718044	ACCTCCTCAAGACAACAGTG+GGG	0.791958	0.00	Cav01g18640.1	p01:+26223040	ACCTCCTCAGCAGAACAATG+TGG	4	0.0225
Cav03g25720.1	p03:+36742246	AAGGGCATAGTAGATCTGCG+GGG	0.800238	-1.00	Cav01g18800.1	p01:-26656728	AGGGGTATACTAGATGTGCG+AGG	4	0.0457
Cav03g25730.1	p03:+36744092	TGTTGGTTGTGTGTAGCTAG+CGG	0.760374	-2.20	Cav01g11630.1	p01:+12171961	TTTTGGTTGTGTGCTGCTAC+AGG	4	0.0156
Cav03g25740.1	p03:-36747288	GATGGGAGATGAAAACGACG+AGG	0.783628	0.00	Cav01g10800.1	p01:+11088909	GATGCGTGATGATAATGACG+TGG	4	0.0317
Cav03g25750.1	p03:+36757686	GAGTTGGTAATATTGGTGTG+GGG	0.773989	0.00	Cav01g29130.1	p01:+40710673	AAGTTGGTAATCTTGTTATG+AAG	4	0.0000
Cav03g25760.1	p03:+36762493	GAGTTGGTAATATTGGTGTG+GGG	0.773989	0.00	Cav01g29130.1	p01:+40710673	AAGTTGGTAATCTTGTTATG+AAG	4	0.0000
Cav03g25770.1	p03:-36778214	ATGGTGTCGAGTGATTCAGG+AGG	0.773326	-0.30	Cav01g20150.1	p01:+28621234	AAGGTGGATAGTGATTCAGG+CGG	4	0.1725
Cav03g25780.1	p03:-36790055	TAGCACGCGAGACTCCACTG+TGG	0.835671	0.00	Cav03g16590.1	p03:+25784946	GAGCACACGAGATTCCACTT+CAG	4	0.1215
Cav03g25790.1	p03:-36803981	CGTGTGGAAGATGATGATCG+AGG	0.787782	-0.80	Cav01g10870.1	p01:+11176832	TGTGAGGAAGATGATAATGG+CAG	4	0.0162
Cav03g25800.1	p03:+36811208	GCCAGCGAGAGAGTAGAACG+CGG	0.793934	0.00	Cav01g17890.1	p01:-24655333	GACTGCGAGAGATTAGAACT+AGG	4	0.0972
Cav01g10100.1	p01:-10339010	TCTGTGAAATGGGTAGCCTG+AGG	0.745573	-1.10	Cav11g09020.1	p11:-14289851	TCTGTGGAATGGCTTGCCTA+GGG	4	0.0557
Cav03g25810.1	p03:-36815827	GACAACCTGAGATAAGATGG+CGG	0.719135	0.00	Cav11g08910.1	p11:-14158467	GAGAACTTTAGCTAAGATGG+CAG	4	0.0148
Cav03g25820.1	p03:-36827867	TTGAATGGTTCATCTCCACA+GGG	0.721574	-1.10	Cav01g11040.1	p01:+11432570	TTGAATTTTTCAACTCCAAA+TAG	4	0.0275
Cav03g25830.1	p03:+36836276	GGTGGTCTTAACTAACAGGG+AGG	0.741153	-0.20	Cav01g31440.1	p01:+43420209	GCTGGTCTTGACAAAGAGGG+CGG	4	0.0410
Cav03g25840.1	p03:+36846465	AGGTCCATCTCACATCCAGG+AGG	0.749998	0.00	Cav02g15030.1	p02:-15839303	AGAACCATCTGACATCCAAG+TAG	4	0.0165
Cav03g25850.1	p03:+36853434	TCATCAATAAGATGTCCACA+GGG	0.742050	-2.10	Cav01g01230.1	p01:+1077804	TCATCACTAACATATCCACG+AAG	4	0.0279
Cav03g25860.1	p03:+36859919	AGAAATGGCAGTGAGCGCAG+CGG	0.727520	-1.10	Cav01g12750.1	p01:+13688232	AGACAAGGCACTGAGCGCAA+TGG	4	0.1229
Cav03g25870.1	p03:-36867649	GAAGAACCGAGACATCTACG+AGG	0.835440	0.00	Cav01g19580.1	p01:-27813228	GAGAAACCGAGACATCTAGT+TGG	4	0.0481
Cav03g25880.1	p03:+36871912	TAATAGCAGCTCCCACAATG+TGG	0.712543	0.00	Cav01g26270.1	p01:+35699300	TAATAGCAGCACCTTCAATC+CGG	4	0.0471
Cav03g25890.1	p03:-36880373	ATTCATCGAGACAAACTGAG+GGG	0.779235	0.00	Cav01g04820.1	p01:+4827547	ATATATAGAAACAAACTGAG+TAG	4	0.1037
Cav03g25900.1	p03:-36889846	ATTCATCGAGACAAACTGAG+GGG	0.779235	0.00	Cav01g04820.1	p01:+4827547	ATATATAGAAACAAACTGAG+TAG	4	0.1037
Cav01g10110.1	p01:-10344278	GAACGGCTAGAAGATCGAGG+AGG	0.784826	0.00	Cav10g02260.1	p10:-2041006	GAACAAGAAGAAGATCGAGG+GGG	4	0.3263
Cav03g25910.1	p03:+36895153	TATCCACTAAAATAACTCGG+GGG	0.773105	0.00	Cav02g11010.1	p02:+11328180	TATCCACTGAAAAAACTCCC+CAG	4	0.0230
Cav03g25920.1	p03:+36922258	TGCTAGAGAGATGAGCACCG+TGG	0.772878	-1.70	Cav01g22540.1	p01:+31533185	TGCTGGAAAGATGATTACCG+CAG	4	0.0082
Cav03g25930.1	p03:+36941328	TGCCAAGGGGATATACACAG+TGG	0.781879	-0.40	Cav01g23430.1	p01:-32427077	TGACATGGAGATGTACACAG+TGG	4	0.2595
Cav03g25940.1	p03:-36945788	GCACTGTTAAGACAATCGTG+AGG	0.768074	-0.20	Cav09g12730.1	p09:-17832468	GCCCTGATAAGTCAAACGTG+CAG	4	0.0295
Cav03g25950.1	p03:+36950708	TTGGCAACAAGACCCCACAA+TGG	0.753961	-0.20	Cav01g24780.1	p01:+34057566	TTGGCCACAAGAACCCAAAC+CAG	4	0.0055
Cav03g25960.1	p03:+36953958	TGCTAGAGAGATGAGCACCG+TGG	0.772878	-1.70	Cav01g22540.1	p01:+31533185	TGCTGGAAAGATGATTACCG+CAG	4	0.0082
Cav03g25970.1	p03:+36957382	CAACTCGCTTAACAGCCCGG+TGG	0.743584	-1.10	Cav01g36090.1	p01:-49006477	CAACACACTTGACAGCCCCG+CAG	4	0.0378
Cav03g25980.1	p03:+36959654	ATACATTTGAGTTTAAACAG+TGG	0.730829	0.00	Cav01g22270.1	p01:+31198333	CTTTATTTGAGTTTAAACTG+AGG	4	0.2606
Cav03g25990.1	p03:-36965424	AGAGTGGAACTTGAGCAGAG+GGG	0.785294	0.00	Cav01g10470.1	p01:-10785230	AAAGTGTAACTTGAGCACAC+AGG	4	0.0987
Cav03g26000.1	p03:-36970018	TGTGTTGGACAACAATGGGA+AGG	0.735828	-1.50	Cav01g35760.1	p01:+48525863	TGGGTGGGATAATAATGGGA+GGG	4	0.1882
Cav01g10120.1	p01:+10351498	CAAAACGACAGCCAATCCGG+GGG	0.721741	0.00	Cav08g02960.1	p08:-3415137	CAAAACGACAGCGAAGCGGA+GAG	4	0.0015
Cav03g26010.1	p03:+36978059	GCTTGTGATCTTCACCACTG+AGG	0.765467	-1.60	Cav11g01370.1	p11:+1388213	GCTTCACATCTTCACAACTG+GAG	4	0.1214
Cav03g26020.1	p03:-36980224	GAGTAGCAATGGAAACACTG+AGG	0.770785	0.00	Cav01g34710.1	p01:+47111251	GAGTAGCAATGGAAGCCTGG+AGG	4	0.0184
Cav03g26030.1	p03:+36984143	GGTATTCCAAGTGACCCAGG+AGG	0.764605	-1.00	Cav01g17180.1	p01:+23006879	GGTGTTCTTAGTGACCCCGG+TGG	4	0.0625
Cav03g26040.1	p03:-36988048	TTGTGCAGCTACACTCACAT+GGG	0.700788	-2.80	Cav01g23710.1	p01:+32631547	TTGTGCAACTACACTGCCAG+AAG	4	0.0012
Cav03g26050.1	p03:-36991146	AATAGAAGTACTGATCCGGG+AGG	0.746121	0.00	Cav01g11380.1	p01:+11887475	AAAAGAAGCACAGATCGGGG+AAG	4	0.0080
Cav03g26060.1	p03:-36993821	CCGAACGGAGAGAACCTCGG+GGG	0.789888	-3.80	Cav04g00170.1	p04:+280606	CCGAAGGGAGAGAACCTCGG+GGG	1	0.5000
Cav03g26070.1	p03:-37000208	GGAGCTCAAGCTGATCGCGG+CGG	0.735719	-1.60	Cav01g32680.1	p01:-44884630	GCAGCTCAAACTGATCTCAG+AGG	4	0.1154
Cav03g26080.1	p03:+37006739	ATGTGGAAAAGAGCTACTGG+AGG	0.747611	-1.80	Cav01g11200.1	p01:+11607577	ATGTGAAAAAGAACTGGTGG+AAG	4	0.0027
Cav03g26090.1	p03:+37026719	TTGGCTGTAGAATGACGGTG+TGG	0.772538	-3.60	Cav08g12260.1	p08:-20437371	TTTGATGTAGGATGATGGTG+CGG	4	0.0571
Cav03g26100.1	p03:-37030696	GAGGGAAGAGATGAAGCACG+CGG	0.739484	0.00	Cav01g06180.1	p01:+6235990	GAAGGAAAAGAAGAAACACG+AAG	4	0.1556
Cav01g10130.1	p01:-10353421	AAACACCACAGGGTCCAACA+CGG	0.718354	-1.40	Cav11g08840.1	p11:+13865138	AAAGAGCACATTGTCCAACA+CAG	4	0.0096
Cav03g26110.1	p03:+37043789	CATTCCAAATAACTCGCCTG+CGG	0.730028	0.00	Cav01g28400.1	p01:+39476838	CTTTACAAATAACTGGCCTT+TAG	4	0.0038
Cav03g26120.1	p03:-37049302	TAATGCAAATGATGGCATGG+CGG	0.739333	-3.10	Cav01g16490.1	p01:+19850518	TGATGTAAATAATGTCATGG+AGG	4	0.1061
Cav03g26130.1	p03:+37059702	GAGGCCTCTGAGACTCAGGG+AGG	0.743931	-4.60	Cav01g36990.1	p01:+50204236	GAGGCCTCTGAGAATCATTC+TAG	4	0.0173
Cav03g26140.1	p03:+37067579	ATAGCCGTGGTTAAGCAACG+GGG	0.836823	-0.30	Cav01g27410.1	p01:+37806992	ATAGCCTTGGGTATGCAACC+AAG	4	0.0135
Cav03g26150.1	p03:-37075597	TCATTGGTATACAACCCCAG+AGG	0.765317	-1.10	Cav01g27340.1	p01:+37673611	CAAGTGGAATACAACCCCAG+TAG	4	0.0808
Cav03g26160.1	p03:-37080892	AACAGCAGCGAAAACTACGG+AGG	0.739712	0.00	Cav01g27240.1	p01:+37317890	AACATCAGCGACAACTCCTG+AGG	4	0.0093
Cav03g26170.1	p03:-37090081	GTGATGGGTAAGGATGTGAG+AGG	0.777503	0.00	Cav02g25830.1	p02:+36453121	GTGATGTGTATGAATGTGAT+GAG	4	0.0295
Cav03g26180.1	p03:-37104435	GATAACTTGAATATTCACAG+AGG	0.764553	0.00	Cav01g03130.1	p01:+3300621	GATAGCTTGGATCTACACAG+TGG	4	0.0488
Cav03g26190.1	p03:+37109553	AGTCTGATCAAACTCCTCCG+GGG	0.743831	0.00	Cav01g21070.1	p01:+29759163	AGTCTTTGCAAACTCCACCG+AAG	4	0.0296
Cav03g26200.1	p03:+37121254	TGTTAATGATCAGATCTCGG+AGG	0.730889	0.00	Cav01g19130.1	p01:+27243360	TGTTCGCGATCACATCTCGG+AGG	4	0.1034
Cav01g10140.1	p01:+10364189	GTTGACTCGATCATATCACA+TGG	0.680851	0.00	Cav11g01680.1	p11:-1653535	TTTGACCCGTACATATCACA+TGG	4	0.4550
Cav03g26210.1	p03:-37123757	GGAGAAATACTGAAAGCTGG+TGG	0.761536	0.00	Cav01g19500.1	p01:-27697013	AGAGAAACACTGAAATCAGG+CGG	4	0.0000
Cav03g26220.1	p03:-37132962	ACTGGAGACTGATTTCACGG+AGG	0.806547	-2.30	Cav02g27380.1	p02:-39015533	ACTCGAGACTGTTTTCAAGA+AGG	4	0.0891
Cav03g26230.1	p03:-37147505	ATGAGTCATGAGATTGCATG+GGG	0.736282	-2.30	Cav02g15640.1	p02:-16367468	ATGAGTAATTAGAGTGTATG+CAG	4	0.0000
Cav03g26240.1	p03:+37155235	ATTGGGTAGAGGTCAATTTG+GGG	0.719883	-0.30	Cav01g06600.1	p01:+6703621	ATTGGGTATAAGTCAATTAC+TAG	4	0.0169
Cav03g26250.1	p03:+37162437	CAAATGGGTCGAAAGCAGAG+GGG	0.758567	0.00	Cav01g01480.1	p01:+1303676	CAAATGAGCCTAAAGCAGAA+GGG	4	0.3328
Cav03g26260.1	p03:-37169062	GGTGGAGGAGTATCAGCAGG+TGG	0.692997	-1.30	Cav01g32650.1	p01:+44750691	GGTGGAGGAGAATCATCAAA+AAG	4	0.0000
Cav03g26270.1	p03:+37169978	GCGAAGACTTGAAGGCCGTG+AGG	0.713068	0.00	Cav01g35330.1	p01:+47887666	GCAAAAAGTTGAAGGCTGTG+TGG	4	0.2250
Cav03g26280.1	p03:-37189734	TATCCACAAGGATAGCCCTG+CGG	0.790429	-4.30	Cav07g20180.1	p07:+26410203	TACCCACAAAGAAATCCCTG+AAG	4	0.0103
Cav03g26290.1	p03:-37199759	TATCTATTACAGCAACAGAG+AGG	0.727567	0.00	Cav01g16510.1	p01:-19921868	TATCTATTTTAGTAACGGAG+TAG	4	0.0181
Cav03g26300.1	p03:-37211224	CTATGTGGGAGTGAGATATG+GGG	0.776575	0.00	Cav01g13240.1	p01:+14343502	CTATGTGCGTGTGAGAGATA+GAG	4	0.0155
Cav01g10150.1	p01:-10372825	AGCCAGCTGATCATAATACG+AGG	0.739818	0.00	Cav06g03150.1	p06:-2650569	AACCAGGTGATCATAAGAAG+GGG	4	0.0201
Cav03g26310.1	p03:+37219340	ATGATGATTATGATGATGGG+GGG	0.711659	0.00	Cav01g12470.1	p01:+13269612	ATGATCATCATGATGATGAT+CAG	4	0.0816
Cav03g26320.1	p03:-37223445	AGCACTCCACCTCATGTACG+CGG	0.743826	0.00	Cav02g04600.1	p02:+3968303	AGCACTCCACCTCATGGTTC+AAG	4	0.0030
Cav03g26330.1	p03:+37229026	GAGAAGACTACGAAGCTGGG+CGG	0.713300	0.00	Cav01g12700.1	p01:+13622025	GAGAAATCTGAGAAGCTGGG+GAG	4	0.0473
Cav03g26340.1	p03:-37236618	GAACCAAATCTCAATACACA+TGG	0.682357	0.00	Cav11g12350.1	p11:-18902816	AATCCAAATCTCAAAACAAA+CAG	4	0.0409
Cav03g26350.1	p03:-37241343	GAACTCGCGTCCGAACACGG+AGG	0.797863	-1.30	Cav11g07640.1	p11:-10242477	GAACTGGGGTCCGGACCCGG+GGG	4	0.0265
Cav03g26360.1	p03:-37251764	TCAAGTGCAACAGTGCTGTG+TGG	0.755684	-3.30	Cav01g12600.1	p01:+13491823	TCAAGTGTAATAGTGCAGTA+TGG	4	0.1346
Cav03g26370.1	p03:-37255849	GCTCACCGGGAGTTTCTCGG+AGG	0.755145	-6.30	Cav03g23940.1	p03:+34658421	GCTCACTTGGAGTTTTTTGG+TAG	4	0.0260
Cav03g26380.1	p03:-37261317	AAACCCACATCACAACACTG+GGG	0.812326	0.00	Cav01g14180.1	p01:-15732953	AAAACCATATCACCACATTG+AAG	4	0.0263
Cav03g26390.1	p03:-37271764	GCAAACGGGGAGTTTCTCGG+AGG	0.774441	-4.00	Cav03g26350.1	p03:-37244317	GCTCACCGGGAGTTTCTCTG+AAG	4	0.0296
Cav03g26400.1	p03:-37296508	CCCCTGCCCAAAGAGCAAGG+GGG	0.820144	-2.90	Cav07g11370.1	p07:-11163804	CTCCTGCACCAAGAGCATGG+AAG	4	0.0255
Cav01g10160.1	p01:+10381263	GTCGGAGGAGAAGCTTATCG+AGG	0.696636	-0.80	Cav10g07370.1	p10:-8914727	ATCGGACGAGAAGCTTCTCT+CGG	4	0.0764
Cav03g26410.1	p03:-37299153	ACAGCAGCCGAGGTTCAGTG+AGG	0.742866	0.00	Cav03g26410.1	p03:-37299153	ACAGCAGCCGAGGTTCAGTG+AGG	0	10000
Cav03g26420.1	p03:+37304276	CATGATGTCTGCTATCTACG+AGG	0.703961	-0.30	Cav01g31260.1	p01:+43198984	CATGATGACTGCTCTGTAAG+TAG	4	0.0029
Cav03g26430.1	p03:-37310985	CAAGAACTACTGGAACACCA+GGG	0.754068	-0.50	Cav01g27230.1	p01:+37307821	CTAGTCCTACTGGAACAGCA+TGG	4	0.0160
Cav03g26440.1	p03:-37325530	GACGATGATGATGACCATGG+TGG	0.825342	0.00	Cav11g03420.1	p11:-3551678	GACGGTGCTGAAGACCATCG+AGG	4	0.1107
Cav03g26450.1	p03:-37332515	TGATCACATGTACTACTACG+AGG	0.765064	0.00	Cav01g12250.1	p01:-12882848	TGATCACTTGTATTACTAGC+TAG	4	0.0042
Cav03g26460.1	p03:+37341868	CTTGGTGAAGTGGAATCCTG+TGG	0.705003	0.00	Cav01g30210.1	p01:+42061045	CATGGTGAAGTGCAAGCATG+TGG	4	0.0664
Cav03g26470.1	p03:+37346925	TGATCGAGTCCATCCCACAG+AGG	0.763849	0.00	Cav02g20550.1	p02:-25140145	TGAACGAGTCCATACAACAA+AAG	4	0.0405
Cav03g26480.1	p03:-37357432	CGAGTCGACGTACTGCTGTG+GGG	0.737221	0.00	Cav03g26480.1	p03:-37357432	CGAGTCGACGTACTGCTGTG+GGG	0	10000
Cav03g26490.1	p03:-37359915	GGCGTTTGATGTTTCCAGTG+GGG	0.687391	0.00	Cav01g06980.1	p01:-7236389	TTCGTTGGATGTTTCCAGTA+GAG	4	0.0910
Cav03g26500.1	p03:+37379449	GTATGCTAGAATAAGCACTG+GGG	0.820991	-2.80	Cav01g15250.1	p01:+17345923	GTATGATAGAAAAGGCAATG+GAG	4	0.0484
Cav01g10170.1	p01:+10387060	CCCCTTCAAATACATCACAG+CGG	0.780612	0.00	Cav11g05170.1	p11:-5620880	CACTTTAATATACATCACAG+CAG	4	0.0679
Cav01g00990.1	p01:+832185	AATTGAGGTCAAGAACGACA+AGG	0.732278	-2.10	Cav11g16080.1	p11:-22047086	AATGGAGGTGAAAAACGAAA+AAG	4	0.0249
Cav03g26510.1	p03:-37399140	CTGCATAGTGTTGACCACAG+TGG	0.817266	-1.10	Cav02g04700.1	p02:+4020316	CTGCATAGTGTGGACCAATT+GGG	4	0.1015
Cav03g26520.1	p03:-37403744	CTGAGGCGGATTGATGATGG+GGG	0.725998	0.00	Cav11g13850.1	p11:+20369727	GGGAGGCGGAGAGATGATGG+TGG	4	0.2454
Cav03g26530.1	p03:-37410023	CTGCATAGTGTTGACCACAG+TGG	0.817266	-1.10	Cav02g04700.1	p02:+4020316	CTGCATAGTGTGGACCAATT+GGG	4	0.1015
Cav03g26540.1	p03:+37419862	ACTCTGCATACACGAAACGG+CGG	0.775798	0.00	Cav10g04260.1	p10:+4189867	ACTCTGCATACATAAAATTG+TGG	4	0.2250
Cav03g26550.1	p03:-37421404	CATCACCAACTTCCTCAGTG+GGG	0.759098	0.00	Cav01g27200.1	p01:+37254696	CATCCCCAAGTTGATCAGTG+CAG	4	0.0024
Cav03g26560.1	p03:-37428034	ATGTGCCGGAGATTCCAATG+TGG	0.790930	-1.30	Cav01g34810.1	p01:-47185924	ATGTCCCGAAGAGTCAAATG+AGG	4	0.1318
Cav03g26570.1	p03:-37435136	AATGCCGATGAAGAAGAAGG+GGG	0.740708	0.00	Cav01g10690.1	p01:+10963322	AAAGTAGAAGAAGAAGAAGG+AGG	4	0.3919
Cav03g26580.1	p03:-37455742	GCAGCCCTCTGAAACCACCG+AGG	0.780934	-0.40	Cav01g25130.1	p01:+34502971	GCAGCCTACTGAAACCAATG+CAG	4	0.0419
Cav03g26590.1	p03:-37462819	AAACCTGCCAAATCCCATGG+TGG	0.722481	0.00	Cav09g08390.1	p09:-9063744	AATCCTGCTAAACCTCATGG+TGG	4	0.0325
Cav03g26600.1	p03:+37476998	TTATCAGCCAATCCTCTGAG+CGG	0.716101	-1.90	Cav01g02240.1	p01:+2621492	TTATCCACCAATCCTTTGAT+GAG	4	0.0254
Cav01g10180.1	p01:+10393987	ATGCTGCAGGCCGATCAATG+AGG	0.727069	-0.40	Cav10g03800.1	p10:+3599652	ATGCTGCAGCCTGACCACTG+AAG	4	0.0029
Cav03g26610.1	p03:-37481258	TCTTAGAGGAGAGTGCTCGG+TGG	0.764500	-2.10	Cav01g04330.1	p01:+4350056	TCTTGGGGGAGAGTGCTCTA+TGG	4	0.3176
Cav03g26620.1	p03:-37488305	GCAGGCCTCTGAAACCACCG+AGG	0.774419	-1.40	Cav10g12780.1	p10:-19332850	GGAAGCCTCTGGAACCACAG+GAG	4	0.0502
Cav03g26630.1	p03:+37494011	CTCCTGCCTTCAGATAACAT+CGG	0.747847	-0.60	Cav01g04190.1	p01:+4245457	TTCCATCTTTCAGATAACAT+CAG	4	0.0756
Cav03g26640.1	p03:+37500917	TCTATCGAACTGTAGAACTG+AGG	0.724289	-2.10	Cav10g10900.1	p10:-17437079	AATATCGGACTGTAGAAATG+CAG	4	0.0745
Cav03g26650.1	p03:-37513196	TTGCCAAAAGATCCCAACGA+CGG	0.740009	0.00	Cav01g16070.1	p01:+18885485	TTGCCAAAAAATGCATACGA+GGG	4	0.0000
Cav03g26660.1	p03:+37529983	GGACATTGTAGAGTCTGTGG+CGG	0.732768	-2.90	Cav01g22190.1	p01:-31065289	GAAGATTGTTGAGTGTGTGG+GGG	4	0.0187
Cav03g26670.1	p03:+37540285	GAGGTAAGTAGTCCTCACTG+AGG	0.744855	-5.60	Cav07g03080.1	p07:-2425604	GAGGTATGTGGTTCTCATTG+GAG	4	0.0284
Cav03g26680.1	p03:+37546934	AATCAATGTCAACTTCAGTG+AGG	0.745487	0.00	Cav01g00180.1	p01:+208249	ACTGAATATCAACTTCAGAG+AAG	4	0.0291
Cav03g26690.1	p03:+37557619	AGAGTTCCCAAGGTGCCAGG+TGG	0.695855	-0.70	Cav01g04100.1	p01:+4156771	AAAGTCCCCAAGATGCCTGG+CGG	4	0.3550
Cav03g26700.1	p03:+37568337	AGATTGCTCTGATTGTGGTG+CGG	0.740463	-0.90	Cav10g01340.1	p10:-1159144	AGAATGCTCAGATTATGGTC+CGG	4	0.1646
Cav01g10190.1	p01:+10397120	GGTGGGTGTCGTGAATACAC+AGG	0.731448	-0.50	Cav10g10470.1	p10:+16824742	GGTGGTTTTCGTGAATCCAA+AAG	4	0.0095
Cav03g26710.1	p03:+37576678	GTTGATGTCCATGGACAATG+GGG	0.748669	-2.40	Cav01g15340.1	p01:+17525229	CTTGAGGTACATGCACAATG+GAG	4	0.0389
Cav03g26720.1	p03:-37579234	TAAGCCATAGTTATTAACGT+CGG	0.736633	0.00	Cav02g21990.1	p02:-26994630	TAAGCAATAGTCCTTAACTT+GAG	4	0.0320
Cav03g26730.1	p03:+37584281	TGTTATGCAGAAGCATGCTG+TGG	0.756487	-3.70	Cav01g20830.1	p01:+29373898	TGTTCTGGACAAGCTTGCTG+GAG	4	0.0067
Cav03g26740.1	p03:+37588673	GATGGCGGTAGAGATCACAG+GGG	0.903644	-0.20	Cav02g21080.1	p02:+25692358	GATGATGGTAGAAATGACAG+AGG	4	0.1143
Cav03g26750.1	p03:+37591251	AAAGGTATTTGATGGCACGG+AGG	0.768497	0.00	Cav03g03690.1	p03:+3173275	AAAGAGATTTAATGGCACGA+CAG	4	0.1204
Cav03g26760.1	p03:-37594160	GAATCATACAAAGAGAACAA+GGG	0.724011	0.00	Cav01g16580.1	p01:+20075735	GGATTATAAAAATAGAACAA+TAG	4	0.0339
Cav03g26770.1	p03:+37669730	TGGGTCCTGAGTTCTCAAAG+GGG	0.780576	-1.20	Cav09g15070.1	p09:+20410990	TGGGTCTTGACTTCTAAAAC+AGG	4	0.1492
Cav03g26780.1	p03:+37677634	GTCCGGCGTGACGAACCAGG+AGG	0.756221	-1.70	Cav01g21060.1	p01:+29748489	TTCCGTCGTGACAAACAAGG+TGG	4	0.2872
Cav03g26790.1	p03:+37700540	AAACACTCGAGACCCTACGA+CGG	0.744048	0.00	Cav01g32850.1	p01:+44997138	AAAAACTCTAGACCCCACGC+AGG	4	0.0680
Cav03g26800.1	p03:-37709823	ACATTCGGGAAGTCCCCAGG+AGG	0.745042	-3.90	Cav02g03140.1	p02:+2671919	ACATTCGGGGAGTCCAGAGA+GAG	4	0.0079
Cav01g10200.1	p01:-10402457	GCGGTCTTGGAACCATACAG+AGG	0.731247	-1.80	Cav01g11730.1	p01:+12310129	GCGGGCCTGGAACCATCAAG+AAG	4	0.0108
Cav03g26810.1	p03:-37725611	GGAACTCTATACATAGCACA+GGG	0.745542	0.00	Cav01g28240.1	p01:+39149444	GGAACAGTATATATAGTACA+AAG	4	0.0266
Cav03g26820.1	p03:+37729563	GTGTTAAAAGAGTTACTGAG+GGG	0.766843	0.00	Cav01g23710.1	p01:+32624922	GTGTGAAAAGTGTTAGAGAG+CAG	4	0.0042
Cav03g26830.1	p03:-37735150	TCAATTAGAGATGACCACCG+CGG	0.795388	0.00	Cav01g13100.1	p01:+14128916	TCAATTAGAGGTTACCAGGG+AAG	4	0.0008
Cav03g26840.1	p03:+37738480	CACTGGGCCACTGAACACTG+CGG	0.733179	0.00	Cav05g10760.1	p05:-19907086	AACTGGCCCACTAAACACAG+AAG	4	0.0470
Cav03g26850.1	p03:-37752512	TATGGCTACATAGTTCACAG+GGG	0.823864	-1.70	Cav03g15430.1	p03:+23310664	TATGGTTACAAAGTCCACAA+AGG	4	0.1781
Cav03g26860.1	p03:-37758394	ACTGAGATGGAACTGCTGGG+AGG	0.755911	-0.30	Cav01g01610.1	p01:+1463418	ACAGAGATGTACCTGCGGGG+AAG	4	0.0047
Cav03g26870.1	p03:-37762062	AAGCCTACAAGACTTCAAGG+AGG	0.807673	0.00	Cav01g24210.1	p01:+33275780	CAGCCTTCAAGCCTCCAAGG+TGG	4	0.0269
Cav03g26880.1	p03:-37778042	TACATCGGCTGAAATCAGTG+GGG	0.796449	-2.90	Cav01g33290.1	p01:+45577749	TAGAGCGTCTAAAATCAGTG+GAG	4	0.0519
Cav03g26890.1	p03:-37785521	TCTGTGCAAATATCCAACAG+GGG	0.762339	-1.40	Cav01g09400.1	p01:-9753098	TCTTTACAGATATCCAACTG+CAG	4	0.0338
Cav03g26900.1	p03:+37789356	AATAGAAAGCCAGCACCACG+GGG	0.744290	0.00	Cav10g03680.1	p10:-3472147	AATAGAAAACCAGAACCCTG+CAG	4	0.0051
Cav01g10210.1	p01:+10414263	TGTTGAGGTTGAAACCCGAG+GGG	0.782584	-2.60	Cav11g07880.1	p11:+11189566	TTTTGAGGTTTGAAACCGAG+CGG	4	0.0393
Cav03g26910.1	p03:-37803380	ATACGAAGAGAAAGATGGCG+CGG	0.731607	0.00	Cav01g24950.1	p01:+34267085	ATTCTAAGAGAAAGATGGAT+TGG	4	0.0635
Cav03g26920.1	p03:-37811265	AGATTGATAAGAAAGCAGAG+TGG	0.765786	0.00	Cav01g01690.1	p01:+1671806	AGAAAGAAAAGAAAGAAGAG+AGG	4	0.1905
Cav03g26930.1	p03:-37813426	CATGGAGAAGATGAGGTAGG+CGG	0.687728	0.00	Cav01g19680.1	p01:+28042792	CATCGAAAAGTTGAAGTAGG+AAG	4	0.0397
Cav03g26940.1	p03:+37816009	AGGATAGGTAACGACACCAA+CGG	0.705029	-1.90	Cav01g31160.1	p01:-43074447	AGGACAGGACAGGACACCAA+AAG	4	0.0357
Cav03g26950.1	p03:-37820479	AAGGAGAATGAAGTTCTGTG+TGG	0.737194	-1.60	Cav01g10590.1	p01:+10885408	AAAGAGAATGAAGAGCTTTG+TAG	4	0.0040
Cav03g26960.1	p03:+37825235	AATGGCAACAGAGGGCACAG+TGG	0.754758	-1.20	Cav09g05140.1	p09:-4933188	AATGGCAACGGCTGGTACAG+AAG	4	0.0035
Cav03g26970.1	p03:-37829661	GGAATCGGCCAAGATTAAGG+TGG	0.702875	-1.90	Cav02g27060.1	p02:-38485180	AGTATCCGCAAAGATTAAGG+GAG	4	0.0981
Cav03g26980.1	p03:+37844831	GATGGCGGATATGGTCACGG+TGG	0.784594	-2.60	Cav01g16730.1	p01:+20684401	GATGGTTGATATGGTCGTGG+AAG	4	0.0156
Cav03g26990.1	p03:-37867557	GATCACCATGATGACGTCGA+TGG	0.751371	-0.40	Cav09g08290.1	p09:-8851463	TATCACCATGAAAACATCGA+TAG	4	0.1915
Cav03g27000.1	p03:+37889876	CGGCCTCGGAATAATCCAGG+TGG	0.727930	-4.30	Cav08g06690.1	p08:+9836802	CAGCCTCGGAGCAATGCAGG+AAG	4	0.0208
Cav01g10220.1	p01:-10419379	TCCTAAGCATAAGATCACTG+CGG	0.806535	0.00	Cav11g03830.1	p11:-4143431	TCCTAAGTATATGAGCATTG+TAG	4	0.0024
Cav03g27010.1	p03:+37926049	GAAAGTATGGAATCAAACGA+CGG	0.735415	0.00	Cav01g11010.1	p01:-11394788	GAAGGTGTTGAATCCAACGA+TGG	4	0.0642
Cav03g27020.1	p03:-37930535	TTACAGACCATATATCACTG+AGG	0.808512	0.00	Cav01g00210.1	p01:+228221	AAACAGAGCATATACCACTG+AAG	4	0.0385
Cav03g27030.1	p03:-37941139	GTCCAAGGTTTACCTAACAG+GGG	0.741011	-1.40	Cav11g03570.1	p11:+3864597	GACCAAGGTTTACTCAGCAG+GGG	4	0.0299
Cav03g27040.1	p03:+37945530	CATGTCGTTCTCAACCAGTG+AGG	0.746779	0.00	Cav02g22640.1	p02:+27908458	GATGTCGTTCTTCATCAGTG+AGG	4	0.0069
Cav03g27050.1	p03:-37961399	TAACCGAACCAAACCAACGT+CGG	0.729131	0.00	Cav01g36090.1	p01:-49006118	AAACCGAACCAAAAAAACCT+CGG	4	0.0349
Cav03g27060.1	p03:+37980072	ATGATGCTTGACAAACTGGG+TGG	0.792139	0.00	Cav01g22200.1	p01:+31083868	ATCATCCTTGAAGAACTGGG+TGG	4	0.1222
Cav03g27070.1	p03:-38026325	AAATCTACTAGATGGCAGCG+AGG	0.755833	-0.30	Cav03g10690.1	p03:+11764373	AAATCTTCAAGATGGCCGCA+CGG	4	0.0672
Cav03g27080.1	p03:-38089732	TGAAAAGAAGAAGAAGTTGG+GGG	0.735125	0.00	Cav01g10280.1	p01:+10544810	AGAAAAAAAGAAGAAGAAGG+AAG	4	0.0922
Cav03g27090.1	p03:-38134673	AAGTCTACTAGATGGCGGCG+AGG	0.715357	-2.00	Cav01g12740.1	p01:-13667001	AAGGATACTAGATGACGGAG+TAG	4	0.0373
Cav03g27100.1	p03:-38154988	GCATTGCCAGATATGGCAGG+AGG	0.685484	-7.20	Cav02g14600.1	p02:-15428093	GCTTTGCCAGAAAGGGCAGA+AAG	4	0.0000
Cav01g10230.1	p01:+10445549	TCCTAAGCATAAGATCACTG+CGG	0.806535	0.00	Cav11g03830.1	p11:-4143431	TCCTAAGTATATGAGCATTG+TAG	4	0.0024
Cav03g27110.1	p03:-38165473	CCAACCAAAATGAATCTGAG+GGG	0.749321	0.00	Cav01g11290.1	p01:+11758810	CCAACCAAAATCAGTCCCAG+CAG	4	0.0215
Cav03g27120.1	p03:-38173405	TCTCTGCTAGGTCTTCTGGG+AGG	0.752694	-2.40	Cav01g29910.1	p01:-41712465	TGTATGGTAGATCTTCTGGG+GAG	4	0.0715
Cav03g27130.1	p03:+38176729	TGCAATCACTTGAATCATCG+TGG	0.741847	0.00	Cav01g25150.1	p01:-34538518	TGCAATCACTTCGATGATTG+TGG	4	0.0245
Cav03g27140.1	p03:-38185792	ATGATACGACTACATTGGTG+AGG	0.750872	-0.10	Cav11g05800.1	p11:-6540090	ATGATATGAGGATATTGGTG+AAG	4	0.0229
Cav03g27150.1	p03:+38187882	TGCAATCACTTGAATCATCG+TGG	0.741847	0.00	Cav01g25150.1	p01:-34538518	TGCAATCACTTCGATGATTG+TGG	4	0.0245
Cav03g27160.1	p03:-38190492	CAACATGTAGAAATTAACCA+AGG	0.710735	0.00	Cav01g26400.1	p01:+35807227	CAATATGGAGAGATTAATCA+CAG	4	0.0706
Cav03g27170.1	p03:-38201542	TGAACTTTATGGTCTCCAGG+AGG	0.705828	-0.30	Cav01g06540.1	p01:+6610110	TGAACTTTAGTTTCTCCAAG+CAG	4	0.0137
Cav03g27180.1	p03:+38205648	GCTATGTGTGTCGTTCATGG+CGG	0.778037	-1.70	Cav01g11170.1	p01:-11572889	ACTATGTGTGTCTCTCATGA+CAG	4	0.0188
Cav03g27190.1	p03:+38210448	GGAGTGGACAACCTTTGTTG+CGG	0.737083	-0.90	Cav01g01630.1	p01:+1500133	GGTGTGGTCCACCTTGGTTG+TGG	4	0.0349
Cav03g27200.1	p03:+38216099	AATGTGTAGGGTGAATATGT+GGG	0.739212	0.00	Cav01g15620.1	p01:+18055301	AATGAATAGAGTGCATATGT+TGG	4	0.1000
Cav01g10240.1	p01:-10453649	TATGACGGGATACCGTCTGC+CGG	0.646116	-8.40	Cav01g10240.1	p01:-10453649	TATGACGGGATACCGTCTGC+CGG	0	10000
Cav03g27210.1	p03:+38217604	GCTATGTGTGTCGTTCATGG+CGG	0.778037	-1.70	Cav01g11170.1	p01:-11572889	ACTATGTGTGTCTCTCATGA+CAG	4	0.0188
Cav03g27220.1	p03:-38230161	TTTAGTTCGAGCTTGCTGCG+GGG	0.718692	-1.20	Cav01g04660.1	p01:-4634928	TTTTGTTTGAGCTTGATGCT+GAG	4	0.1011
Cav03g27230.1	p03:-38233685	GTTAGGAGGATTAGGGTACG+AGG	0.754880	0.00	Cav08g10040.1	p08:-17940174	GGTAGGAGGATGGGGGTAAG+GGG	4	0.1174
Cav03g27240.1	p03:+38238898	CTCAACTGCAAAGTCCACGT+GGG	0.747656	-0.40	Cav02g21610.1	p02:-26406256	CTTAACTGCAAAGTACCCGA+AAG	4	0.0039
Cav03g27250.1	p03:+38244541	TAACGAGGCAGACAGCGCCA+GGG	0.702958	-3.70	Cav01g15040.1	p01:-16972107	TTACGAGTAAGACGGCGCCA+GAG	4	0.0471
Cav03g27260.1	p03:-38248228	CTAATGAATGTACATCAGTG+GGG	0.797843	0.00	Cav02g16360.1	p02:+17154667	CTAAATAATGTACATCAATC+TGG	4	0.0989
Cav03g27270.1	p03:-38262420	CAATTGAACAAACCCCGCCG+GGG	0.750892	0.00	Cav02g28690.1	p02:+41139122	CACTTGAAAAAACGCCGGCG+TGG	4	0.0000
Cav03g27280.1	p03:+38265783	AGCCTGGTGTGAGAAACATG+TGG	0.802965	-1.80	Cav01g04940.1	p01:+4944281	GGGCTAGTGTGAGAAAAATG+GAG	4	0.0605
Cav03g27290.1	p03:+38274385	TTCCCACTAGTATAACCGGG+AGG	0.766898	-1.50	Cav06g08730.1	p06:-8443007	TTCCAACTAATATAACTGTG+TAG	4	0.0430
Cav03g27300.1	p03:+38281550	GATAGCTTAAGATTCCCATG+GGG	0.726509	0.00	Cav10g13930.1	p10:-20341931	GCAAGCTCAATATTCCCATG+AAG	4	0.0560
Cav01g10250.1	p01:-10457501	AGCCACCGCAGGATTGACAG+TGG	0.742773	-0.70	Cav01g21020.1	p01:+29672252	AGCCACCGAAGGATTGAACT+GAG	4	0.0173
Cav03g27310.1	p03:-38287690	CACCCTGAACTTCATCACCG+AGG	0.746404	0.00	Cav01g11050.1	p01:+11469133	CACCTTGACTTTCATCACAG+AAG	4	0.0380
Cav03g27320.1	p03:+38294302	GACACTGGAAACGATCTCGG+CGG	0.801385	-0.50	Cav06g19870.1	p06:-29355804	GGCACCGGAACCGAACTCGG+TGG	4	0.1684
Cav03g27330.1	p03:-38302579	GTTGTTGGAGAGGAGCACGG+GGG	0.810525	-2.00	Cav01g02520.1	p01:+2852768	GTTGTGGGAGAGGAGCTAGT+GGG	4	0.0287
Cav03g27340.1	p03:+38313532	ATATTACACCAGAAGAAACG+GGG	0.757667	0.00	Cav01g07850.1	p01:+8149641	ATATGACAACAGAAGAAAAC+CAG	4	0.0261
Cav03g27350.1	p03:-38315665	GTACCCTCGAGTCATCCTCG+GGG	0.783367	-2.30	Cav09g04800.1	p09:-4490225	GTACCCTCAAGGCCTCCTTG+GAG	4	0.0082
Cav03g27360.1	p03:+38316964	AATCTGGTATTAGATCCACA+AGG	0.796124	-1.70	Cav01g29700.1	p01:+41430078	AATATGGTATGAGATCTAAA+AAG	4	0.0175
Cav03g27370.1	p03:+38327493	CCTAGGATCAATTTCCTGAG+GGG	0.710750	-5.10	Cav11g09970.1	p11:+15918624	GCTTGGATCAGTTGCCTGAG+GAG	4	0.0000
Cav03g27380.1	p03:-38331993	CTAGTGATGATAGTAAACTG+AGG	0.729571	0.00	Cav02g05390.1	p02:+4610527	GGAGTGATGATAGTAATTTG+CAG	4	0.0170
Cav03g27390.1	p03:+38345447	TCTCTCAGGTTACAAGCACG+CGG	0.733194	0.00	Cav11g01680.1	p11:+1649476	TCCTTCAGGTTGCGAGCACG+AAG	4	0.0300
Cav03g27400.1	p03:+38368298	TATACAGGGATGCTACTAGG+GGG	0.776992	0.00	Cav02g15720.1	p02:-16397709	TATAGATGGATACTAGTAGG+TGG	4	0.0492
Cav01g10260.1	p01:+10499077	GATCAACGGTTAGCTTGACG+GGG	0.734174	-0.20	Cav05g15030.1	p05:-26847511	GATAAAAGGTGAGCTTGATG+TAG	4	0.0302
Cav03g27410.1	p03:-38378449	ATGAATGGATCAATTCAGAG+TGG	0.690875	-2.90	Cav01g21620.1	p01:-30465759	CTGAATATATCAAATCAGAG+TAG	4	0.0860
Cav03g27420.1	p03:+38387555	AAATAGCTCCTAAAACCACG+AGG	0.792576	0.00	Cav01g28990.1	p01:-40503473	AAATAGCTCTTAAAGCAAAG+CAG	4	0.0317
Cav03g27430.1	p03:-38393781	GTAAAGTAGATGACACAGTG+GGG	0.821917	0.00	Cav02g05710.1	p02:-4913092	GTAAAGTAGATGTGAAAATG+TAG	4	0.0000
Cav03g27440.1	p03:+38407809	TCCTTACCACACTATCACCG+GGG	0.766442	0.00	Cav02g01350.1	p02:+1306290	TCCTTACAAAACTATAACTG+CAG	4	0.0674
Cav03g27450.1	p03:-38409525	TTGTGGCAGAGTATACTGTG+AGG	0.784044	-2.70	Cav01g31100.1	p01:+43004306	TTGTGTCAGAGTATATCTTG+TGG	4	0.0965
Cav03g27460.1	p03:-38428376	CTTGTGTCAGAGTCACTGTG+AGG	0.760908	-1.10	Cav01g02780.1	p01:+3054189	ATTGTCACAGAATCACTGTG+AAG	4	0.1444
Cav03g27470.1	p03:-38436922	TTGTAGCAGAGTACACTGTG+AGG	0.779722	-2.40	Cav01g04690.1	p01:-4662299	TTGTTGCAGAGTAGACACTG+CAG	4	0.0000
Cav03g27480.1	p03:-38456743	AGTTCTTCATGTGATCAGTG+GGG	0.741010	0.00	Cav01g18060.1	p01:+24956054	ATTTCTACATGTCATCATTG+TGG	4	0.1563
Cav03g27490.1	p03:+38476549	ACTTGAGACGATGCACAAGG+TGG	0.745141	-1.30	Cav10g05910.1	p10:-6310198	ACTGGAGGCGAAGCAGAAGG+TAG	4	0.0146
Cav03g27500.1	p03:-38486370	AGTTCTTCATGTGATCAGTG+GGG	0.741010	0.00	Cav01g18060.1	p01:+24956054	ATTTCTACATGTCATCATTG+TGG	4	0.1563
Cav01g10270.1	p01:+10534948	AAATACAAGAACAAGCCGGG+GGG	0.770074	0.00	Cav11g11280.1	p11:-17677542	AAATACAAACATAATCCGGG+GAG	4	0.0043
Cav01g01000.1	p01:-855893	CGATATGTTGATGAGCACGA+GGG	0.763426	-1.20	Cav01g35400.1	p01:+47961516	CCATATGTTGATGACCACAC+GAG	4	0.0079
Cav03g27510.1	p03:-38495577	TTATCCTTTCAAGAGCATGG+TGG	0.718018	0.00	Cav01g34240.1	p01:-46750618	TTCTCCTTTGAAAATCATGG+AGG	4	0.0220
Cav03g27520.1	p03:+38505358	TCTGACAGGTACCAACACAG+AGG	0.798835	0.00	Cav01g15450.1	p01:+17737107	TCTTAAAAGTACCAAGACAG+TAG	4	0.0135
Cav03g27530.1	p03:-38509655	TTATCCTTTCAAGAGCATGG+TGG	0.718018	0.00	Cav01g34240.1	p01:-46750618	TTCTCCTTTGAAAATCATGG+AGG	4	0.0220
Cav03g27540.1	p03:-38515138	AGCAATTCGAGTCTTCCTAG+CGG	0.777102	0.00	Cav01g31040.1	p01:-42872876	GGCTATTTGAGTCTTCCTGG+AAG	4	0.0541
Cav03g27550.1	p03:+38518365	CGAGAGAGCACCATAACTGG+TGG	0.686368	-0.60	Cav10g00410.1	p10:+384020	AGAGAGAGTACCATAACATG+GGG	4	0.3889
Cav03g27560.1	p03:+38525022	AATGGACAAGAACTGGACAG+AGG	0.717603	-1.90	Cav01g15400.1	p01:+17637477	GATGGACAAGAAATGAACAA+AAG	4	0.0935
Cav03g27570.1	p03:+38529583	ATCCGATAAAGACCAAAACG+GGG	0.756751	0.00	Cav01g37230.1	p01:+50521731	AACCTTTAGAGACCAAAACG+TAG	4	0.0313
Cav03g27580.1	p03:-38533615	GATATGTATGAAGACAAGAG+GGG	0.779216	0.00	Cav01g01300.1	p01:+1145969	GATATCAATGATGCCAAGAG+AAG	4	0.0110
Cav03g27590.1	p03:+38539915	TGACTCAGAAGAATGCACAT+GGG	0.744304	0.00	Cav01g27580.1	p01:+38055519	AGACTCAACAGAATGCAGAT+CAG	4	0.0198
Cav03g27600.1	p03:+38550700	TCTCGCTGACAAGTAGACTG+AGG	0.712807	-2.20	Cav01g00020.1	p01:+13266	TCTCGCTGACAATAACACTA+GGG	4	0.0000
Cav01g10280.1	p01:-10544186	AGAAGAAGCTCTGACCGTAG+CGG	0.694064	0.00	Cav10g10040.1	p10:+16043638	ACAAGAAGCTTTGACGGTAG+AAG	3	0.0085
Cav03g27610.1	p03:-38563199	ACATACGGCTAACAGAAGAA+GGG	0.694540	0.00	Cav01g23890.1	p01:-32917647	ACATCAGGCTAAGAGAACAA+AGG	4	0.0301
Cav03g27620.1	p03:-38581870	CTCTCCGCCTCGGCTCACAG+CGG	0.748653	-2.30	Cav09g03560.1	p09:+3080898	CTCTCCGCCTCTACGCGCAG+GAG	4	0.0008
Cav03g27630.1	p03:+38587247	GATCCAGCCTTTCAACAACA+GGG	0.716170	0.00	Cav02g08340.1	p02:+7798845	GATACAGCCTATCACAAACA+AAG	4	0.0447
Cav03g27640.1	p03:+38594489	GAGTCAGTTGTGGAGCAAGG+AGG	0.703302	-0.50	Cav02g36720.1	p02:+49836052	GAGTCCATTGTGGAGGAGGG+TGG	4	0.0280
Cav03g27650.1	p03:+38601045	TAATTGCTGTCCATTCTGGG+TGG	0.716309	-1.00	Cav01g16220.1	p01:+19281074	GCATTTCTCTCCATTCTGGG+AAG	4	0.0699
Cav03g27660.1	p03:-38605010	CCTATGATGCAAAGTATCTG+CGG	0.741092	-2.80	Cav01g20450.1	p01:+28968328	CGTATGGTGCAAAGTCTATG+CGG	4	0.0000
Cav03g27670.1	p03:+38611744	GAGTTGCTGGATCATCACAA+TGG	0.713088	0.00	Cav01g12740.1	p01:-13667920	AAGTTGCTCGTTCATCACAT+TGG	4	0.0895
Cav03g27680.1	p03:-38615717	TAAGGACACTATCAGGCACA+AGG	0.711013	0.00	Cav01g16130.1	p01:+19105394	TAAGAACACCATGAGGCACT+AGG	4	0.0378
Cav03g27690.1	p03:+38620197	TCGAGCGGGTTCTTACTCGG+AGG	0.755295	-4.90	Cav03g27680.1	p03:+38616187	TCAAGAGGGTTCTTAGTAGG+AAG	4	0.0150
Cav03g27700.1	p03:+38624543	ATTTGAAACACTCTACGGGG+TGG	0.716877	-1.30	Cav01g24110.1	p01:+33156227	ATTTGAAACTCTTTAAGTGG+TAG	4	0.1068
Cav01g10290.1	p01:+10550772	TGAATGTCAGCTGAGTGTGG+AGG	0.754978	0.00	Cav10g05150.1	p10:-5200586	TGCATGTCAGCTGCTTTTGG+TGG	4	0.0033
Cav03g27710.1	p03:+38630090	CTATGGATGCAAATGCCATG+TGG	0.749661	-2.70	Cav01g08880.1	p01:+9193981	TTATGGAAGCAAATTCCATC+AAG	4	0.0127
Cav03g27720.1	p03:-38633547	AGTCTGCGAGAACTTGTGGG+TGG	0.774562	-3.40	Cav09g03520.1	p09:-3037092	AGCCTGCGAGCAGTTTTGGG+AAG	4	0.0000
Cav03g27730.1	p03:-38649210	GAGAGTGATTGTGACCACAT+GGG	0.751884	-1.80	Cav01g28900.1	p01:-40340580	GAGAAGGGTTATGACCACAT+TAG	4	0.0942
Cav03g27740.1	p03:-38666087	CGGACTCCCGAAACCTCTGG+AGG	0.692046	-2.70	Cav02g17720.1	p02:-18981797	TGGACTCCAGAAAACCCTGG+AAG	4	0.0519
Cav03g27750.1	p03:+38668288	AGTGAACATCACATCCATGG+AGG	0.741528	-2.30	Cav01g02070.1	p01:+2466900	GTTGAACATCACATCCCTTG+AGG	4	0.0749
Cav03g27760.1	p03:+38673634	AGTCGTCGTCCTCCTCACCG+AGG	0.759342	0.00	Cav01g02780.1	p01:+3054138	AGTCGTCGGCATCGTCTCCG+AAG	4	0.0000
Cav03g27770.1	p03:+38682814	CAAGAAGGAAAGCCTCAGTG+GGG	0.724253	-1.30	Cav01g01600.1	p01:-1454671	CAAGAAGGAAAGGTTCAGGC+GGG	4	0.0107
Cav03g27780.1	p03:-38687190	GAAAGGGTAGAAGTAACACA+CGG	0.752401	0.00	Cav01g04500.1	p01:+4544349	GAGAGGATAAAAGGAACACA+CAG	4	0.0000
Cav03g27790.1	p03:-38693947	TGGCGTCGAAGTAGTCCAGG+AGG	0.725870	-0.70	Cav01g01270.1	p01:+1131807	TAGGGTCGTAGTAGTACAGG+CGG	4	0.2538
Cav03g27800.1	p03:-38701977	GCTGATCGATCATCTTACGT+CGG	0.719856	0.00	Cav01g08490.1	p01:+8800684	GCTGACTGATCCTCTTCCGT+TGG	4	0.0343
Cav01g10300.1	p01:-10578192	GGTAACAATCAGAATCAAGG+CGG	0.759822	0.00	Cav01g12620.1	p01:+13505099	GTTAACAAACACAATCAAAG+AAG	4	0.0579
Cav03g27810.1	p03:-38705295	TGGCGTCGAAGTAGTCCAGG+AGG	0.725870	-0.70	Cav01g01270.1	p01:+1131807	TAGGGTCGTAGTAGTACAGG+CGG	4	0.2538
Cav03g27820.1	p03:-38713716	GCGACCAATGATAACCATGG+AGG	0.764649	-1.10	Cav01g10540.1	p01:+10860241	GAGACGAAGGATAACCAAGG+AAG	4	0.0389
Cav03g27830.1	p03:+38730119	ACTGTATATAGTTCCCACCA+GGG	0.712422	0.00	Cav02g03280.1	p02:+2758791	AAAGTATATAGTTCACTCCA+CGG	4	0.0154
Cav03g27840.1	p03:+38736579	ATACATTAGCTTCATCACCG+GGG	0.785391	0.00	Cav01g02190.1	p01:+2581631	ATGTATTAGCTTCATCATTG+AAG	4	0.0376
Cav03g27850.1	p03:-38738502	CATATGCAGTGACTATGGCG+TGG	0.694967	0.00	Cav01g26470.1	p01:-35864824	CATATGCAGTCACTATCTTG+TAG	4	0.0080
Cav03g27860.1	p03:-38746125	GCATCACTGACAGAACACTG+CGG	0.831271	-0.20	Cav01g37130.1	p01:+50399356	GCAGCACTGACAGTACTCTC+TGG	4	0.0190
Cav03g27870.1	p03:-38756443	AAAAGGTGAAGAGAGCAACG+AGG	0.740859	0.00	Cav01g09880.1	p01:+10152176	AAAAGGAAAAGAGAGCAAAC+TAG	4	0.0417
Cav03g27880.1	p03:+38767758	TTTCGAGTACCAGAATGACT+CGG	0.714003	-0.40	Cav01g31160.1	p01:+43075525	TCTTGAGTACCAGAATTACC+AAG	4	0.0040
Cav03g27890.1	p03:+38774077	CAGGACGGCGAACTTCTCGG+CGG	0.759377	-1.00	Cav02g14740.1	p02:+15548452	CACGGCGGCGAACTTCTTGC+TAG	4	0.0198
Cav03g27900.1	p03:-38781284	TTGATGAGAATAGAGCTGGG+TGG	0.828996	0.00	Cav01g28980.1	p01:+40487293	TTGGTGAGACTTGAGCTGTG+CGG	4	0.0463
Cav01g10310.1	p01:-10608245	GGAAACAATCAGAATCAAGG+CGG	0.767495	0.00	Cav01g35170.1	p01:+47574009	GCAAAAAATTAGAATCAAAG+TAG	4	0.1120
Cav03g27910.1	p03:-38783854	CTTCTGATGAAATGTCACTG+GGG	0.739709	-0.70	Cav01g26780.1	p01:+36262263	CATATGATCAAATGTCGCTG+GAG	4	0.0176
Cav03g27920.1	p03:+38802729	GATTATGAGCTTAAACCCGG+AGG	0.769875	0.00	Cav01g04010.1	p01:+4040800	CATTATGAGCTAAAACAGGG+AAG	4	0.0092
Cav03g27930.1	p03:+38807262	CAAGAAGGGGAGATACAAAG+CGG	0.741960	0.00	Cav11g07450.1	p11:-9726901	CAAGAAGGGGAAAAAAAAAA+GGG	4	0.5417
Cav03g27940.1	p03:+38819757	AGGGATGAGAAGAAGACGGG+TGG	0.694791	0.00	Cav01g17690.1	p01:+24217903	AAGAATGAAAAGAAGAAGGG+GAG	4	0.0592
Cav03g27950.1	p03:-38822321	TTGAAGTGATAGTGTCCTGG+AGG	0.734909	-0.10	Cav01g10070.1	p01:+10306681	TTGAAGTGATAGTGTAGATG+TGG	4	0.0261
Cav03g27960.1	p03:-38834155	GGACATATTCGTGTGCACGG+CGG	0.771470	-1.10	Cav01g23110.1	p01:+32120257	GTGCATATTCCTGTGCATGG+GAG	4	0.0278
Cav03g27970.1	p03:+38836999	GTATCCGGCCCTTATCATGG+CGG	0.768594	0.00	Cav09g02960.1	p09:-2595564	GTTTCTTGCCCTTCTCATGG+GAG	4	0.0208
Cav03g27980.1	p03:+38848413	TGTAACTGTAAAGGGTACTG+TGG	0.716205	-0.90	Cav09g06250.1	p09:-6165270	TGGAACTGTAAAGGAAAATG+CAG	4	0.0597
Cav03g27990.1	p03:+38854558	CCTCTGCTACAAGAACCCCA+AGG	0.763881	-1.10	Cav09g05720.1	p09:-5616502	TCTCTGATACAAGAACCTCT+GGG	4	0.2893
Cav03g28000.1	p03:-38859798	TTGTGCAAGAAAGGACAAGG+CGG	0.752851	-0.50	Cav01g09900.1	p01:+10174353	TTGAGGATGAAAGGTCAAGG+AAG	4	0.0053
Cav01g10320.1	p01:-10616262	GCTTAATATCTTGCACACAG+TGG	0.675314	-0.70	Cav01g06600.1	p01:+6701024	CCTTAATATCTTCCACAAAA+TGG	4	0.1518
Cav03g28010.1	p03:+38869932	GTGTTGGACTCACAGCACAG+CGG	0.800158	-8.30	Cav02g05520.1	p02:+4710285	TTGTGGGACCCACTGCACAG+AAG	4	0.0472
Cav03g28020.1	p03:+38881742	ATTCTGGTAGAGAGTCTTGG+GGG	0.740884	-1.90	Cav01g33140.1	p01:+45437280	ATGATGGTAGAGACTGTTGG+AGG	4	0.0278
Cav03g28030.1	p03:-38886334	CTGCATTACTGTATTAACAG+GGG	0.703174	-1.80	Cav03g12830.1	p03:+15010441	CTTCATAACGGTAGTAACAG+GGG	4	0.0000
Cav03g28040.1	p03:-38898663	AGTGGTTTGTGATAACAGGA+AGG	0.727184	-1.60	Cav01g17850.1	p01:+24620885	AATGGCTTTTGATAACATGA+TGG	4	0.2735
Cav03g28050.1	p03:-38902738	GAGGCCGAATGAGTTGACAG+TGG	0.804380	0.00	Cav01g01420.1	p01:-1245909	GATGCCTAATGAGTTTACAT+TGG	4	0.0000
Cav03g28060.1	p03:-38914005	AGAACTCACTGAGTCATGGG+CGG	0.706426	-1.50	Cav01g02530.1	p01:-2860610	TGAACTCACAGAATAATGGG+TAG	4	0.0456
Cav03g28070.1	p03:-38929494	AATACCAGTAGAGCTTCCAG+AGG	0.753074	0.00	Cav01g07200.1	p01:+7396960	AATTCCACTAGAAATTCCAG+GGG	4	0.1265
Cav03g28080.1	p03:-38932564	GCGCCATAAATAAAATCCTG+TGG	0.685601	0.00	Cav01g02180.1	p01:-2560951	GAGCAATAGATAAAATCCTC+AAG	4	0.0308
Cav03g28090.1	p03:+38940140	AGATCATGATGGATGTGGAG+AGG	0.705027	-0.20	Cav01g13550.1	p01:+14716730	AGACCATGGTGCATGTGGAA+AAG	4	0.0555
Cav03g28100.1	p03:+38950783	TTGGGTGTGAATAAAACCCG+TGG	0.748976	-5.40	Cav11g08670.1	p11:+13406311	TTGGATATGAATAAAATGCG+TGG	4	0.0539
Cav01g10330.1	p01:-10623761	GTTTGGATAAATGAAACTGG+GGG	0.738276	-0.30	Cav01g10420.1	p01:+10728026	GTTTAGAGAAATGAATCGGG+GAG	4	0.0000
Cav03g28110.1	p03:+38955596	AGATCATGATGGATGTGGAG+AGG	0.705027	-0.20	Cav01g13550.1	p01:+14716730	AGACCATGGTGCATGTGGAA+AAG	4	0.0555
Cav03g28120.1	p03:+38960926	AGCACATATGGAGACCAAGG+TGG	0.752200	-0.30	Cav02g10670.1	p02:-10813459	AGCCCATATGGAAGCCAAGT+TGG	4	0.1064
Cav03g28130.1	p03:+38968594	AGCACATATGGAGACCAAGG+TGG	0.752200	-0.30	Cav02g10670.1	p02:-10813459	AGCCCATATGGAAGCCAAGT+TGG	4	0.1064
Cav03g28140.1	p03:-38973910	CTTCTTGCAAGCCACCATCG+AGG	0.735708	0.00	Cav01g12110.1	p01:+12717871	CTTCCTGTAAGCCACCTTCC+CGG	4	0.0500
Cav03g28150.1	p03:-38979386	ATGTGATTGCATCAACTGTG+TGG	0.750158	0.00	Cav01g10820.1	p01:+11109746	ATTTGATTGCATTAAATGTT+GAG	4	0.0635
Cav03g28160.1	p03:-38987680	AAAGGTGGTAACGAGCAAGG+CGG	0.789692	0.00	Cav01g29000.1	p01:+40524224	AAAGGTGGCAACAATTAAGG+AAG	4	0.0097
Cav03g28170.1	p03:-38997636	GAACTGCACAAGGAGTCCGG+CGG	0.794645	-0.80	Cav05g09490.1	p05:-16684157	GAACTGGACAAGGATTACAG+AAG	4	0.0058
Cav03g28180.1	p03:-39003562	ATTCGAAAGCCGGGTCATGG+AGG	0.694271	-1.20	Cav03g12060.1	p03:+13818373	ATTCCAAATCAGGGTCGTGG+GGG	4	0.0555
Cav03g28190.1	p03:-39010769	GAACGTTGTCCATCACCAGG+AGG	0.762416	0.00	Cav02g34950.1	p02:-48373079	GAACGTGGTTCAGCATCAGG+AAG	4	0.0115
Cav03g28200.1	p03:+39017715	TTGCTCCACCTAGACCACTG+GGG	0.812173	0.00	Cav02g15240.1	p02:+16027803	CAGCTCCCCCTAGACCAATG+CAG	4	0.0434
Cav01g10340.1	p01:+10632116	GAAGCAAGCGGTGACCACGG+CGG	0.744900	-0.30	Cav09g10720.1	p09:-15317098	GCAGCAAGAGGTGAGCACGC+TGG	4	0.0144
Cav03g28210.1	p03:+39022752	GCATCACTCAAATAGCTGTG+GGG	0.750204	0.00	Cav01g17920.1	p01:-24680532	GTATCACACAAATAGCTATT+TAG	4	0.0914
Cav03g28220.1	p03:-39025562	ATAAACGATCGAATACGCAG+CGG	0.796957	0.00	Cav05g26110.1	p05:+36316336	ATAAACGATAGAATGCAAAG+AAG	4	0.0734
Cav03g28230.1	p03:-39030900	AGTTGGTGAACAAGTCAGTG+GGG	0.793587	-0.50	Cav01g16960.1	p01:-21867187	AGTAAGTGAACAAACCAGTG+AGG	4	0.0844
Cav03g28240.1	p03:-39043695	GGAAGCTGGTGATGGCGATG+CGG	0.732676	-2.00	Cav01g12590.1	p01:+13459940	GGATGCTGATGATGATGATG+AAG	4	0.0307
Cav03g28250.1	p03:-39052663	TGGGACAAAAGGCTACGTCG+AGG	0.756060	-1.20	Cav11g05650.1	p11:-6379409	TGGCAAAAAATGCTACGTCA+GAG	4	0.0460
Cav03g28260.1	p03:+39056636	AGCCGATTGGAATTCCTACG+CGG	0.764849	-0.50	Cav02g07230.1	p02:-6560238	AGGCGATAGGAATTCCTTCA+AGG	4	0.1875
Cav03g28270.1	p03:+39072021	AGGTCTCTACATCTCCAGTG+GGG	0.794625	0.00	Cav01g07870.1	p01:+8164656	AGGTCTAAACATCTCAAGTA+GAG	4	0.1458
Cav03g28280.1	p03:-39081267	CCATTCCCTTAGCATCACCG+TGG	0.750356	0.00	Cav01g30020.1	p01:-41875354	CTGTTCCTTTAGCATAACCG+AAG	4	0.1260
Cav03g28290.1	p03:-39082692	AATTGCATACTTCTTCTACG+GGG	0.796315	0.00	Cav01g12420.1	p01:+13213344	AGTTGCACACTTCATCAACG+AGG	4	0.2641
Cav03g28300.1	p03:-39110599	CAGACCATGTGTACACCCTG+AGG	0.778832	0.00	Cav01g10750.1	p01:-11038430	CAAACCCTGAGTACACCCTC+CAG	4	0.0312
Cav01g10350.1	p01:+10638384	TAATCCCCACCTAAACAGCG+AGG	0.750950	0.00	Cav09g07180.1	p09:-7131037	TAACCCCCACCTACAAAACG+CAG	4	0.0249
Cav03g28310.1	p03:-39117163	TGGAAGCGCCTGTTTCACCG+TGG	0.746985	-3.70	Cav06g19040.1	p06:-28378346	TGGAGGGGGCTGTTTCACAG+TGG	4	0.0899
Cav03g28320.1	p03:+39127709	CAGTGATAAATGCAGAACCA+AGG	0.687058	0.00	Cav01g10770.1	p01:-11052088	AAGTGATAAATGCTGAATTA+TAG	4	0.0410
Cav03g28330.1	p03:+39137800	GTGTTGAAGAAAACCCGGTG+GGG	0.779211	0.00	Cav01g34010.1	p01:+46607253	GTGTTGAGGAAAAGGTGGTG+AAG	4	0.0000
Cav03g28340.1	p03:-39141080	CTCACCGGAGTACTTCAATG+GGG	0.779903	-0.90	Cav01g14170.1	p01:+15657793	ATCACCGGTGTACTTCAGTT+AGG	4	0.1680
Cav03g28350.1	p03:-39144277	TGCAAAGTGCATGAGAGCTG+TGG	0.712484	-1.80	Cav01g13390.1	p01:-14582129	TGCAACTTACATGAAAGCTG+GGG	4	0.1572
Cav03g28360.1	p03:+39151445	GGTGATCAAGAAGTACAAGG+CGG	0.797694	0.00	Cav01g22480.1	p01:-31395571	TTTGGTCATGAAGTACAAGG+AAG	4	0.0713
Cav03g28370.1	p03:-39162295	CAGGTAGTGAGATAAAACAT+GGG	0.744680	0.00	Cav01g09920.1	p01:+10185961	CAGGTAGTCAAAAAAATCAT+AGG	4	0.0497
Cav03g28380.1	p03:+39172424	TGAGCTCGGTGGCAAAACAA+GGG	0.696820	-1.40	Cav02g19580.1	p02:+23499860	CCAGATCTGTGGCAAAACAA+GAG	4	0.0549
Cav03g28390.1	p03:+39180860	CAGTGATAAAAGCAGAACCA+AGG	0.689497	0.00	Cav01g12500.1	p01:-13293116	CTGTGATAAAAATAAAACCA+CAG	4	0.1159
Cav03g28400.1	p03:+39185396	TGAGCTCGGTGGCAATACAA+GGG	0.701558	-1.40	Cav01g29480.1	p01:-41140902	TGAGCTCGGTAGTGTTACAA+CAG	4	0.0169
Cav01g10360.1	p01:-10643765	GATGATCCATGGAACTAACG+TGG	0.793132	0.00	Cav11g14350.1	p11:-20734429	GATTATGCATGGAACTTAAG+CAG	4	0.0025
Cav03g28410.1	p03:+39207309	TTAGCTGCAAAAGACCATTG+GGG	0.790220	0.00	Cav10g11330.1	p10:-17895330	TGAGCTGGAAAAGCTCATTG+AGG	4	0.0077
Cav03g28420.1	p03:-39217292	CAATTCCCAAACCACCCGCG+TGG	0.722945	0.00	Cav01g09460.1	p01:-9798256	GGATTCACAAACCACCCACG+GAG	4	0.0983
Cav03g28430.1	p03:+39221562	GGAAGCTGGTGATGGCGATG+CGG	0.732676	-2.00	Cav01g12590.1	p01:+13459940	GGATGCTGATGATGATGATG+AAG	4	0.0307
Cav03g28440.1	p03:+39222600	TGAGCTCGGTGGCAATACAA+GGG	0.701558	-1.40	Cav01g29480.1	p01:-41140902	TGAGCTCGGTAGTGTTACAA+CAG	4	0.0169
Cav03g28450.1	p03:+39230424	CAGTGATAAAAGCAGAACCA+AGG	0.689497	0.00	Cav01g12500.1	p01:-13293116	CTGTGATAAAAATAAAACCA+CAG	4	0.1159
Cav03g28460.1	p03:+39236411	TGAGCTCAGTGGCAATACAA+GGG	0.701558	-1.40	Cav01g10990.1	p01:-11383383	TCAGGTCAGTGTCAATAGAA+TGG	4	0.0213
Cav03g28470.1	p03:+39242953	TGAGCTCAGTGGCAATACAA+GGG	0.701558	-1.40	Cav01g10990.1	p01:-11383383	TCAGGTCAGTGTCAATAGAA+TGG	4	0.0213
Cav03g28480.1	p03:-39256966	TGGTGGATATTGATGGCACG+TGG	0.717472	-1.50	Cav11g00170.1	p11:+233459	TAGTGGAAATTGATGCCACT+GAG	4	0.0000
Cav03g28490.1	p03:+39264357	GTTGACAGAAAGCATCCACA+CGG	0.747562	-0.30	Cav01g10540.1	p01:-10857578	TTTGAAAAAAAGGATCCACA+CAG	4	0.0328
Cav03g28500.1	p03:-39270035	CTTAGTGATGGAGTACCTGG+TGG	0.791236	0.00	Cav10g04820.1	p10:+4808011	CTTATTGATGGAGAAGCTAG+CAG	4	0.0053
Cav01g10370.1	p01:+10674315	GACTGAAGAGGAGTGCCGCG+GGG	0.719493	-0.50	Cav11g12180.1	p11:-18718423	GATTGAAGAGTACTGGCGCG+TAG	4	0.0044
Cav01g01010.1	p01:-872368	AGTGTTCTAGGAAAAGAAAG+GGG	0.718948	-0.80	Cav01g09920.1	p01:+10187753	AAATTTCAAGGAAAAGAAAG+AGG	4	0.1758
Cav03g28510.1	p03:+39274774	CATACGTTATCTACCGCCGG+CGG	0.794305	0.00	Cav10g11570.1	p10:+18116225	CATACGTTCTCTGCCGGCCG+AGG	4	0.0098
Cav03g28520.1	p03:+39282986	CACACCTTATCTACCGCCGG+CGG	0.771832	0.00	Cav05g00170.1	p05:-301492	CACACATTATCAACAGCCGG+TGG	3	0.1651
Cav03g28530.1	p03:-39287030	AAGACAAGTATGCAGAAATG+CGG	0.692298	0.00	Cav01g15350.1	p01:+17564291	GAGACATGCATGCAGAATTG+AAG	4	0.0524
Cav03g28540.1	p03:-39291080	CATAGGGAAAGAAAACGAGG+AGG	0.767041	0.00	Cav01g16470.1	p01:+19722789	CACAGGCAAAGAACAAGAGG+GAG	4	0.0164
Cav03g28550.1	p03:-39299425	GGACCATGAACAACAGACGT+CGG	0.736634	0.00	Cav01g04840.1	p01:+4876737	TGAGCATGAACAACATACTT+CAG	4	0.0000
Cav03g28560.1	p03:-39304229	CGTTCTAGTAACAGTCACCG+GGG	0.767279	0.00	Cav02g23290.1	p02:+29507378	TGTTCTAGTCACACTCACCA+TGG	4	0.1339
Cav03g28570.1	p03:-39311245	AAGACAAGTATGCAGAAATG+CGG	0.692298	0.00	Cav01g15350.1	p01:+17564291	GAGACATGCATGCAGAATTG+AAG	4	0.0524
Cav03g28580.1	p03:-39316510	TCATACCTATAAGAAAACTC+AGG	0.673028	0.00	Cav01g28990.1	p01:+40502960	TCAAACATATAAAAAAACTG+GGG	4	0.0194
Cav03g28590.1	p03:-39324780	CGTTCTAGTAGCAGTCACCG+GGG	0.748361	0.00	Cav10g11880.1	p10:-18382468	ATTTCTAGTAGCGGTCATCG+CAG	4	0.0692
Cav03g28600.1	p03:-39337885	CGTTCTAGTAACGATCACTG+AGG	0.814991	-0.90	Cav01g15950.1	p01:+18628182	CGTTCTAGTTACGAGTAATG+TGG	4	0.0073
Cav01g10380.1	p01:+10693039	GGACCTTGATGAAGACACTG+GGG	0.797484	-0.40	Cav11g14920.1	p11:+21164445	GGGCCATGATGAAGACATCG+GGG	4	0.0939
Cav03g28610.1	p03:-39341365	ATCAACCGGACATTCCGTGT+AGG	0.724267	-3.70	Cav03g28370.1	p03:+39160198	ATCGACGAGACATTCCCTGT+AGG	4	0.0692
Cav03g28620.1	p03:-39350557	ATCAACCGGACATTCCGTGT+AGG	0.724267	-3.70	Cav03g28370.1	p03:+39160198	ATCGACGAGACATTCCCTGT+AGG	4	0.0692
Cav03g28630.1	p03:-39356425	TTGAGAGGTGAATACCGATG+CGG	0.717121	-1.60	Cav01g16270.1	p01:+19442461	TTGAGAGATCAATAGCCATG+AAG	4	0.0012
Cav03g28640.1	p03:+39357736	TGAGACCAACAACAACAGAG+GGG	0.803018	0.00	Cav01g34710.1	p01:+47111869	TGAACCCAACAACTACATAG+AAG	4	0.0415
Cav03g28650.1	p03:+39372235	GAGATGTAGCCTGAGCACTG+AGG	0.811405	-0.50	Cav02g08500.1	p02:+7916485	GAGTTGTTGCCTGGGCACAG+TAG	4	0.0094
Cav03g28660.1	p03:-39376919	CCACAAGCTGAAGAACACCG+TGG	0.786887	0.00	Cav01g27790.1	p01:+38294482	ACACAAGCTGCAGAGCACCC+AAG	4	0.0289
Cav03g28670.1	p03:-39379338	CGTCGACGTCGTAGACCACG+CGG	0.791505	-1.60	Cav01g10360.1	p01:+10651324	CGACGACGTCGAAGACGAAG+AAG	4	0.0037
Cav03g28680.1	p03:+39390247	GCCGTTGTAGGGGTACTAGG+CGG	0.763708	-2.90	Cav11g13840.1	p11:+20360391	GTCGTTGTAGATGTACTTGG+TGG	4	0.1748
Cav03g28690.1	p03:+39411600	TCTTCATTATACCCACACTG+AGG	0.788506	0.00	Cav01g22120.1	p01:+30979774	TCTTCATTATATTTACACAG+AAG	4	0.0205
Cav03g28700.1	p03:-39420089	AAAGACACATGCATACAGGG+AGG	0.740100	0.00	Cav01g29240.1	p01:+40883435	GAAGGCACATGTATAGAGGG+GAG	4	0.0155
Cav01g10390.1	p01:-10711262	AGACCAGATATATAGCACGG+CGG	0.826851	0.00	Cav07g19230.1	p07:+25508171	AGCCCAGCTATATAGGACAG+AGG	4	0.0202
Cav03g28710.1	p03:+39423415	AGATGTGGTGGATGACACAG+AGG	0.768463	-3.70	Cav01g19000.1	p01:-26958714	AGATGTGGATGACGACAGAG+AAG	4	0.0206
Cav03g28720.1	p03:-39437841	TTTCATTGAAAGGTGCAAAG+GGG	0.696683	0.00	Cav11g06610.1	p11:-8133318	TTTCATTGAAACCTTGAAAG+GAG	4	0.0013
Cav03g28730.1	p03:+39441829	TGTTGAGGAAGAGAAATGGG+TGG	0.733851	0.00	Cav01g04040.1	p01:+4084953	TATTGAGGAGAAGAAATGTG+AAG	4	0.0812
Cav03g28740.1	p03:+39448343	GATGGAAAGCTTGAACAGCA+AGG	0.706257	-1.40	Cav01g02190.1	p01:+2584074	GATGTATAGGTTGAACAGCC+AAG	4	0.0030
Cav03g28750.1	p03:+39453611	TGTAGCGCATATAATAACAG+GGG	0.763488	0.00	Cav04g13910.1	p04:-25442885	TGCACTGCATATAATAAAAG+TAG	4	0.0437
Cav03g28760.1	p03:+39457953	ATGCTGTGAGAAGGACAACG+TGG	0.743307	-0.30	Cav07g04140.1	p07:+3247366	ATGCTGTGATGAAGACATCG+AAG	4	0.0632
Cav03g28770.1	p03:+39476174	GAGTGGAGTAGACGGCATCG+GGG	0.769609	0.00	Cav01g23800.1	p01:-32837144	GTGTGCAGTAGACGGCGGCG+TAG	4	0.0076
Cav03g28780.1	p03:-39492578	TGTGCCTTGGAAGAACAGAG+AGG	0.752513	-0.30	Cav02g12710.1	p02:+13410961	TCGGGCTTGGAAGAAGAGAG+AGG	4	0.0320
Cav03g28790.1	p03:-39503988	AGTGATGGATGCTTATGCCG+AGG	0.750975	-0.70	Cav01g04370.1	p01:+4397847	AATGATGGATGCCTGTGCTG+GAG	4	0.0520
Cav03g28800.1	p03:+39512477	GGAGAGGACCGATAGCCGGG+CGG	0.776811	-3.10	Cav03g28800.1	p03:+39512477	GGAGAGGACCGATAGCCGGG+CGG	0	10000
Cav01g10400.1	p01:+10713592	TGATCTGCAGGTGCAGACCG+AGG	0.680189	-6.00	Cav11g15050.1	p11:+21283530	TGATCTGAAGGTGCAGAAGG+TGG	3	0.0437
Cav03g28810.1	p03:-39514359	TCGGGCTGCCATGAACAGTG+TGG	0.750079	-2.10	Cav02g15930.1	p02:+16626795	TCCTGCGGCCATGAACATTG+AGG	4	0.0548
Cav03g28820.1	p03:+39526372	AGATGATGAGAGGAAAACCG+GGG	0.752983	-0.20	Cav01g25500.1	p01:+34856138	GGATGATGCTGGGAAAACCG+GGG	4	0.3018
Cav03g28830.1	p03:-39529632	TTATGTGAGCAAGAGTGAGA+TGG	0.698737	0.00	Cav01g12160.1	p01:+12766903	TTATTTGAGTGAGAGAGAGA+GAG	4	0.0433
Cav03g28840.1	p03:-39533706	ATGGCGTTAGAAGCACATCG+CGG	0.826307	-2.00	Cav11g07070.1	p11:-8993281	GGGGCGTTGGAAGCTCATCG+TGG	4	0.1120
Cav03g28850.1	p03:+39535712	GGCTTCGAAGAGGATCAACA+AGG	0.736521	-1.60	Cav01g01210.1	p01:-1063012	GGCGTCGAAGAAGATGAAAA+CGG	4	0.0385
Cav03g28860.1	p03:+39550043	TACTACATTCAACAGCTGCG+AGG	0.726795	0.00	Cav03g16620.1	p03:+25822291	CACTACTCTCATCAGCTGCG+AAG	4	0.0324
Cav03g28870.1	p03:+39563197	TACTACATTCAACAGCTGCG+AGG	0.726795	0.00	Cav03g16620.1	p03:+25822291	CACTACTCTCATCAGCTGCG+AAG	4	0.0324
Cav03g28880.1	p03:+39568971	TGAGCATTATGGATGCATGG+TGG	0.740866	-3.50	Cav01g13550.1	p01:+14716323	TGAACATTGTGTATGCATGT+AAG	4	0.0419
Cav03g28890.1	p03:-39573000	TGGTAAAGTGATGCGCAAGG+TGG	0.703751	-0.30	Cav01g17130.1	p01:+22726838	TGGTGAATTGATGCTCAAGC+AGG	4	0.0276
Cav03g28900.1	p03:-39579031	TTGTTCCTGAGGAAACTATG+GGG	0.755531	-1.50	Cav01g02010.1	p01:+2380501	CTATTCCTGAGGAATTTATG+AGG	4	0.0396
Cav01g10410.1	p01:-10721284	TACGAGATACAACCTTTACG+GGG	0.748805	0.00	Cav01g08990.1	p01:+9372594	GAAGAGATACAACCTTTTCA+AAG	4	0.1007
Cav03g28910.1	p03:+39585248	GGAGTGTGGAATCCTACATG+TGG	0.727036	-4.70	Cav01g31160.1	p01:+43076880	TGAGTGTCGAATCCAACATT+GAG	4	0.0647
Cav03g28920.1	p03:+39589115	AGACGATGCCGAATACATGG+CGG	0.789855	0.00	Cav02g16030.1	p02:+16816947	AAAACATCCCGAATACATGG+TGG	4	0.3445
Cav03g28930.1	p03:-39594756	ATACATATTACAAAGTTACA+GGG	0.694513	0.00	Cav01g25350.1	p01:+34711884	CAACATAGTACAAAGTAACA+TAG	4	0.0735
Cav03g28940.1	p03:+39598849	GTAGAAGTCACATCTCGAGG+TGG	0.701879	0.00	Cav01g29010.1	p01:+40533443	GTAGAAGTAACTGCTCGAGA+AGG	4	0.0699
Cav03g28950.1	p03:-39616391	ACGGGTAGAAACGAACGGAG+AGG	0.729843	-0.50	Cav01g30390.1	p01:-42243379	AAAGGTAGAAACGAAATGAG+TAG	4	0.0354
Cav03g28960.1	p03:+39622320	TGACGCATAAGAATCCAGAG+TGG	0.789244	0.00	Cav01g34440.1	p01:+46844107	TGACTCAGAAGAATGCACAG+TAG	4	0.0014
Cav03g28970.1	p03:-39634494	GATGGATGAAGATTCCAGTG+GGG	0.807042	-3.30	Cav01g28190.1	p01:+39090425	GCTGGATGAAATTTCCACTG+AAG	4	0.0323
Cav03g28980.1	p03:-39650437	AATTGTTCTTCAGTACCAGG+GGG	0.736631	-0.50	Cav01g19160.1	p01:+27272343	AATAGTTCCTCATTACCAAG+GGG	4	0.0942
Cav03g28990.1	p03:-39657111	TACAGTTGATGAGATAACAG+AGG	0.736191	0.00	Cav01g00500.1	p01:+402105	TAGAGTTGAAGACATCACAG+CAG	4	0.0000
Cav03g29000.1	p03:-39666508	GAGCATGACATTGATCTCAG+GGG	0.772468	-1.40	Cav01g03630.1	p01:+3643344	AATCATGACATTCATCTCAC+AAG	4	0.0211
Cav01g10420.1	p01:-10733693	GTCCTCGTACTTGAACTCGG+AGG	0.771004	0.00	Cav10g15750.1	p10:-21965209	GTCCTCGTTATTGAAGTCCG+TAG	4	0.0093
Cav03g29010.1	p03:+39678212	GGCGTTACTGAGATTCAAGG+CGG	0.773356	0.00	Cav01g29910.1	p01:-41712168	AGCGTTATTGAGATTGATGG+TAG	4	0.0157
Cav03g29020.1	p03:-39688735	ACACCTTAAGAGTGGCGATG+GGG	0.694672	-1.00	Cav02g23780.1	p02:+31027664	ACACCTTCAAAGTGACAATG+AAG	4	0.0911
Cav03g29030.1	p03:+39694441	TGGGATGCCATATTGCTGTG+GGG	0.755381	-2.10	Cav01g29540.1	p01:+41177675	TCGGATACCATATTGCTTTA+AAG	4	0.1122
Cav03g29040.1	p03:+39715797	TTAGCAATGAATTCTCACAA+GGG	0.736717	0.00	Cav01g26420.1	p01:+35824760	TTAGCAATAAATACACAAAA+GAG	4	0.0360
Cav03g29050.1	p03:+39719379	ATAGAAAACAAAGCACAGAG+AGG	0.745296	0.00	Cav01g10360.1	p01:+10643467	ACAACAAACAAAGCCCAGAG+AGG	4	0.1052
Cav03g29060.1	p03:+39729859	GTAGTGAAAGAAAAGATGTG+GGG	0.760244	0.00	Cav11g03130.1	p11:-3160798	GAAGTCAAAGAAAAAATGTT+GGG	4	0.3801
Cav03g29070.1	p03:+39741672	TGGACAAAATGGATACGAGG+CGG	0.738245	0.00	Cav02g12490.1	p02:+13214195	TGAAGAAACTGAATACGAGG+AGG	4	0.2400
Cav03g29080.1	p03:-39765144	AGGAAAGAGAAAGGACACGG+TGG	0.786336	0.00	Cav01g03150.1	p01:+3304504	AAGAAAAAGAAATGACACAG+AAG	4	0.0470
Cav04g00010.1	p04:+14398	GGACTGGAATAGATACACAG+GGG	0.832081	-0.60	Cav01g11180.1	p01:-11575748	TGAATGGTATAGTTACACAG+AGG	4	0.1083
Cav04g00020.1	p04:-70602	ATGTTAAAGCAAAATTACGA+GGG	0.705022	0.00	Cav01g02280.1	p01:+2651503	ATTTTAACGCAAAGTGACGA+AAG	4	0.0090
Cav01g10430.1	p01:-10737007	GCTGTGCACTATTGCAACAG+GGG	0.746935	-5.00	Cav07g12930.1	p07:-14735155	GCTGTGCACTATTATTATAG+CAG	4	0.0000
Cav04g00030.1	p04:-90124	GTTTGAGAATCTCAACGGCG+CGG	0.739958	-2.50	Cav01g37250.1	p01:+50572856	CTTTGACAATCTCAACGCGG+TGG	4	0.0292
Cav04g00040.1	p04:-101198	AAGCAGAAGATATGAGCCTG+TGG	0.691502	0.00	Cav01g01000.1	p01:-853071	ATGCAGAAGGTTGGAGCCTG+CAG	4	0.0091
Cav04g00050.1	p04:+109160	ACAGCAATGAAGCGAAACTG+GGG	0.716334	-0.90	Cav01g26040.1	p01:+35514431	ACAGTAGTGAAGGAAAACTG+AAG	4	0.0119
Cav04g00060.1	p04:+118134	AATCTTGCTGGTGAAAATGG+GGG	0.731116	0.00	Cav01g15300.1	p01:+17450909	AAAGTTGATGATGAAAATGG+GGG	4	0.2321
Cav04g00070.1	p04:+156686	GGTGCAGGGAGATTGTGAGG+GGG	0.775245	-0.80	Cav01g15470.1	p01:+17797556	GTTGGAGAGAGATTTTGAGG+AAG	4	0.0141
Cav04g00080.1	p04:+170686	GAACCTTCACCTGACTACGG+TGG	0.680305	0.00	Cav04g00090.1	p04:+198898	GAACCTTTCCCTGAGTAGGG+AGG	4	0.0033
Cav04g00090.1	p04:-195691	TACTTGAGAGATATCCTACG+TGG	0.782386	0.00	Cav01g11290.1	p01:-11757937	TATTGGAGAGATTTCATACG+TGG	4	0.1320
Cav04g00100.1	p04:+206027	AATGTGGCAAAAGAGCGAGG+AGG	0.817179	-1.10	Cav02g02940.1	p02:-2512888	AATTTGGAAAAAGAGCGGGA+AAG	4	0.0230
Cav04g00110.1	p04:+211565	GAAGCCATAATCTGAGAACG+AGG	0.749486	0.00	Cav01g17290.1	p01:+23248060	AATGCCATCATCTTAGAACG+GGG	4	0.0968
Cav04g00120.1	p04:+224689	TGAAATGGAAGATTGGATGG+CGG	0.782215	0.00	Cav02g15390.1	p02:+16171585	TGAACTGGAAAAATGGATTG+GAG	4	0.0598
Cav01g10440.1	p01:+10755530	ACGCAGATAAAGAATACCCG+GGG	0.743007	0.00	Cav05g17920.1	p05:+29684354	ACGCAGGTGAACAATACCTG+AAG	4	0.0298
Cav04g00130.1	p04:-239885	TGAGGGCAATACGAACACGG+CGG	0.791073	0.00	Cav02g22680.1	p02:-27964452	TGAAGGCAAAACGAGCGCGG+AGG	4	0.0885
Cav04g00140.1	p04:-259918	TTGGTGCATACAATCCCTGG+TGG	0.769388	0.00	Cav01g10070.1	p01:+10305732	TGGGTGCAAACAATCTCTTG+GGG	4	0.1600
Cav04g00150.1	p04:+267120	AGAGAGTGAGGGTCCCACTG+GGG	0.743842	-2.60	Cav02g11320.1	p02:+11766572	AGAGAGAGAGAGACCCACTT+CAG	4	0.1099
Cav04g00160.1	p04:-272026	TCACGCACGCATAAACAGGG+AGG	0.767306	0.00	Cav02g14530.1	p02:+15382552	TCCCACAAGAATAAACAGGG+TAG	4	0.0542
Cav04g00170.1	p04:-279625	TTGTGAAGAATGTTGCTGAG+GGG	0.780404	0.00	Cav01g21650.1	p01:+30512206	TTGAGGAGAAGGTTGCAGAG+GAG	4	0.0188
Cav04g00180.1	p04:-285799	GTCGGCTTCAGACTCAAACA+GGG	0.697219	-2.10	Cav01g32000.1	p01:+43966287	GTTGGGTTCCAACTCAAACA+GAG	4	0.0297
Cav04g00190.1	p04:+289593	CGGCCTCGTAAACCACCACG+CGG	0.780219	0.00	Cav05g24450.1	p05:+35131659	CGGCCACCCCAACCACCACG+GGG	4	0.1641
Cav04g00200.1	p04:+298146	TTGAACAAGAGAAAATGTGG+TGG	0.754065	0.00	Cav01g13610.1	p01:+14804638	ATGCACAACAGAAAATTTGG+TGG	4	0.0475
Cav04g00210.1	p04:-319739	ACGTTGGGGAGTGTGCTGAG+GGG	0.764902	-0.10	Cav01g17400.1	p01:+23681369	ACCTTGTGGAAAGTGCTGAG+AAG	4	0.0456
Cav04g00220.1	p04:-322041	GTATCCATCAAATTGCGCCG+CGG	0.769259	0.00	Cav11g12840.1	p11:-19428060	GTATCCATCAGATTACGCTA+CGG	4	0.2647
Cav01g10450.1	p01:-10773187	TATTGAAGGAGCAAAACCAG+AGG	0.713137	0.00	Cav01g29140.1	p01:+40716597	TAATGTAGGAGCAAAGCCAA+TAG	4	0.0238
Cav04g00230.1	p04:+335320	ACTGTGCTATAGAATGAAGG+CGG	0.742098	0.00	Cav01g10140.1	p01:+10361972	TCTGTGCTATAGGATGCAAG+GAG	4	0.0213
Cav04g00240.1	p04:+336912	ATTGGAAACCCTAATCTACG+TGG	0.766955	-0.50	Cav01g00650.1	p01:+551489	ATTGGCAACCATGATCTATG+TGG	4	0.1026
Cav04g00250.1	p04:+342439	GATGAAGAAGATGATGAACA+GGG	0.720727	0.00	Cav01g10090.1	p01:+10324348	GAAGAAGAAGAAGAAGAAGA+AGG	4	0.0414
Cav04g00260.1	p04:+344822	TGCATGCATATCAACCAGCG+CGG	0.783273	0.00	Cav11g00810.1	p11:+941422	GGCATACATATCAATCAGTG+CAG	4	0.0076
Cav04g00270.1	p04:+352748	GCTCATCTATAGGAACTGGG+AGG	0.769458	-0.70	Cav11g01080.1	p11:+1159055	GCTCATTTGTAGCAACTTGG+GGG	4	0.1520
Cav04g00280.1	p04:+376837	TCAGAGTTTGAGGTGCAGCG+AGG	0.697165	0.00	Cav02g21120.1	p02:+25730733	ACGGAGCTTGATGTGCAGCG+CAG	4	0.0419
Cav04g00290.1	p04:-377652	AGGAAGTAGATGGAGCAGAG+TGG	0.714598	0.00	Cav01g10360.1	p01:+10651347	AAGAAGAAGATGAAGAAGAG+TGG	4	0.6834
Cav04g00300.1	p04:-381111	GTGCCTGGGTGATAGGACTG+CGG	0.779233	-3.70	Cav11g01360.1	p11:-1374709	TTGTCTGTGTGATGGGACTG+TGG	4	0.2333
Cav04g00310.1	p04:+390767	AGACTGTAGAAGTACTCCAG+GGG	0.733880	-1.00	Cav01g20950.1	p01:-29596230	GAACTGTAGAAGTTCACCAG+TAG	4	0.1064
Cav04g00320.1	p04:+394527	CAGGGTGCTGAGGATCAGTG+GGG	0.774475	-3.50	Cav01g31090.1	p01:-42970414	CAGGTTGCTGATAATAAGTG+AAG	4	0.0276
Cav01g10460.1	p01:+10776398	GGGACCGTCCAAGAGCTCGG+AGG	0.746554	-1.30	Cav09g13240.1	p09:+18494941	GGGATTGTCCAAGAGCTTAG+GAG	4	0.0703
Cav04g00330.1	p04:-395572	CACACAGTACAAGAAAGGCA+AGG	0.710978	0.00	Cav01g23510.1	p01:+32469733	CACACACAACAAGAAAAACA+AGG	4	0.3554
Cav04g00340.1	p04:+428000	ATACTATAACAAGAACCAGG+GGG	0.769683	0.00	Cav01g34470.1	p01:+46859704	ATATTATAACATCAACCATG+AGG	4	0.0749
Cav04g00350.1	p04:+439190	ACAGCACTTGAAGAATACAG+AGG	0.731257	0.00	Cav01g12770.1	p01:-13712341	ACAGCAGTTACAGAATTCAG+AAG	4	0.0061
Cav04g00360.1	p04:-464601	GAATCGGGCAAGATTCACTG+TGG	0.776510	-5.40	Cav03g17770.1	p03:+27446476	GATTCAAGCAAGATTAACTG+AAG	4	0.1830
Cav04g00370.1	p04:-485075	GGAAACATCAGAATGGACAC+CGG	0.725485	0.00	Cav01g29150.1	p01:-40722075	GGAAATGTCAAAATGGAGAC+AAG	4	0.0227
Cav04g00380.1	p04:+505389	GGTAGTCGATCAACCCCGCG+TGG	0.746774	-0.40	Cav03g21620.1	p03:+31844193	GTTAGTCAATCAACCCCCCC+AAG	4	0.0337
Cav04g00390.1	p04:+530420	ACGGGTCAAGATAAACATGG+AGG	0.762268	0.00	Cav01g02370.1	p01:-2734745	ACATGTCGAGATAGACATGG+GGG	4	0.0933
Cav04g00400.1	p04:-560728	CAATTGCGCGAAGAGCACTG+CGG	0.814662	-2.00	Cav02g21670.1	p02:+26458864	CAATGGAGCCAAGAGCATTG+AGG	4	0.1234
Cav04g00410.1	p04:-564965	TATAGATCCTACTGACCCGG+AGG	0.720251	0.00	Cav01g10520.1	p01:-10835083	GCTAGATCCGACTGACCCGC+CAG	4	0.0418
Cav04g00420.1	p04:+577266	TGTCAGAAGACAATGTAACG+TGG	0.785568	-2.90	Cav01g13520.1	p01:-14672650	TGTCAGAAGTCAATTTCAAG+TGG	4	0.0095
Cav01g10470.1	p01:+10784305	ATATGCACAAGAGAGATGTG+TGG	0.743491	-0.90	Cav10g05860.1	p10:+6235219	ATATGCATGAGAGAGAGGTT+TGG	4	0.0480
Cav01g01020.1	p01:+873780	GCGTCACCTAGAGGACGTGA+AGG	0.682908	-5.60	Cav01g01020.1	p01:+873780	GCGTCACCTAGAGGACGTGA+AGG	0	10000
Cav04g00430.1	p04:-600239	AGGAAATGAAACAGTCAGTG+GGG	0.739249	0.00	Cav01g20650.1	p01:+29121660	AGGACCTGAAGCCGTCAGTG+GAG	4	0.0081
Cav04g00440.1	p04:+623641	TTACTATGTCCAGAACACCG+GGG	0.831438	0.00	Cav04g00440.1	p04:+623641	TTACTATGTCCAGAACACCG+GGG	0	10000
Cav04g00450.1	p04:-627263	CATGTATTGCTGATAAGATG+GGG	0.734561	0.00	Cav11g01580.1	p11:-1585658	CATCTATTGCGGATAATAGG+GAG	4	0.0034
Cav04g00460.1	p04:-629707	AAGTTCAAAAGAGCACACAG+TGG	0.761190	-2.90	Cav01g18220.1	p01:+25243051	AAGTTAATAAGAGCACAATG+TAG	4	0.0299
Cav04g00470.1	p04:+665338	ATTGTGGGAAGAGTGCACAA+GGG	0.799318	-2.90	Cav01g21010.1	p01:+29658969	ATTCTGGGAATGGTGCCCAA+GAG	4	0.0067
Cav04g00480.1	p04:-667161	AGGAGTCCGGAGACCCCGCG+CGG	0.743555	-4.40	Cav02g35050.1	p02:+48441742	TGGAGTCCCGAGAGCCAGCG+TGG	4	0.0000
Cav04g00490.1	p04:-669200	GTAAAGGGTTGGAGACAGTG+TGG	0.774805	0.00	Cav01g19720.1	p01:+28074006	GAGAAGGGTTGGAGCCCGTG+AAG	4	0.0065
Cav04g00500.1	p04:-672839	AGGAGTCCGGAGACCCCGCG+CGG	0.743555	-4.40	Cav02g35050.1	p02:+48441742	TGGAGTCCCGAGAGCCAGCG+TGG	4	0.0000
Cav04g00510.1	p04:-674834	GTAAAGGGTTGGAGACAGTG+TGG	0.774805	0.00	Cav01g19720.1	p01:+28074006	GAGAAGGGTTGGAGCCCGTG+AAG	4	0.0065
Cav04g00520.1	p04:+678171	GCGGACCGTGCTGATAACCG+GGG	0.715417	-1.40	Cav04g00500.1	p04:+672534	GCGGACCGTGCTGATAACCG+GGG	0	10000
Cav01g10480.1	p01:+10791597	ACATCCTGTATGGGTCACTG+TGG	0.770674	-2.70	Cav07g11390.1	p07:-11214080	ACATACTGTATTGGGCAATG+TAG	4	0.0015
Cav04g00530.1	p04:+710343	GTGAGCATAAGATTCAACGT+GGG	0.754427	0.00	Cav01g05490.1	p01:+5403827	GTGAGTATAATCTTAAACGT+TGG	4	0.0209
Cav04g00540.1	p04:-714022	TGGATGTCCCAAGAAGTACG+CGG	0.803777	-1.50	Cav01g26950.1	p01:-36524864	TAGATTTCCCAAGACGTGCG+AAG	4	0.0160
Cav04g00550.1	p04:-718052	ATATATGAATAGTGTCAGTG+TGG	0.767069	0.00	Cav02g11250.1	p02:-11663050	ATATATATATATAGTCAGTG+AGG	4	0.1141
Cav04g00560.1	p04:+741352	AGTTTGAGAATCAAACATGG+AGG	0.758243	-4.10	Cav01g21100.1	p01:+29788569	GGTTTGAAACTCAAACATGA+GGG	4	0.3125
Cav04g00570.1	p04:-760538	ATGGCAGGTGGAGAACAAGG+GGG	0.741462	0.00	Cav01g10810.1	p01:+11103829	ATGGCAGTTTGAAAACATGG+AAG	4	0.0608
Cav04g00580.1	p04:-773595	GTGGCTGACAGTTTCAACAA+GGG	0.730257	0.00	Cav11g15020.1	p11:+21234004	GTGGCTGCTTATTTCAACAA+GAG	4	0.0858
Cav04g00590.1	p04:+784795	GGAATGCATTGTGATAACCA+TGG	0.749599	0.00	Cav01g10820.1	p01:-11111823	GGAAGGCATTGTATTAACAA+TAG	4	0.0350
Cav04g00600.1	p04:-794725	TGAACAGTATGTGAGCAGTG+GGG	0.780890	0.00	Cav01g05030.1	p01:+5038262	ACAACAGTATGTGATTAGTG+GGG	4	0.0304
Cav04g00610.1	p04:+805379	GGCATTGCAAGTGAAGACGG+TGG	0.746992	0.00	Cav01g24000.1	p01:+33032372	AGAGTTGCAAGTGCAGACGG+TGG	4	0.1045
Cav04g00620.1	p04:+811141	GGTAATGCCTCACTCCCAGG+AGG	0.707165	-1.10	Cav04g17470.1	p04:+29296218	CGTGATGCCCGACTCCCAGG+TGG	4	0.0595
Cav01g10490.1	p01:+10797795	ACATCCTGTATGGGTCACTG+TGG	0.770674	-2.70	Cav07g11390.1	p07:-11214080	ACATACTGTATTGGGCAATG+TAG	4	0.0015
Cav04g00630.1	p04:-827532	TAGGTGTGTTGCCAGCACGG+TGG	0.826615	-3.30	Cav01g35920.1	p01:+48722500	TAGTTGTCTTGCCAGCAAAG+GAG	4	0.0223
Cav04g00640.1	p04:-847583	TGCTTGTGTAGTGTTAAAGG+AGG	0.706768	-0.30	Cav01g03880.1	p01:+3901366	TGGTTTTGGAGTGTTTAAGG+CGG	4	0.0000
Cav04g00650.1	p04:-850461	ATTATGGAGTCTGAAAACGG+GGG	0.762152	0.00	Cav02g35470.1	p02:+48715324	ATCACGGATTCTGAAAACAG+AAG	4	0.0423
Cav04g00660.1	p04:-881584	ATTATGGAGTCTGAAAACAG+GGG	0.762901	0.00	Cav02g20030.1	p02:+24244462	ATTTTGGTTTATGAAAACAG+GGG	4	0.1091
Cav04g00670.1	p04:+894946	CGAGAAATACAAAATCACCG+AGG	0.811861	0.00	Cav01g16700.1	p01:+20602748	CCAGATAGACAAGATCACCG+AAG	4	0.0613
Cav04g00680.1	p04:-900489	AATGCCGAAATTATACCACA+AGG	0.720598	0.00	Cav01g30770.1	p01:-42629886	AATGCGGAAATAATAAGACA+CAG	4	0.0061
Cav04g00690.1	p04:-956099	AGTGCCGAAATTATGCCACA+AGG	0.740123	-1.10	Cav02g02360.1	p02:-2090535	TGTGCTGAAATTATGCAAGA+CAG	4	0.0140
Cav04g00700.1	p04:-1006986	ATGGCTAGGTGCTATCAAGG+GGG	0.768224	-3.60	Cav01g24220.1	p01:-33280092	ATGGATAAGTGCTATTATGG+CAG	4	0.0228
Cav04g00710.1	p04:+1020141	ATTATGGAGTCTGAAAACAG+GGG	0.762901	0.00	Cav02g20030.1	p02:+24244462	ATTTTGGTTTATGAAAACAG+GGG	4	0.1091
Cav04g00720.1	p04:-1034204	ATTATGTTGTCTGAAAACAG+GGG	0.735334	-1.00	Cav01g09770.1	p01:+10041566	CTTATGTTGTCAGAAAAGAC+AAG	4	0.0102
Cav01g10500.1	p01:-10810363	ACTAACGGTACTCTAGTGTG+CGG	0.737263	-0.30	Cav09g07930.1	p09:-8102500	ACTAACGGCATTGTAGTGGG+AAG	4	0.0025
Cav04g00730.1	p04:-1046175	GGATTAATGACTCAATAACG+TGG	0.736555	0.00	Cav02g07270.1	p02:-6618730	GGCTGAAGGACTCAATAATG+AAG	4	0.0241
Cav04g00740.1	p04:+1059545	CGGCCCGGTCGTGATCATGG+CGG	0.768922	-1.60	Cav10g00010.1	p10:+2808	CGGCCAGTTGGAGATCATGG+AAG	4	0.0468
Cav04g00750.1	p04:+1072188	CAATAATAGAGATTGCTGAG+TGG	0.713477	0.00	Cav01g05610.1	p01:+5536924	CAATAATGGATCTTGTTGAG+GAG	4	0.0059
Cav04g00760.1	p04:+1073501	GAAATCTCATCACTCCAAGG+AGG	0.718864	0.00	Cav02g18300.1	p02:+19984902	AAAATCTTATCACTGCAAAG+AGG	4	0.0281
Cav04g00770.1	p04:-1083228	AGCATTGGTAGAAGTTACAG+GGG	0.721084	0.00	Cav02g17760.1	p02:-19022955	AGCATTGGAAGAAGTAGCGG+AAG	4	0.0145
Cav04g00780.1	p04:+1089244	AAGATGCCCCAAAGTACACA+GGG	0.698192	0.00	Cav11g14430.1	p11:-20794072	AAGGTGCCCCTAAATACATA+GGG	4	0.0666
Cav04g00790.1	p04:-1094250	CATGCTTGTGTACTACCCAG+TGG	0.802387	-0.10	Cav04g24000.1	p04:+34608541	GGTTCTTGTGTACTAGCCAG+AAG	4	0.0106
Cav04g00800.1	p04:-1102703	CGGATTGGTTATCAACCGTG+CGG	0.740721	-3.50	Cav11g10310.1	p11:+16322810	TGCAGTGGTTATCAACGGTG+CAG	4	0.0038
Cav04g00810.1	p04:+1117759	GCCGACCGGTTACTACGATG+AGG	0.736985	-1.30	Cav07g21490.1	p07:-27465212	GCCGACCGGTTTCAAGGAAG+TAG	4	0.0024
Cav04g00820.1	p04:+1120898	CCATTACATCTAAACCCACG+AGG	0.746332	0.00	Cav01g27240.1	p01:+37314240	CCATTACTTCTAAAACAACT+CAG	4	0.0081
Cav01g10510.1	p01:-10822869	ACTAACGGTACTCTAGTGTG+CGG	0.737263	-0.30	Cav09g07930.1	p09:-8102500	ACTAACGGCATTGTAGTGGG+AAG	4	0.0025
Cav04g00830.1	p04:-1125769	TTACAATATTTAAAGCAACG+TGG	0.804147	0.00	Cav01g12770.1	p01:+13710381	CTACAATATTTAGGGCAACA+GAG	4	0.0634
Cav04g00840.1	p04:+1137882	ATAACAAGCAGTTATTACCG+AGG	0.746341	-0.90	Cav01g30240.1	p01:-42098398	ATCACCAGCAGCTACTACCG+TGG	4	0.0503
Cav04g00850.1	p04:-1144453	ATACGATTACTTGTTCAAGG+TGG	0.756908	0.00	Cav01g00400.1	p01:-334786	ATGCGATCACTTGGTCAAGA+TAG	4	0.0000
Cav04g00860.1	p04:-1147815	CTCAACATGAGGGAACTCAG+AGG	0.736650	-3.80	Cav10g02290.1	p10:+2079635	CTCAGAATGAGTCAACTCAG+TGG	4	0.1083
Cav04g00870.1	p04:-1151873	TTAAGAAAGAACAACCCTAG+CGG	0.716293	0.00	Cav01g12160.1	p01:+12766644	TAAAAGAGGAACAACCCTAG+TAG	4	0.0996
Cav04g00880.1	p04:+1162718	CCTGGCACTAAACAAACAGG+AGG	0.724773	-3.30	Cav02g23340.1	p02:-29624486	CCTGGCACTAGATATACTGG+GGG	4	0.0455
Cav04g00890.1	p04:+1174340	GGAGAAGATGTAATCTAACG+GGG	0.731202	-0.20	Cav01g01970.1	p01:+2326086	TGAAAAGATGTAATCAAAGG+AAG	4	0.0265
Cav04g00900.1	p04:-1191360	ATGTAATACATGTTTCCCAG+GGG	0.737616	0.00	Cav01g30990.1	p01:+42823274	ATGTAACAGCTGTTTCACAG+TAG	4	0.0172
Cav04g00910.1	p04:+1218196	AGGACAATATAGGAAACCTG+AGG	0.738990	-0.80	Cav01g37250.1	p01:+50566051	AGGAAACTATAGGAAAGCCG+GAG	4	0.0011
Cav04g00920.1	p04:+1234030	GATGAAATCAACTGGCACGG+CGG	0.743065	0.00	Cav02g34890.1	p02:+48317484	GGTGGCATCAACTGGCACGA+GAG	4	0.0636
Cav01g10520.1	p01:-10833763	ACTCTAGTGTGTGGACACAG+TGG	0.709405	-3.90	Cav07g01090.1	p07:+912005	ACTCTAGTATGTGGAAAGAA+TAG	4	0.0208
Cav04g00930.1	p04:-1236937	GTGGGTGAAGAAATTCAAGG+TGG	0.794783	-1.90	Cav11g05570.1	p11:-6242092	GGCTGTGAAGAAATTCAAAG+TGG	4	0.0839
Cav04g00940.1	p04:-1240580	GATCTTCGTCTGTTTCAGAG+AGG	0.703174	-1.50	Cav02g17280.1	p02:-18167486	GATCATCGTCTAATCCAGAG+AGG	4	0.0881
Cav04g00950.1	p04:+1248235	ACACTCTGGTTGACTCAGAG+GGG	0.735019	-5.30	Cav01g17840.1	p01:-24616503	TCATTGTGGTTGACACAGAG+AAG	4	0.0600
Cav04g00960.1	p04:-1254218	AAGGCCAGGATTTGGCACTG+CGG	0.758093	-5.80	Cav01g11930.1	p01:-12530783	AAGGCCAGGATTTGAAACAC+TGG	4	0.1152
Cav04g00970.1	p04:+1264745	TAACAGGATAGTCAATTCCG+GGG	0.716560	-2.80	Cav01g21830.1	p01:+30664465	TAACAGGACAGTCAATGGTG+AGG	4	0.0067
Cav04g00980.1	p04:-1274651	TCAAGGCTGGAGTCTCAAAG+GGG	0.722390	-1.70	Cav02g07210.1	p02:+6528397	TCAAGGTTGGCGGATCAAAG+CGG	4	0.0297
Cav04g00990.1	p04:+1295581	AAGGCGTCGACATTGTACAG+TGG	0.759563	0.00	Cav09g12330.1	p09:+17452876	AAGGCGAGGATATTGTACAG+TGG	3	0.1731
Cav04g01000.1	p04:-1308032	GTTCTGATAGGTGTTGAATG+CGG	0.789701	-0.40	Cav01g02970.1	p01:-3209310	GTTCTGATGGGAGGTGAGTG+AGG	4	0.0000
Cav04g01010.1	p04:+1324170	GATCTGCCATGAGAGTACAA+AGG	0.753635	-0.90	Cav11g08800.1	p11:-13763467	GATCCAACTTGAGAGTACAA+AAG	4	0.1167
Cav04g01020.1	p04:-1328142	AGAAAGAAGATACATTAACG+AGG	0.788725	0.00	Cav01g15810.1	p01:+18381969	TGAGAGAAGATACAGTAATG+AAG	4	0.0037
Cav01g10530.1	p01:-10844755	GGTGGGTTGGAACAACACTG+AGG	0.716649	-2.50	Cav11g13380.1	p11:+19903163	CGTGGGTAGGAACAACAAGG+GAG	4	0.0199
Cav04g01030.1	p04:-1338443	AAGGCGAGGAGGGTCCCCGT+CGG	0.693647	-4.30	Cav04g09580.1	p04:-19154708	AAGGCGAGGAGGCTATCGGT+TGG	4	0.0038
Cav04g01040.1	p04:+1342383	TCCTAGACATGAGACTCAGG+AGG	0.699471	-0.90	Cav02g08590.1	p02:+7985703	TACTACACATAAGACTCAGA+AAG	4	0.1205
Cav04g01050.1	p04:-1344127	AGTCGAGAGAGACCCAAATG+CGG	0.727043	-2.50	Cav09g05840.1	p09:+5745786	AGTTGAGAGAGACCCAGTTG+CAG	3	0.0183
Cav04g01060.1	p04:-1353527	GACGTCATGACAATAGACAA+AGG	0.717721	-1.40	Cav01g24960.1	p01:+34281617	GCTGTCATGACAATAGAACA+TGG	4	0.0602
Cav04g01070.1	p04:+1363889	CAGAGAAGGTGGATTCACTG+CGG	0.780947	-2.40	Cav01g10630.1	p01:+10910597	CAGAGAAGGTGGATACCCAA+TGG	4	0.0274
Cav04g01080.1	p04:+1372358	ATGATGAAAGTGGAAGAACA+GGG	0.703050	0.00	Cav01g18780.1	p01:+26624192	AAGAAGAATGTGGAATAACA+AAG	4	0.0000
Cav04g01090.1	p04:+1386786	CTGTAAATACAACATTCAGG+TGG	0.696051	-0.30	Cav01g10560.1	p01:+10869779	ATGCAAATATAACAGTCAGG+AAG	4	0.0079
Cav04g01100.1	p04:-1393286	CTGTAAATACAACATTCAGG+TGG	0.696051	-0.30	Cav01g10560.1	p01:+10869779	ATGCAAATATAACAGTCAGG+AAG	4	0.0079
Cav04g01110.1	p04:-1430111	TGCAGGAGTGAAGTTCAAGG+TGG	0.751470	0.00	Cav01g18660.1	p01:+26280610	CGCAGGATTGAAATTCAAAG+CAG	4	0.0916
Cav04g01120.1	p04:+1452291	AGCGTCGTCTAGCATCACAG+AGG	0.799258	-1.70	Cav08g14710.1	p08:-22965712	AGCTTTTTCTAGCATCACTG+AAG	4	0.0269
Cav01g10540.1	p01:+10860310	GATGCTGAAAGAGTTCCTGG+AGG	0.743415	-0.40	Cav10g12440.1	p10:+18920258	GATTGTGAAAGAGTTGATGG+AGG	4	0.0157
Cav04g01130.1	p04:+1470112	CTGTTGGCGGAGGAATACGG+AGG	0.739626	-0.80	Cav02g14220.1	p02:+15071649	CTGTGGGAGGAGCAAGACGG+TGG	4	0.0606
Cav04g01140.1	p04:+1470626	ACTATCTGGAGTTGACGGGG+GGG	0.668835	-1.60	Cav07g10230.1	p07:-9228042	ATTATTTGGAATTGACGGGG+GAG	3	0.2189
Cav04g01150.1	p04:-1474573	GATGCCGATATTCTCTACAC+CGG	0.744861	0.00	Cav01g19760.1	p01:+28129440	GATGATGATATTTGCTACAC+TGG	4	0.0000
Cav04g01160.1	p04:+1489746	AGTGTGAGAGAAAGGCAAGG+GGG	0.739817	0.00	Cav11g14210.1	p11:-20644514	AGAGGGAGAGGAAGGCAATG+AGG	4	0.1981
Cav04g01170.1	p04:-1497224	GGTTCTGTAAGTAACCGCAG+GGG	0.779743	-2.90	Cav01g11170.1	p01:+11570349	GGTTTTGGAAGTAGCCGAAG+TGG	4	0.1173
Cav04g01180.1	p04:-1502557	AAGTCCGTCTTGATAGCGCA+AGG	0.660228	-0.10	Cav03g18290.1	p03:-28046718	AAGTCCTTCTTGTTAGTGCT+AAG	4	0.0124
Cav04g01190.1	p04:+1508637	GTAGGAGAAAGCAATGAACG+CGG	0.777161	0.00	Cav01g17360.1	p01:-23510226	GTGGGAGAGAGCCATGAATG+GAG	4	0.0103
Cav04g01200.1	p04:+1518750	GACGACGAAGAAGACGACGA+AGG	0.733404	-0.20	Cav01g10090.1	p01:+10324348	GAAGAAGAAGAAGAAGAAGA+AGG	4	0.0963
Cav04g01210.1	p04:+1524231	CGAGGGGACATAATTCACTG+CGG	0.806383	0.00	Cav01g37250.1	p01:-50566218	CGTGGGGTCATAATTGACTC+CGG	4	0.0199
Cav04g01220.1	p04:-1536862	GGTGGAGACGAATAACAAGG+CGG	0.800384	0.00	Cav01g28670.1	p01:-39806107	GGTGGAGGCGAAAAAAAGGG+AGG	4	0.2031
Cav01g10550.1	p01:-10865776	CCAAACGCATAAACTCCATG+AGG	0.760914	0.00	Cav01g31610.1	p01:+43574656	CCAAACGGATAATCTCATTG+CAG	4	0.0117
Cav04g01230.1	p04:-1548832	AGAACTCGTTCTGAGAAACG+AGG	0.729123	-1.40	Cav01g27540.1	p01:+38019448	AGCTCTCGTTCTGGGAAAAG+TGG	4	0.0545
Cav04g01240.1	p04:+1553632	ACACGCAGCCTGAAGTTGTG+TGG	0.726794	-4.90	Cav01g11490.1	p01:+12033825	ACGAGGAGCCTGAAGTTTTG+TAG	4	0.0445
Cav04g01250.1	p04:-1574971	TTACAAGGTGCTGAGAGTGG+CGG	0.770653	0.00	Cav01g16170.1	p01:+19227928	TTACAGGTTGATGAGAGTGT+TAG	4	0.0608
Cav04g01260.1	p04:+1576665	ACTTGGGTAGAGAGGGCACG+AGG	0.683264	-0.30	Cav11g03750.1	p11:-4092950	ACTTATGTACAGAGGGCACA+TGG	4	0.2167
Cav04g01270.1	p04:+1587254	AACGTGGACAGACAAAGGCG+TGG	0.693076	0.00	Cav02g37770.1	p02:-50726058	AACATGGGCAGACAAAAACG+AAG	4	0.1106
Cav04g01280.1	p04:+1594226	AACGTGGACAGACAAAGGCG+TGG	0.693076	0.00	Cav02g37770.1	p02:-50726058	AACATGGGCAGACAAAAACG+AAG	4	0.1106
Cav04g01290.1	p04:+1597150	GGGGCAATATGACTTGGACG+AGG	0.723663	0.00	Cav02g21180.1	p02:-25764917	GGGACCATATGAGTTGGATG+CAG	4	0.0067
Cav04g01300.1	p04:+1601153	ACTTCCGTTTGAGCCCACGG+CGG	0.783463	-2.60	Cav01g05700.1	p01:-5789837	ATTTCCGGTTGGGCCCCCGG+CGG	4	0.0850
Cav04g01310.1	p04:-1605122	AGTGCCGAAGATCTTCGAGG+TGG	0.740820	-2.10	Cav02g27100.1	p02:+38533911	AGTGAAGAAGATGATCGAGG+AAG	4	0.0116
Cav04g01320.1	p04:-1607941	TAGAGCAGTGGACATTGATG+GGG	0.724893	-0.10	Cav01g12600.1	p01:+13491128	TATAGCAGTGGACCTTGCTA+AAG	4	0.0050
Cav01g10560.1	p01:+10874368	GACGGCACCTAGGAACACAG+TGG	0.809396	0.00	Cav04g19020.1	p04:-30640477	GGCGACACCCAGGAACACGG+TGG	4	0.1387
Cav04g01330.1	p04:-1613520	GGAGACGGCTGGTCTAGGCG+CGG	0.711801	-4.00	Cav01g00030.1	p01:+40876	GAAGACGTCTGGTCGAGGCC+TGG	4	0.0113
Cav04g01340.1	p04:+1618827	GTCTCAGGGAGATTCCCCGG+CGG	0.755725	-4.10	Cav01g13620.1	p01:+14865241	GTCGCAGGGAGCTTTCCGGG+GAG	4	0.0004
Cav04g01350.1	p04:-1626253	GGATTTCAGATATTTCAGAG+CGG	0.748828	0.00	Cav01g01010.1	p01:+868118	GGATATCACATATTTTAGTG+AAG	4	0.0116
Cav04g01360.1	p04:+1632155	ATAATATTATGAGATTGACG+TGG	0.789424	0.00	Cav01g04630.1	p01:+4614802	ATGAGATTATCAGATTGACT+GAG	4	0.0304
Cav04g01370.1	p04:-1649104	AAAAGCCTTCCAAGACAAGG+GGG	0.727357	-0.60	Cav01g02180.1	p01:+2558339	AAGAGCCTTCCTAGAAATGG+AAG	4	0.0264
Cav04g01380.1	p04:-1655846	AAATGGATAGAGGATGCTGG+AGG	0.783688	0.00	Cav01g12740.1	p01:+13678668	AAATGGTTAGAGGATTTTGA+TGG	4	0.0000
Cav04g01390.1	p04:+1665243	TTCTTGCCCTAATTTGCACG+GGG	0.732120	-1.00	Cav11g06130.1	p11:+7015913	TTCTTGCCTTTATTTTCACC+CAG	4	0.0000
Cav04g01400.1	p04:+1670998	GGCCCACCCTTTGAACAGAG+GGG	0.738609	0.00	Cav01g16700.1	p01:+20604327	GGCTCACCCTTTGTCCAGGG+CGG	4	0.0436
Cav04g01410.1	p04:+1691689	GTATGTCAATGCCTGCAAGG+GGG	0.763469	-1.30	Cav10g07370.1	p10:-8915896	TTATGTCAATGCTATCAAGG+AGG	4	0.0619
Cav04g01420.1	p04:+1697329	ATGTCAAGGGAAAATCGCTG+TGG	0.733424	-1.40	Cav01g21180.1	p01:-29871826	ATGTCCTGGGAAAATCTATG+AAG	4	0.0069
Cav01g10570.1	p01:+10876409	CTATCACATTATGTGCAGCG+AGG	0.760674	-1.00	Cav01g09890.1	p01:+10168792	ATGTCACAATATGTGCAGCT+AAG	4	0.1030
Cav01g01030.1	p01:+887133	GCGTCTGGGAATGGACACTG+TGG	0.787619	-3.30	Cav01g05720.1	p01:+5800942	GCGTCTGTGAATGGAGACCA+AGG	4	0.0249
Cav04g01430.1	p04:-1701918	CGAGGACTATGAAATTAAGG+CGG	0.739696	0.00	Cav01g08670.1	p01:+8944850	TGAGGGCCAAGAAATTAAGG+AGG	4	0.6122
Cav04g01440.1	p04:-1706374	GCCAGAATATCTGTGATGGG+TGG	0.737594	-2.40	Cav01g21640.1	p01:-30498586	GACAGAAACTCTGTGAGGGG+CAG	4	0.0101
Cav04g01450.1	p04:-1712851	GACTCAGCCTCATAACAAGG+GGG	0.745236	0.00	Cav01g12040.1	p01:+12629495	TACTCAGGCTCATAACAACT+TGG	4	0.2017
Cav04g01460.1	p04:+1718023	GGTAATGAGACATATCAAAG+GGG	0.743568	-0.70	Cav02g11670.1	p02:+12278570	GGTAATGAGACCTTTCGAAT+TGG	4	0.0173
Cav04g01470.1	p04:-1736938	GAGCAAATGAGACATCACCA+AGG	0.804701	-0.20	Cav01g12610.1	p01:-13493115	GAGAAAGCCAGACATCACCA+AGG	4	0.3201
Cav04g01480.1	p04:+1740812	AGTACAGTAACAGCATGTCG+AGG	0.723572	0.00	Cav01g15940.1	p01:+18625231	AGTACAGTAAAAGCAATTTG+TGG	4	0.0787
Cav04g01490.1	p04:+1746407	TATTGAATAAGGATATACCG+GGG	0.755437	-0.10	Cav01g32160.1	p01:+44111319	TATTGAATAAAAATGTACAG+GAG	4	0.0674
Cav04g01500.1	p04:-1752639	GGCCCAGGAATCGACCAGCG+CGG	0.765151	-1.70	Cav02g36870.1	p02:+49920340	AGCCCATGATTCGACCAGCC+GAG	4	0.0504
Cav04g01510.1	p04:-1763221	AAATGCCACAGGCAACCTAG+GGG	0.764032	-3.70	Cav01g26490.1	p01:+35891556	AAATACTACAGTCAACCAAG+TAG	4	0.0468
Cav04g01520.1	p04:-1769707	GCTTGTGTTCTAGTACAACG+TGG	0.778591	-1.10	Cav02g20400.1	p02:-25004402	GCTTGGGTTCGGGTTCAACG+AGG	4	0.0330
Cav01g10580.1	p01:+10882340	GATATGGATGATGAGAGACA+AGG	0.784710	0.00	Cav11g07180.1	p11:-9188157	GAGAGGGAGGATGAGAGCCA+GAG	4	0.0098
Cav04g01530.1	p04:+1777886	GGTTGCAGGGAGATTTGTGG+CGG	0.700528	-1.40	Cav01g20950.1	p01:+29595843	GGTAGCATGGGGATTGGTGG+CGG	4	0.0670
Cav04g01540.1	p04:+1788943	GTTGCTTGAGACAGTCTGCG+TGG	0.732091	-1.20	Cav01g16980.1	p01:-21935799	GTGCCTTGAGACATTCTGGG+AAG	4	0.0023
Cav04g01550.1	p04:+1794280	ATAAAGCAGCAGGAAAACGG+TGG	0.698255	0.00	Cav01g17400.1	p01:+23679210	ATAAGACAGCAGCCAAACGG+GAG	4	0.0168
Cav04g01560.1	p04:+1807009	TGATTTCGAGAAGTGCGACG+CGG	0.742176	-0.30	Cav01g18340.1	p01:+25560682	TGATTGTGAGAAGTGGGATG+AGG	4	0.0330
[truncated: 26,590 more rows]

## Sheet: Suppl_Table3
Suppl. Table 3. Selected gRNAs targeting Corylus heterophylla genes.
[truncated: 27,592 more rows]

## Sheet: Suppl_Table4
Suppl. Table 4. Selected gRNAs targeting Corylus mandshurica genes.
[truncated: 28,410 more rows]

[truncated: 8 more sheets: Suppl_Table5, Suppl_Table6, Suppl_Table7, Suppl_Table8, Suppl_Table9, Suppl_Table10, Suppl_Table11, Suppl_Table12]
